# Supplementary material for: PDX models recapitulate the genetic and epigenetic landscape of pediatric T‐cell leukemia
Source: EMBO Mol Med. 2018 Nov 2;10(12):e9443. doi: 10.15252/emmm.201809443 (PMC6284381; doi:10.15252/emmm.201809443)
Supplement: Supplementary file 3 — Dataset EV1 [file EMMM-10-e9443-s003.xlsx]

## Sheet: Dataset.EV1
Dataset EV1 Summary of the samples used in each of the analyses.
Patient_ID	Source	Time point	WES	lcWGS	ATAC-Seq	MethylationArray
P1	PDX	Initial diagnosis	+	+
P1	Primary	Initial diagnosis	+	+
P1	PDX	Relapse	+	+
P1	Primary	Relapse	+	+
P2	PDX	Initial diagnosis	+	+		850k
P2	Primary	Initial diagnosis	+	+		850k
P2	PDX	Relapse	+	+	+	850k
P2	Primary	Relapse	+	+	+	850k
P3	PDX	Initial diagnosis	+			850k
P3	Primary	Initial diagnosis	+			850k
P3	PDX	Relapse	+			850k
P3	Primary	Relapse	+			850k
P4	PDX	Initial diagnosis	+	+		850k
P4	Primary	Initial diagnosis	+	+		850k
P4	PDX	Relapse	+	+		850k
P4	Primary	Relapse	+	+		850k
P5	PDX	Initial diagnosis	+	+		850k
P5	Primary	Initial diagnosis	+	+		850k
P5	PDX	Relapse	+	+		850k
P5	Primary	Relapse	+	+		850k
P6	PDX	Initial diagnosis	+	+		450k
P6	Primary	Initial diagnosis	+	+		450k
P6	PDX	Relapse	+	+		450k
P6	Primary	Relapse	+	+		450k
P7	PDX	Initial diagnosis	+	+	+	850k
P7	Primary	Initial diagnosis	+	+	+	850k
P7	PDX	Relapse	+	+		850k
P7	Primary	Relapse	+	+		850k
P8	PDX	Initial diagnosis	+	+	+	850k
P8	Primary	Initial diagnosis	+	+	+	850k
P8	PDX	Relapse	+	+		850k
P8	Primary	Relapse	+	+		850k
P9	PDX	Initial diagnosis	+	+		450k
P9	Primary	Initial diagnosis	+	+		450k
P9	PDX	Relapse	+	+	+	450k
P9	Primary	Relapse	+	+	+	450k
P10	PDX	Initial diagnosis	+	+	+	850k
P10	Primary	Initial diagnosis	+	+	+	850k
P10	PDX	Relapse	+	+		850k
P10	Primary	Relapse	+	+		850k
P11	PDX	Initial diagnosis	+	+		850k
P11	Primary	Initial diagnosis	+	+		850k
P11	PDX	Relapse	+	+		850k
P11	Primary	Relapse	+	+		850k
P12	PDX	Initial diagnosis	+	+		850k
P12	Primary	Initial diagnosis	+	+		850k
P12	PDX	Relapse	+	+		850k
P12	Primary	Relapse	+	+		850k
P59	PDX	Initial diagnosis	+	+	+	850k
P59	Primary	Initial diagnosis	+	+	+	850k
