# Supplementary material for: PDX models recapitulate the genetic and epigenetic landscape of pediatric T‐cell leukemia
Source: EMBO Mol Med. 2018 Nov 2;10(12):e9443. doi: 10.15252/emmm.201809443 (PMC6284381; doi:10.15252/emmm.201809443)
Supplement: Supplementary file 5 — Dataset EV3 [file EMMM-10-e9443-s005.xlsx]

## Sheet: Dataset.EV3
Dataset EV3 Overview of the conservation of the mutations and CNAs per sample (% of preserved clonal (AF≥30%) mutations; (#)% of preserved subclonal (AF:10-30%)mutations; (#)% of preserved subclonal (AF<30%)mutations; (#)% of preserved CNA (lcWGS)/ total number of CNA detected in the primary sample; (#)% of preserved del/amp (MLPA)/ total number of del/amp detected in the primary sample) and the …
				% preserved					% changed
Patient	Time-point	Blast content of the primary sample	Relapse Type	(#)% of preserved clonal (AF≥30%)mutations	(#)% of preserved subclonal (AF:10-30%)mutations	(#)% of preserved subclonal (AF<30%)mutations	(#)% of preserved CNA (lcWGS)/ total number of CNA detected in the primary sample	(#)% of preserved del/amp (MLPA)/ total number of del/amp detected in the primary sample	(#)% of promoters hypomethylated upon engraftment (β ≥ 0.2)out of 21,711	(#)% of promoters hypermethylated upon engraftment (β ≥ 0.2)	(#)% of peaks at least 2-fold down in PDX*	(#)% of peaks at least 2-fold up in PDX*
P1	INI	82	Type 2	(12/12)100%	(3/3)100%	(4/4)100%	(1/2)50%	(1/3)33%	(33)0.2%	(74)0.3%	NA	NA
P1	REL	86	Type 2	(21/21)100%	(5/103)6%	(6/104)6%	(2/2)100%	(3/3)100%	(74)0.3%	(242)1.1%	NA	NA
P10	INI	86	Type 2	(12/12)100%	(3/3)100%	(7/7)100%	(0/0)100% (1 additional subclonal in PDX)	(2/2)100%	(14)0.1%	(61)0.3%	(706)7%	(304)2%
P10	REL	41	Type 2	(7/7)100%	(26/38)68%	(26/38)68%	(0/0)100% (1 additional in PDX)	low blast content of 41% in primary relapse sample	363(1.3%)	(1939)9%	NA	NA
P11	INI	NA	Type 1	(6/6)100%	(12/12)100%	(12/12)100%	(0/0)100%	(2/2)100%	(3)0.02%	(1)0.0%	NA	NA
P11	REL	NA	Type 1	(12/12)100%	(4/9)44%	(4/9)44%	(1/1)100%	(2/2)100%	(11)0.1%	(10)0.0%	NA	NA
P12	INI	NA	Type 2	(6/7)86%	(8/9)89%	(8/9)89%	(0/0)100%	(5/5)100%	(86)0.4%	(29)0.1%	NA	NA
P12	REL	96	Type 2	(16/33)48%	(6/13)46%	(7/15)47%	(2/2)100%	(5/5)100%	(296)1.4%	(160)0.7%	NA	NA
P2	INI	89	Type 2	(2/2)100%	(13/14)93%	(13/14)93%	(1/1)100%	(5/5)100%	NA	NA	NA	NA
P2	REL	72	Type 2	(10/10)100%	(4/4)100%	(4/4)100%	(2/2)100%	(4/4)100%	NA	NA	(341)3%	(171)2%
P3	INI	74	Type 1	(26/26)100%	(2/4)50%	(3/7)43%	NA	NA	(12)0.1%	(401)1.8%	NA	NA
P3	REL	NA	Type 1	(29/29)100%	(2/3)66%	(4/9)44%	NA	NA	(6)0.03%	(314)1.4%	NA	NA
P4	INI	NA	Type 1	(13/13)100%	(1/1)100%	(1/1)100%	(4/4)100%	(4/4)100%	(2)0.01%	(23)0.1%	NA	NA
P4	REL	8	Type 1	NA due to blast content	NA due to blast content	NA due to blast content	(4/4)100%	NA due to blast content	333(1.2%)	(3572)16%	NA	NA
P5	INI	NA	Type 1	(4/4)100%	(1/1)100%	(1/1)100%	(3/3)100%	(1/1)100%	(22)0.1%	(70)0.3%	NA	NA
P5	REL	57	Type 1	(11/11)100%	(6/7)86%	(7/8)88%	(3/3)100%	(1/1)100%	(3)0.02%	(148)0.7%	NA	NA
P6	INI	97	Type 2	(3/4)75%	(0/3)0%	(0/3)0%	(2/2)100%	(4/5)80%	(9)0.04%	(105)0.0%	NA	NA
P6	REL	73	Type 2	(1/2)50%	(1/1)100%	(1/1)100%	(1/1)100%	(3/3)100%	(25)0.1%	(129)0.6%	NA	NA
P7	INI	93	Type 2	(5/9)56%	(14/17)82%	(17/24)71%	(1/4)25%	(4/4)100%	(128)0.6%	(180)0.8%	(313)3%	(135)1%
P7	REL	97	Type 2	(39/39)100%	(5/6)83%	(7/10)70%	(1/1)100%	(4/4)+100%	(5)0.02%	(21)0.1%	NA	NA
P8	INI	88	Type 2	(7/7)100%	(3/4)75%	(7/16)44%	(1/1)100%	(5/5)+100%	(14)0.1%	(43)0.2%	(891)8%	(90)1%
P8	REL	70	Type 2	(50/50)100%	(17/19)89%	(46/50)92%	(1/1)100%	NA	(59)0.3%	(8)0.0%	NA	NA
P9	INI	86	Type 1	(7/7)100%	(6/8)75%	(6/8)75%	(0/0)100%	(4/4)100%	(7)0.03%	(1144)5.3%	NA	NA
P9	REL	85	Type 1	(18/18)100%	(1/1)100%	(1/2)50%	(0/0)100%	(5/5)100%	(5)0.02%	(23)0.1%	(492)5%	(271)3%
P59	INI	NA	NA	NA	NA	NA	NA	NA	NA	NA	(133)1%	(97)1%
