# Supplementary material for: PDX models recapitulate the genetic and epigenetic landscape of pediatric T‐cell leukemia
Source: EMBO Mol Med. 2018 Nov 2;10(12):e9443. doi: 10.15252/emmm.201809443 (PMC6284381; doi:10.15252/emmm.201809443)
Supplement: Supplementary file 6 — Dataset EV4 [file EMMM-10-e9443-s006.xlsx]

## Sheet: Dataset.EV4
Dataset EV4 Differentially methyalted promoters between PDX and their leukemia of origin. 1 - decrease in methylation of the promoter of at least 20% in PDX; -1 - increase in methylation of the promoter of at least 20% in PDX.
						BlastContent	82	86	86	41	74	NA	NA	8	NA	57	93	97	88	70	NA	NA	NA	96	86	85	97	73
						INI/REL	INI	REL	INI	REL	INI	REL	INI	REL	INI	REL	INI	REL	INI	REL	INI	REL	INI	REL	INI	REL	INI	REL
id	Chromosome	Start	End	symbol	entrezID	num.sites/Patient_ID	P1	P1	P10	P10	P3	P3	P4	P4	P5	P5	P7	P7	P8	P8	P11	P11	P12	P12	P9	P9	P6	P6	increase PRIMARY	increase PDX	increase PRIMARY_INI	SignificantlyAltered	Status in teh validation cohort	32_genes_subset
ENSG00000166770	chr19	56987119	56989118	ZNF667-AS1	100128252	9	-1	-1	-1	-1	-1	-1			-1	-1				-1	-1		-1						0	11	0	hyperPDX	silence
ENSG00000211454	chr1	19600189	19602188	AKR7L	NA	7		-1	-1	-1	-1	-1		-1	-1	-1				-1					-1				0	10	0	hyperPDX	silence
ENSG00000148826	chr10	134599057	134601056	NKX6-2	84504	29	-1	-1	-1	-1	-1	-1		-1	-1	-1									-1				0	10	0	hyperPDX	silence
ENSG00000235608	chr4	1399620	1401619	NKX1-1	NA	8	-1	-1		-1	-1	-1		-1	-1	-1								-1	-1				0	10	0	hyperPDX	silence
ENSG00000188573	chr5	167954621	167956620	FBLL1	NA	4	-1	-1	-1	-1	-1	-1		-1	-1	-1									-1				0	10	0	hyperPDX	silence
ENSG00000233237	chr6	72129973	72131972	LINC00472	79940	10	-1	-1	-1	-1	-1			-1	-1	-1				-1					-1				0	10	0	hyperPDX	silence
ENSG00000153363	chr1	211554645	211556644	LINC00467	84791	10			-1	-1	-1	-1		-1		-1			-1				-1		-1				0	9	0	hyperPDX	silence
ENSG00000165443	chr10	60934850	60936849	PHYHIPL	84457	14		-1	-1	-1	-1	-1		-1	-1	-1									-1				0	9	0	hyperPDX	silence
ENSG00000187079	chr11	12694469	12696468	TEAD1	7003	7	-1	-1		-1	-1	-1		-1	-1	-1									-1				0	9	0	hyperPDX	silence
ENSG00000104835	chr19	39439996	39441995	SARS2	54938	8		-1	-1	-1	-1	-1		-1	-1	-1									-1				0	9	0	hyperPDX	silence
ENSG00000152467	chr19	58543900	58545899	ZSCAN1	284312	11	-1	-1		-1	-1	-1		-1	-1	-1									-1				0	9	0	hyperPDX	silence
ENSG00000176887	chr2	5831299	5833298	SOX11	6664	10		-1	-1	-1	-1	-1		-1	-1	-1									-1				0	9	0	hyperPDX	silence
ENSG00000163071	chr4	52915997	52917996	SPATA18	132671	12	-1	-1		-1	-1	-1		-1	-1	-1									-1				0	9	0	hyperPDX	silence
ENSG00000214295	chr5	180527167	180529166	FOXO1B	NA	4			-1	-1	-1	-1		-1	-1	-1								-1	-1				0	9	0	hyperPDX	silence
ENSG00000157111	chr5	72414619	72416618	TMEM171	134285	13		-1		-1	-1	-1		-1	-1	-1								-1	-1				0	9	0	hyperPDX	silence
ENSG00000135312	chr6	78172991	78174990	HTR1B	3351	11		-1	-1	-1	-1	-1		-1	-1	-1									-1				0	9	0	hyperPDX	silence
ENSG00000146373	chr6	125282191	125284190	RNF217	154214	9		-1	-1	-1	-1	-1		-1	-1	-1									-1				0	9	0	hyperPDX	silence
ENSG00000170419	chr7	54608518	54610517	VSTM2A	222008	12		-1	-1	-1	-1	-1		-1	-1	-1									-1				0	9	0	hyperPDX	silence
ENSG00000185274	chr7	70595655	70597654	WBSCR17	64409	10	-1	-1		-1	-1	-1		-1	-1	-1									-1				0	9	0	hyperPDX	silence
ENSG00000147889	chr9	21994801	21996800	CDKN2A	1029	3					-1	-1	-1	-1				-1	-1	-1				-1	-1				0	9	0	hyperPDX	expressed/variable	32_genes_(variably)expressed_hypermethylated
ENSG00000117707	chr1	214155024	214157023	PROX1	5629	5	-1	-1		-1	-1	-1		-1		-1									-1				0	8	0	hyperPDX	silence
ENSG00000169291	chr1	154474090	154476089	SHE	126669	8		-1		-1	-1	-1		-1		-1								-1	-1				0	8	0	hyperPDX	silence
ENSG00000166405	chr11	8190103	8192102	RIC3	79608	12		-1	-1	-1	-1	-1		-1		-1									-1				0	8	0	hyperPDX	silence
ENSG00000122254	chr16	22823998	22825997	HS3ST2	9956	14		-1		-1	-1	-1		-1	-1	-1									-1				0	8	0	hyperPDX	silence
ENSG00000103037	chr16	58547883	58549882	SETD6	79918	11			-1	-1	-1	-1		-1						-1			-1		-1				0	8	0	hyperPDX	silence
ENSG00000007174	chr17	11500248	11502247	DNAH9	1770	14		-1		-1	-1	-1		-1	-1								-1		-1				0	8	0	hyperPDX	silence
ENSG00000154655	chr18	6414737	6416736	L3MBTL4	91133	10		-1	-1	-1	-1	-1		-1		-1									-1				0	8	0	hyperPDX	silence
ENSG00000186522	chr2	110371284	110373283	SEPT10	151011	15		-1	-1	-1	-1	-1		-1		-1									-1				0	8	0	hyperPDX	silence
ENSG00000198142	chr2	110370411	110372410	SOWAHC	65124	16		-1	-1	-1	-1	-1		-1		-1									-1				0	8	0	hyperPDX	silence
ENSG00000144619	chr3	2138997	2140996	CNTN4	152330	8		-1	-1	-1	-1			-1	-1	-1									-1				0	8	0	hyperPDX	silence
ENSG00000163884	chr3	126075786	126077785	KLF15	28999	10			-1	-1	-1	-1	-1	-1		-1									-1				0	8	0	hyperPDX	silence
ENSG00000246082	chr3	131079242	131081241	NUDT16P1	152195	8				-1	-1	-1		-1	-1				-1	-1					-1				0	8	0	hyperPDX	silence
ENSG00000248383	chr5	140304802	140306801	PCDHAC1	56135	13		-1		-1	-1	-1		-1	-1	-1									-1				0	8	0	hyperPDX	silence
ENSG00000112837	chr6	85473738	85475737	TBX18	9096	13		-1		-1				-1		-1						-1	-1	-1	-1				0	8	0	hyperPDX	silence
ENSG00000034239	chr8	49647371	49649370	EFCAB1	79645	13		-1		-1	-1	-1		-1	-1	-1									-1				0	8	0	hyperPDX	silence
ENSG00000136826	chr9	110252264	110254263	KLF4	9314	4		-1		-1	-1	-1	-1	-1		-1									-1				0	8	0	hyperPDX	expressed/variable	32_genes_(variably)expressed_hypermethylated
ENSG00000143340	chr1	179710798	179712797	FAM163A	148753	13		-1		-1	-1	-1		-1		-1									-1				0	7	0	hyperPDX	silence
ENSG00000143469	chr1	210110038	210112037	SYT14	255928	10			-1	-1	-1	-1		-1		-1									-1				0	7	0	hyperPDX	silence
ENSG00000151025	chr10	25462491	25464490	GPR158	57512	15		-1		-1	-1	-1		-1		-1									-1				0	7	0	hyperPDX	silence
ENSG00000150275	chr10	57387203	57389202	PCDH15	65217	3		-1		-1				-1	-1	-1									-1			-1	0	7	0	hyperPDX	silence
ENSG00000258169	chr12	103217678	103219677	LINC00485	283432	5				-1	-1	-1		-1		-1								-1	-1				0	7	0	hyperPDX	silence
ENSG00000181234	chr12	128750448	128752447	TMEM132C	92293	6		-1		-1	-1	-1		-1		-1									-1				0	7	0	hyperPDX	silence
ENSG00000139800	chr13	100623664	100625663	ZIC5	85416	11			-1	-1	-1	-1		-1		-1									-1				0	7	0	hyperPDX	silence
ENSG00000129514	chr14	38068746	38070745	FOXA1	3169	13		-1		-1	-1	-1		-1		-1									-1				0	7	0	hyperPDX	silence
ENSG00000066735	chr14	104603560	104605559	KIF26A	26153	12				-1	-1	-1		-1	-1	-1									-1				0	7	0	hyperPDX	silence
ENSG00000139915	chr14	48143658	48145657	MDGA2	161357	12	-1	-1		-1	-1	-1		-1											-1				0	7	0	hyperPDX	silence
ENSG00000151338	chr14	37665618	37667617	MIPOL1	145282	14		-1		-1	-1	-1		-1		-1									-1				0	7	0	hyperPDX	silence
ENSG00000131849	chr19	58951090	58953089	ZNF132	7691	13		-1		-1	-1	-1		-1		-1									-1				0	7	0	hyperPDX	silence
ENSG00000232973	chr2	38301291	38303290	CYP1B1-AS1	285154	10		-1		-1	-1	-1		-1		-1									-1				0	7	0	hyperPDX	silence
ENSG00000162981	chr2	14771310	14773309	FAM84A	151354	10		-1		-1	-1	-1		-1		-1									-1				0	7	0	hyperPDX	silence
ENSG00000224189	chr2	177053187	177055186	HOXD-AS1	401022	14		-1		-1	-1	-1		-1		-1									-1				0	7	0	hyperPDX	silence
ENSG00000075292	chr2	71502191	71504190	ZNF638	27332;100507113	11		-1		-1	-1	-1		-1		-1									-1				0	7	0	hyperPDX	expressed/variable	32_genes_(variably)expressed_hypermethylated
ENSG00000163689	chr3	59035311	59037310	C3orf67	200844	12		-1			-1	-1		-1	-1	-1									-1				0	7	0	hyperPDX	silence
ENSG00000157445	chr3	54155074	54157073	CACNA2D3	55799	7		-1		-1	-1	-1		-1		-1									-1				0	7	0	hyperPDX	silence
ENSG00000152977	chr3	147109709	147111708	ZIC1	7545	13	-1	-1		-1	-1	-1		-1											-1				0	7	0	hyperPDX	silence
ENSG00000128052	chr4	55991257	55993256	KDR	3791	12		-1	-1	-1				-1	-1	-1									-1				0	7	0	hyperPDX	silence
ENSG00000168412	chr4	187476222	187478221	MTNR1A	4543	12		-1	-1	-1		-1		-1	-1	-1													0	7	0	hyperPDX	silence
ENSG00000174607	chr4	115518111	115520110	UGT8	7368	13		-1	-1	-1	-1	-1		-1											-1				0	7	0	hyperPDX	silence
ENSG00000120149	chr5	174150036	174152035	MSX2	4488	16		-1		-1		-1		-1	-1	-1									-1				0	7	0	hyperPDX	silence
ENSG00000203877	chr6	84561485	84563484	RIPPLY2	134701	16		-1		-1	-1	-1		-1		-1									-1				0	7	0	hyperPDX	silence
ENSG00000263426	chr6	28943752	28945751	RN7SL471P	NA	7		-1	-1	-1		-1		-1		-1									-1				0	7	0	hyperPDX	silence
ENSG00000081803	chr7	122526314	122528313	CADPS2	93664	18		-1		-1				-1	-1	-1								-1	-1				0	7	0	hyperPDX	silence
ENSG00000164532	chr7	35293259	35295258	TBX20	57057	14		-1		-1	-1	-1		-1		-1									-1				0	7	0	hyperPDX	silence
ENSG00000180053	chr8	23563612	23565611	NKX2-6	137814	15		-1		-1	-1	-1		-1		-1									-1				0	7	0	hyperPDX	silence
ENSG00000157168	chr8	31495402	31497401	NRG1	3084	6		-1	-1	-1	-1			-1		-1									-1				0	7	0	hyperPDX	silence
ENSG00000147596	chr8	70983429	70985428	PRDM14	63978	11				-1	-1	-1		-1	-1	-1									-1				0	7	0	hyperPDX	silence
ENSG00000137090	chr9	840190	842189	DMRT1	1761	9		-1		-1	-1	-1		-1		-1									-1				0	7	0	hyperPDX	silence
ENSG00000173253	chr9	1048854	1050853	DMRT2	10655	14				-1	-1	-1		-1		-1									-1	-1			0	7	0	hyperPDX	silence
ENSG00000016391	chr3	53879918	53881917	CHDH	55349	10				-1	-1	-1		-1		-1	1								-1				1	6	1	hyperPDX	silence
ENSG00000198797	chr1	177139133	177141132	BRINP2	57795	15				-1	-1	-1		-1		-1									-1				0	6	0	hyperPDX	silence
ENSG00000222664	chr1	93490309	93492308	RN7SKP123	NA	3				-1				-1		-1	-1		-1				-1						0	6	0	hyperPDX	silence
ENSG00000207349	chr1	149193770	149195769	RNVU1-17	101954269	4				-1				-1	-1									-1	-1	-1			0	6	0	hyperPDX	silence
ENSG00000273274	chr1	32929170	32931169	ZBTB8B	728116	15		-1		-1	-1	-1		-1											-1				0	6	0	hyperPDX	silence
ENSG00000151240	chr10	735184	737183	DIP2C	22982	6		-1		-1	-1	-1		-1											-1				0	6	0	hyperPDX	silence
ENSG00000188316	chr10	118607523	118609522	ENO4	387712	15				-1	-1	-1		-1			-1								-1				0	6	0	hyperPDX	silence
ENSG00000066468	chr10	123357473	123359472	FGFR2	2263	9				-1	-1	-1		-1		-1									-1				0	6	0	hyperPDX	silence
ENSG00000177283	chr10	35929863	35931862	FZD8	8325	11				-1	-1	-1	-1	-1											-1				0	6	0	hyperPDX	silence
ENSG00000166033	chr10	124219541	124221540	HTRA1	5654	14				-1	-1	-1		-1		-1									-1				0	6	0	hyperPDX	silence
ENSG00000264780	chr10	35929681	35931680	MIR4683	100616500	11				-1	-1	-1	-1	-1											-1				0	6	0	hyperPDX	silence
ENSG00000150051	chr10	28034490	28036489	MKX	283078	18				-1	-1	-1		-1		-1									-1				0	6	0	hyperPDX	silence
ENSG00000165633	chr10	50323055	50325054	VSTM4	196740	8				-1	-1	-1		-1										-1	-1				0	6	0	hyperPDX	silence
ENSG00000182255	chr11	30038071	30040070	KCNA4	3739	14	-1	-1		-1				-1		-1									-1				0	6	0	hyperPDX	silence
ENSG00000187398	chr11	24517016	24519015	LUZP2	338645	13		-1		-1	-1			-1		-1									-1				0	6	0	hyperPDX	silence
ENSG00000134640	chr11	92701386	92703385	MTNR1B	4544	11		-1		-1	-1	-1		-1											-1				0	6	0	hyperPDX	silence
ENSG00000165973	chr11	20689617	20691616	NELL1	4745	14				-1	-1	-1		-1		-1									-1				0	6	0	hyperPDX	silence
ENSG00000158077	chr11	7040177	7042176	NLRP14	338323	20				-1	-1	-1		-1		-1									-1				0	6	0	hyperPDX	silence
ENSG00000170955	chr11	6341378	6343377	PRKCDBP	112464	14	-1			-1	-1	-1		-1											-1				0	6	0	hyperPDX	silence
ENSG00000149050	chr11	7041100	7043099	ZNF214	7761	20				-1	-1	-1		-1		-1									-1				0	6	0	hyperPDX	silence
ENSG00000110975	chr12	33592255	33594254	SYT10	341359	8	-1	-1		-1				-1		-1									-1				0	6	0	hyperPDX	silence
ENSG00000255399	chr12	114844496	114846495	TBX5-AS1	255480	14	-1	-1		-1				-1		-1									-1				0	6	0	hyperPDX	silence
ENSG00000187498	chr13	110958997	110960996	COL4A1	1282	11				-1	-1	-1		-1		-1									-1				0	6	0	hyperPDX	silence
ENSG00000185070	chr14	85994988	85996987	FLRT2	23768;100506718	14		-1		-1	-1			-1		-1									-1				0	6	0	hyperPDX	silence
ENSG00000136327	chr14	37051313	37053312	NKX2-8	26257	13				-1	-1	-1		-1		-1									-1				0	6	0	hyperPDX	silence
ENSG00000068793	chr15	22890505	22892504	CYFIP1	23191	4				-1	-1	-1		-1			-1		-1										0	6	0	hyperPDX	silence
ENSG00000196557	chr16	1201741	1203740	CACNA1H	8912	7				-1	-1	-1		-1		-1									-1				0	6	0	hyperPDX	silence
ENSG00000101489	chr18	35145501	35147500	CELF4	56853	29		-1		-1				-1	-1	-1									-1				0	6	0	hyperPDX	silence
ENSG00000166573	chr18	74961005	74963004	GALR1	2587	28		-1		-1				-1	-1	-1									-1				0	6	0	hyperPDX	silence
ENSG00000101746	chr18	31804417	31806416	NOL4	8715	3				-1	-1	-1		-1			-1								-1				0	6	0	hyperPDX	silence
ENSG00000185988	chr19	1522573	1524572	PLK5	126520	11		-1		-1	-1	-1		-1											-1				0	6	0	hyperPDX	silence
ENSG00000189144	chr19	38307441	38309440	ZNF573	126231	5	-1	-1			-1	-1		-1	-1														0	6	0	hyperPDX	silence
ENSG00000168505	chr2	237076513	237078512	GBX2	2637	12		-1	-1	-1				-1		-1									-1				0	6	0	hyperPDX	silence
ENSG00000187123	chr2	150184999	150186998	LYPD6	130574	10		-1		-1	-1	-1		-1											-1				0	6	0	hyperPDX	silence
ENSG00000169618	chr2	68869221	68871220	PROKR1	10887	8				-1	-1	-1		-1		-1									-1				0	6	0	hyperPDX	silence
ENSG00000241684	chr3	64669085	64671084	ADAMTS9-AS2	100507098	8		-1		-1	-1			-1		-1									-1				0	6	0	hyperPDX	silence
ENSG00000118855	chr3	158448487	158450486	MFSD1	64747	8			-1	-1	-1	-1		-1											-1				0	6	0	hyperPDX	expressed/variable	32_genes_(variably)expressed_hypermethylated
ENSG00000265028	chr3	24562427	24564426	MIR4792	100616448	6				-1	-1	-1		-1			-1								-1				0	6	0	hyperPDX	silence
ENSG00000178053	chr3	158287452	158289451	MLF1	4291	12				-1	-1	-1		-1		-1									-1				0	6	0	hyperPDX	silence
ENSG00000168993	chr4	819487	821486	CPLX1	10815	4			-1	-1	-1			-1	-1										-1				0	6	0	hyperPDX	silence
ENSG00000109182	chr4	48986764	48988763	CWH43	80157	15		-1		-1		-1		-1		-1									-1				0	6	0	hyperPDX	silence
ENSG00000138785	chr4	106816644	106818643	INTS12	57117	7			-1	-1	-1	-1		-1											-1				0	6	0	hyperPDX	expressed/variable	32_genes_(variably)expressed_hypermethylated
ENSG00000185774	chr4	21949923	21951922	KCNIP4	80333	10				-1	-1	-1		-1		-1									-1				0	6	0	hyperPDX	silence
ENSG00000184845	chr5	174870712	174872711	DRD1	1812	11				-1	-1	-1		-1		-1									-1				0	6	0	hyperPDX	silence
ENSG00000070193	chr5	44389309	44391308	FGF10	2255	4		-1		-1		-1		-1		-1									-1				0	6	0	hyperPDX	silence
ENSG00000145794	chr5	126625023	126627022	MEGF10	84466	12		-1		-1	-1	-1		-1											-1				0	6	0	hyperPDX	silence
ENSG00000091010	chr5	145717087	145719086	POU4F3	5459	12		-1		-1	-1	-1		-1											-1				0	6	0	hyperPDX	silence
ENSG00000164379	chr6	1311175	1313174	FOXQ1	94234	9				-1	-1	-1		-1	-1										-1				0	6	0	hyperPDX	silence
ENSG00000172461	chr6	96462360	96464359	FUT9	10690	9		-1	-1	-1				-1		-1									-1				0	6	0	hyperPDX	silence
ENSG00000124827	chr6	10881675	10883674	GCM2	9247	15		-1		-1	-1			-1		-1									-1				0	6	0	hyperPDX	silence
ENSG00000112232	chr6	62995633	62997632	KHDRBS2	202559	13	-1	-1		-1				-1	-1										-1				0	6	0	hyperPDX	silence
ENSG00000132429	chr6	105627371	105629370	POPDC3	64208	14				-1	-1	-1		-1		-1									-1				0	6	0	hyperPDX	silence
ENSG00000238648	chr6	27597688	27599687	TRNAI6	NA	6		-1		-1				-1		-1									-1			-1	0	6	0	hyperPDX	silence
ENSG00000170162	chr6	117585221	117587220	VGLL2	245806	12		-1		-1	-1	-1		-1											-1				0	6	0	hyperPDX	silence
ENSG00000106078	chr7	51384016	51386015	COBL	23242	11				-1	-1	-1		-1			-1								-1				0	6	0	hyperPDX	silence
ENSG00000146648	chr7	55085214	55087213	EGFR	1956	6		-1		-1	-1			-1	-1										-1				0	6	0	hyperPDX	silence
ENSG00000122584	chr7	8472085	8474084	NXPH1	30010	11		-1		-1	-1	-1		-1											-1				0	6	0	hyperPDX	silence
ENSG00000156466	chr8	97172521	97174520	GDF6	392255	10				-1	-1			-1		-1								-1	-1				0	6	0	hyperPDX	silence
ENSG00000155970	chr8	16883247	16885246	MICU3	286097	11		-1			-1	-1		-1		-1									-1				0	6	0	hyperPDX	silence
ENSG00000064218	chr9	975464	977463	DMRT3	58524	9				-1	-1	-1		-1		-1									-1				0	6	0	hyperPDX	silence
ENSG00000056736	chr3	53879107	53881106	IL17RB	55540	11				-1	-1	-1		-1			1								-1				1	5	1	hyperPDX	expressed/variable	32_genes_(variably)expressed_hypermethylated
ENSG00000162551	chr1	21834358	21836357	ALPL	249	10				-1		-1		-1			-1								-1				0	5	0	hyperPDX	silence
ENSG00000133019	chr1	239548365	239550364	CHRM3	1131	8				-1	-1	-1		-1											-1				0	5	0	hyperPDX	silence
ENSG00000175984	chr1	115212544	115214543	DENND2C	163259	15				-1	-1	-1		-1											-1				0	5	0	hyperPDX	silence
ENSG00000196482	chr1	217310598	217312597	ESRRG	2104	14		-1		-1				-1	-1										-1				0	5	0	hyperPDX	silence
ENSG00000069812	chr1	6484231	6486230	HES2	54626	9				-1	-1	-1		-1											-1				0	5	0	hyperPDX	silence
ENSG00000134709	chr1	60278958	60280957	HOOK1	51361	15		-1	-1	-1				-1											-1				0	5	0	hyperPDX	silence
ENSG00000117595	chr1	209978966	209980965	IRF6	3664	15		-1		-1				-1	-1										-1				0	5	0	hyperPDX	silence
ENSG00000171517	chr1	85358397	85360396	LPAR3	23566	8				-1	-1	-1			-1										-1				0	5	0	hyperPDX	silence
ENSG00000117791	chr1	220920067	220922066	MARC2	54996	12			-1	-1				-1		-1									-1				0	5	0	hyperPDX	silence
ENSG00000180287	chr1	242687499	242689498	PLD5	200150	10				-1	-1	-1		-1											-1				0	5	0	hyperPDX	silence
ENSG00000067606	chr1	1980409	1982408	PRKCZ	5590	9				-1	-1	-1		-1											-1				0	5	0	hyperPDX	expressed/variable	32_genes_(variably)expressed_hypermethylated
ENSG00000182901	chr1	241520031	241522030	RGS7	6000	10		-1		-1				-1		-1									-1				0	5	0	hyperPDX	silence
ENSG00000160753	chr1	155289187	155291186	RUSC1	23623	9			-1	-1				-1					-1						-1				0	5	0	hyperPDX	silence
ENSG00000150594	chr10	112835290	112837289	ADRA2A	150	9				-1	-1	-1		-1											-1				0	5	0	hyperPDX	silence
ENSG00000256925	chr10	134899702	134901701	GPR123-AS1	NA	11	-1			-1				-1		-1									-1				0	5	0	hyperPDX	silence
ENSG00000233642	chr10	25464706	25466705	GPR158-AS1	100128811	10		-1		-1		-1		-1											-1				0	5	0	hyperPDX	silence
ENSG00000185737	chr10	83633570	83635569	NRG3	10718	7		-1		-1				-1		-1									-1				0	5	0	hyperPDX	silence
ENSG00000107679	chr10	124132712	124134711	PLEKHA1	59338	13					-1	-1	-1	-1		-1													0	5	0	hyperPDX	expressed/variable	32_genes_(variably)expressed_hypermethylated
ENSG00000119973	chr10	120354661	120356660	PRLHR	2834	11				-1	-1	-1		-1											-1				0	5	0	hyperPDX	silence
ENSG00000171794	chr10	135042278	135044277	UTF1	8433	7				-1		-1		-1		-1									-1				0	5	0	hyperPDX	silence
ENSG00000151650	chr10	135049408	135051407	VENTX	27287	31				-1	-1	-1		-1											-1				0	5	0	hyperPDX	silence
ENSG00000176697	chr11	27743106	27745105	BDNF	627	16				-1				-1	-1									-1	-1				0	5	0	hyperPDX	silence
ENSG00000189431	chr11	13029196	13031195	RASSF10	NA	13				-1	-1	-1		-1											-1				0	5	0	hyperPDX	silence
ENSG00000166257	chr11	123525453	123527452	SCN3B	55800	6		-1			-1	-1		-1											-1				0	5	0	hyperPDX	silence
ENSG00000162105	chr11	70963124	70965123	SHANK2	22941	6				-1	-1			-1											-1			-1	0	5	0	hyperPDX	silence
ENSG00000069431	chr12	22093837	22095836	ABCC9	10060	16		-1		-1				-1		-1									-1				0	5	0	hyperPDX	silence
ENSG00000180318	chr12	85672385	85674384	ALX1	8092	14		-1		-1				-1		-1									-1				0	5	0	hyperPDX	silence
ENSG00000090376	chr12	66581159	66583158	IRAK3	11213	10				-1	-1	-1		-1											-1				0	5	0	hyperPDX	expressed/variable	32_genes_(variably)expressed_hypermethylated
ENSG00000118946	chr13	58204444	58206443	PCDH17	27253	7	-1	-1		-1				-1											-1				0	5	0	hyperPDX	silence
ENSG00000136099	chr13	53422276	53424275	PCDH8	5100	15		-1		-1				-1									-1		-1				0	5	0	hyperPDX	silence
ENSG00000227051	chr14	96504161	96506160	C14orf132	56967;101929186	13				-1	-1	-1		-1											-1				0	5	0	hyperPDX	silence
ENSG00000179008	chr14	60981762	60983761	C14orf39	317761	7				-1	-1	-1		-1											-1				0	5	0	hyperPDX	expressed/variable	32_genes_(variably)expressed_hypermethylated
ENSG00000166165	chr14	103988949	103990948	CKB	1152	12				-1	-1	-1		-1											-1				0	5	0	hyperPDX	silence
ENSG00000211905	chr14	106331169	106333168	IGHJ1	NA	3					-1	-1		-1											-1		-1		0	5	0	hyperPDX	silence
ENSG00000152315	chr14	90526609	90528608	KCNK13	56659	16				-1	-1	-1	-1	-1															0	5	0	hyperPDX	silence
ENSG00000251533	chr14	103654866	103656865	LINC00605	100131366	5				-1		-1		-1			-1								-1				0	5	0	hyperPDX	silence
ENSG00000165379	chr14	42075273	42077272	LRFN5	145581	14		-1		-1				-1	-1										-1				0	5	0	hyperPDX	silence
ENSG00000175985	chr14	69949909	69951908	PLEKHD1	400224;101929892;101930417	13				-1	-1	-1		-1											-1				0	5	0	hyperPDX	silence
ENSG00000140274	chr15	45405019	45407018	DUOXA2	405753	17					-1	-1		-1				-1							-1				0	5	0	hyperPDX	silence
ENSG00000169330	chr15	79723358	79725357	KIAA1024	23251	12				-1	-1	-1		-1											-1				0	5	0	hyperPDX	silence
ENSG00000134138	chr15	37393005	37395004	MEIS2	4212	15				-1	-1	-1		-1											-1				0	5	0	hyperPDX	silence
ENSG00000136490	chr17	61778033	61780032	LIMD2	80774	4					-1			-1								-1		-1	-1				0	5	0	hyperPDX	expressed/variable	32_genes_(variably)expressed_hypermethylated
ENSG00000141485	chr17	6616387	6618386	SLC13A5	284111	14				-1	-1	-1		-1			-1												0	5	0	hyperPDX	silence
ENSG00000125409	chr17	15244459	15246458	TEKT3	64518	12				-1	-1	-1		-1											-1				0	5	0	hyperPDX	silence
ENSG00000006042	chr17	31253428	31255427	TMEM98	26022	11				-1	-1	-1		-1											-1				0	5	0	hyperPDX	silence
ENSG00000231824	chr18	5197003	5199002	C18orf42	642597	11		-1		-1				-1										-1	-1				0	5	0	hyperPDX	silence
ENSG00000176014	chr18	12306168	12308167	TUBB6	84617	8				-1	-1	-1		-1											-1				0	5	0	hyperPDX	expressed/variable	32_genes_(variably)expressed_hypermethylated
ENSG00000105131	chr19	15343747	15345746	EPHX3	79852	6				-1				-1					-1				-1		-1				0	5	0	hyperPDX	silence
ENSG00000223573	chr19	5567546	5569545	TINCR	257000	7				-1	-1	-1		-1											-1				0	5	0	hyperPDX	silence
ENSG00000115657	chr2	220083213	220085212	ABCB6	10058	13				-1	-1	-1		-1											-1				0	5	0	hyperPDX	silence
ENSG00000143869	chr2	20864924	20866923	GDF7	151449	14				-1	-1	-1		-1											-1				0	5	0	hyperPDX	silence
ENSG00000237751	chr2	71113501	71115500	LINC01143	NA	9		-1		-1				-1			-1								-1				0	5	0	hyperPDX	silence
ENSG00000171873	chr20	4229222	4231221	ADRA1D	146	8				-1	-1	-1		-1											-1				0	5	0	hyperPDX	silence
ENSG00000198768	chr20	57089688	57091687	APCDD1L	164284	14				-1	-1	-1		-1											-1				0	5	0	hyperPDX	silence
ENSG00000231290	chr20	57088935	57090934	APCDD1L-AS1	149773	15				-1	-1	-1		-1											-1				0	5	0	hyperPDX	silence
ENSG00000054803	chr20	54580029	54582028	CBLN4	140689	13		-1		-1	-1			-1											-1				0	5	0	hyperPDX	silence
ENSG00000101282	chr20	982408	984407	RSPO4	343637	11				-1	-1	-1		-1											-1				0	5	0	hyperPDX	silence
ENSG00000125878	chr20	590543	592542	TCF15	6939	8		-1		-1	-1			-1											-1				0	5	0	hyperPDX	silence
ENSG00000159263	chr21	38069933	38071932	SIM2	6493	19				-1	-1	-1		-1											-1				0	5	0	hyperPDX	silence
ENSG00000100373	chr22	45679363	45681362	UPK3A	7380	11				-1	-1	-1		-1											-1				0	5	0	hyperPDX	silence
ENSG00000163814	chr3	45187415	45189414	CDCP1	64866	4	-1	-1		-1				-1											-1				0	5	0	hyperPDX	silence
ENSG00000163347	chr3	190039765	190041764	CLDN1	9076	14				-1	-1	-1		-1											-1				0	5	0	hyperPDX	silence
ENSG00000113946	chr3	190038830	190040829	CLDN16	10686	13				-1	-1	-1		-1											-1				0	5	0	hyperPDX	silence
ENSG00000206120	chr3	167965810	167967809	EGFEM1P	93556	8				-1	-1	-1		-1											-1				0	5	0	hyperPDX	silence
ENSG00000121853	chr3	172165747	172167746	GHSR	2693	17		-1		-1				-1		-1									-1				0	5	0	hyperPDX	silence
ENSG00000127252	chr3	192957414	192959413	HRASLS	57110	12		-1	-1	-1				-1											-1				0	5	0	hyperPDX	silence
ENSG00000187715	chr3	127632575	127634574	KBTBD12	166348	11		-1		-1				-1					-1						-1				0	5	0	hyperPDX	silence
ENSG00000185565	chr3	117715596	117717595	LSAMP	4045	8				-1				-1	-1	-1									-1				0	5	0	hyperPDX	silence
ENSG00000124875	chr4	74700714	74702713	CXCL6	6372	8					-1	-1		-1					-1					-1					0	5	0	hyperPDX	silence
ENSG00000072840	chr4	5711424	5713423	EVC	2121	10		-1		-1				-1	-1										-1				0	5	0	hyperPDX	silence
ENSG00000168843	chr4	163084688	163086687	FSTL5	56884	12		-1		-1	-1			-1											-1				0	5	0	hyperPDX	silence
ENSG00000163288	chr4	46994240	46996239	GABRB1	2560	12		-1		-1				-1		-1									-1				0	5	0	hyperPDX	silence
ENSG00000164066	chr4	128542926	128544925	INTU	27152	6				-1	-1	-1		-1											-1				0	5	0	hyperPDX	silence
ENSG00000185149	chr4	156128281	156130280	NPY2R	4887	14				-1				-1	-1		-1							-1					0	5	0	hyperPDX	silence
ENSG00000164129	chr4	164263591	164265590	NPY5R	4889	9		-1		-1	-1			-1											-1				0	5	0	hyperPDX	silence
ENSG00000178343	chr4	42398356	42400355	SHISA3	152573	15				-1	-1	-1		-1											-1				0	5	0	hyperPDX	silence
ENSG00000157765	chr4	25655423	25657422	SLC34A2	10568	8				-1	-1	-1		-1											-1				0	5	0	hyperPDX	silence
ENSG00000145147	chr4	20253383	20255382	SLIT2	9353	16				-1	-1			-1		-1									-1				0	5	0	hyperPDX	silence
ENSG00000151718	chr4	184018946	184020945	WWC2	53842;80014	7				-1	-1	-1		-1											-1				0	5	0	hyperPDX	silence
ENSG00000182223	chr4	48490769	48492768	ZAR1	326340	7				-1	-1			-1										-1	-1				0	5	0	hyperPDX	silence
ENSG00000179059	chr4	188915425	188917424	ZFP42	132625	13		-1		-1				-1					-1						-1				0	5	0	hyperPDX	silence
ENSG00000187658	chr5	157097061	157099060	C5orf52	100190949	10				-1		-1		-1										-1	-1				0	5	0	hyperPDX	silence
ENSG00000113657	chr5	146889120	146891119	DPYSL3	1809	16		-1		-1		-1		-1											-1				0	5	0	hyperPDX	silence
ENSG00000182631	chr5	33934991	33936990	RXFP3	51289	14				-1	-1	-1		-1											-1				0	5	0	hyperPDX	silence
ENSG00000039600	chr5	157097989	157099988	SOX30	11063	10				-1		-1		-1										-1	-1				0	5	0	hyperPDX	silence
ENSG00000113739	chr5	172756007	172758006	STC2	8614	8				-1	-1	-1		-1											-1				0	5	0	hyperPDX	silence
ENSG00000122012	chr5	75377497	75379496	SV2C	22987	8				-1	-1	-1		-1											-1				0	5	0	hyperPDX	silence
ENSG00000177932	chr5	178485916	178487915	ZNF354C	30832	11		-1			-1	-1		-1		-1													0	5	0	hyperPDX	expressed/variable	32_genes_(variably)expressed_hypermethylated
ENSG00000197977	chr6	11044048	11046047	ELOVL2	54898	9				-1	-1	-1		-1											-1				0	5	0	hyperPDX	silence
ENSG00000203727	chr6	147828563	147830562	SAMD5	389432	12				-1	-1	-1		-1											-1				0	5	0	hyperPDX	silence
ENSG00000112562	chr6	168840331	168842330	SMOC2	64094	8		-1		-1				-1											-1			-1	0	5	0	hyperPDX	silence
ENSG00000065609	chr6	84418911	84420910	SNAP91	9892	11		-1	-1	-1				-1											-1				0	5	0	hyperPDX	silence
ENSG00000111981	chr6	150283643	150285642	ULBP1	80329	7				-1	-1	-1		-1											-1				0	5	0	hyperPDX	silence
ENSG00000178234	chr7	151721259	151723258	GALNT11	63917	13					-1			-1	-1	-1									-1				0	5	0	hyperPDX	silence
ENSG00000048052	chr7	18125072	18127071	HDAC9	9734	10				-1	-1	-1		-1											-1				0	5	0	hyperPDX	silence
ENSG00000106236	chr7	98245109	98247108	NPTX2	4885	6	-1	-1		-1				-1											-1				0	5	0	hyperPDX	expressed/variable	32_genes_(variably)expressed_hypermethylated
ENSG00000155093	chr7	158379981	158381980	PTPRN2	5799	11				-1	-1			-1		-1									-1				0	5	0	hyperPDX	silence
ENSG00000201109	chr7	129665617	129667616	RNA5SP245	NA	4				-1			-1	-1				-1					-1						0	5	0	hyperPDX	silence
ENSG00000221818	chr8	25902414	25904413	EBF2	64641	12		-1		-1				-1		-1									-1				0	5	0	hyperPDX	silence
ENSG00000253230	chr8	9762377	9764376	LINC00599	157627;406907	9				-1	-1			-1		-1									-1				0	5	0	hyperPDX	silence
ENSG00000254087	chr8	56790872	56792871	LYN	4067	12				-1				-1					-1					-1	-1				0	5	0	hyperPDX	expressed/variable	32_genes_(variably)expressed_hypermethylated
ENSG00000178860	chr8	72756204	72758203	MSC	9242	14				-1				-1	-1	-1									-1				0	5	0	hyperPDX	silence
ENSG00000104312	chr8	90768475	90770474	RIPK2	8767	9				-1				-1			-1								-1		-1		0	5	0	hyperPDX	expressed/variable	32_genes_(variably)expressed_hypermethylated
ENSG00000104332	chr8	41166517	41168516	SFRP1	6422	18	-1			-1				-1			-1								-1				0	5	0	hyperPDX	silence
ENSG00000164736	chr8	55368995	55370994	SOX17	64321	12	-1	-1		-1				-1											-1				0	5	0	hyperPDX	silence
ENSG00000156687	chr8	35091475	35093474	UNC5D	137970	13		-1		-1				-1											-1		-1		0	5	0	hyperPDX	silence
ENSG00000180071	chr9	38620158	38622157	ANKRD18A	253650	4				-1	-1	-1		-1											-1				0	5	0	hyperPDX	silence
ENSG00000204860	chr9	38618971	38620970	FAM201A	158228	3		-1		-1			-1	-1									-1						0	5	0	hyperPDX	silence
ENSG00000136928	chr9	101470980	101472979	GABBR2	9568	4	-1			-1	-1	-1		-1															0	5	0	hyperPDX	silence
ENSG00000153707	chr9	10612224	10614223	PTPRD	5789	8			-1	-1		-1		-1											-1				0	5	0	hyperPDX	expressed/variable	32_genes_(variably)expressed_hypermethylated
ENSG00000136866	chr9	115818540	115820539	ZFP37	7539	8		-1		-1				-1	-1												-1		0	5	0	hyperPDX	silence
ENSG00000110455	chr11	44085975	44087974	ACCS	84680	12				-1				-1			1	-1	-1										1	4	1	hyperPDX	expressed/variable	32_genes_(variably)expressed_hypermethylated
ENSG00000139116	chr12	39836693	39838692	KIF21A	55605	7				-1				-1			1								-1	-1			1	4	1	hyperPDX	silence
ENSG00000138741	chr4	122872410	122874409	TRPC3	7222	8					-1	-1		-1			1								-1				1	4	1	hyperPDX	silence
ENSG00000186094	chr1	50489086	50491085	AGBL4	84871	17		-1		-1				-1											-1				0	4	0	hyperPDX	silence
ENSG00000162482	chr1	19615245	19617244	AKR7A3	22977	8				-1		-1		-1											-1				0	4	0	hyperPDX	silence
ENSG00000237276	chr1	16554023	16556022	ANO7P1	101927507	5				-1				-1		-1									-1				0	4	0	hyperPDX	silence
ENSG00000116985	chr1	40254034	40256033	BMP8B	656	13				-1		-1		-1											-1				0	4	0	hyperPDX	silence
ENSG00000187017	chr1	6483348	6485347	ESPN	83715	12				-1	-1			-1											-1				0	4	0	hyperPDX	silence
ENSG00000117480	chr1	46858437	46860436	FAAH	2166	11		-1			-1			-1	-1														0	4	0	hyperPDX	expressed/variable	32_genes_(variably)expressed_hypermethylated
ENSG00000162761	chr1	165325453	165327452	LMX1A	4009	14				-1				-1										-1	-1				0	4	0	hyperPDX	silence
ENSG00000153898	chr1	85462297	85464296	MCOLN2	255231	13					-1	-1		-1				-1											0	4	0	hyperPDX	silence
ENSG00000225206	chr1	98514920	98516919	MIR137HG	400765;406928;100616452	7				-1				-1			-1							-1					0	4	0	hyperPDX	silence
ENSG00000073756	chr1	186649060	186651059	PTGS2	5743	16			-1	-1				-1											-1				0	4	0	hyperPDX	silence
ENSG00000198626	chr1	237204005	237206004	RYR2	6262	9		-1		-1				-1											-1				0	4	0	hyperPDX	silence
ENSG00000184292	chr1	59042667	59044666	TACSTD2	4070	13				-1				-1		-1									-1				0	4	0	hyperPDX	silence
ENSG00000152760	chr1	67216642	67218641	TCTEX1D1	200132	12				-1				-1					-1					-1					0	4	0	hyperPDX	expressed/variable	32_genes_(variably)expressed_hypermethylated
ENSG00000119283	chr1	231296358	231298357	TRIM67	440730	12				-1				-1										-1	-1				0	4	0	hyperPDX	silence
ENSG00000006555	chr1	55266441	55268440	TTC22	55001	12				-1		-1		-1			-1												0	4	0	hyperPDX	silence
ENSG00000162643	chr1	85463330	85465329	WDR63	126820	9		-1		-1			-1	-1															0	4	0	hyperPDX	silence
ENSG00000178645	chr10	50886197	50888196	C10orf53	282966	13		-1		-1				-1											-1				0	4	0	hyperPDX	silence
ENSG00000229847	chr10	119304080	119306079	EMX2OS	196047	15	-1			-1				-1											-1				0	4	0	hyperPDX	silence
ENSG00000154478	chr10	125424371	125426370	GPR26	2849	10		-1		-1				-1											-1				0	4	0	hyperPDX	silence
ENSG00000204174	chr10	47082034	47084033	NPY4R	100996758	8				-1	-1			-1											-1				0	4	0	hyperPDX	silence
ENSG00000225533	chr10	96941910	96943909	PAWRP1	NA	4				-1				-1										-1			-1		0	4	0	hyperPDX	silence
ENSG00000236671	chr10	54073389	54075388	PRKG1-AS1	NA	14				-1	-1	-1													-1				0	4	0	hyperPDX	silence
ENSG00000168267	chr10	23479756	23481755	PTF1A	256297	12		-1		-1				-1											-1				0	4	0	hyperPDX	silence
ENSG00000230507	chr10	88390886	88392885	RPL7AP8	NA	4				-1	-1			-1											-1				0	4	0	hyperPDX	silence
ENSG00000156395	chr10	106399359	106401358	SORCS3	22986	12		-1		-1				-1											-1				0	4	0	hyperPDX	silence
ENSG00000108239	chr10	96160761	96162760	TBC1D12	23232	13		-1		-1				-1											-1				0	4	0	hyperPDX	silence
ENSG00000168070	chr11	64739058	64741057	C11orf85	283129	15		-1		-1				-1											-1				0	4	0	hyperPDX	silence
ENSG00000246100	chr11	115630846	115632845	LINC00900	283143	12				-1	-1			-1											-1				0	4	0	hyperPDX	silence
ENSG00000199077	chr11	43601444	43603443	MIR129-2	406918	13			-1	-1				-1											-1				0	4	0	hyperPDX	silence
ENSG00000129152	chr11	17739615	17741614	MYOD1	4654	10				-1	-1	-1		-1															0	4	0	hyperPDX	silence
ENSG00000149380	chr11	74022203	74024202	P4HA3	283208	15		-1		-1				-1											-1				0	4	0	hyperPDX	silence
ENSG00000166387	chr11	7533029	7535028	PPFIBP2	8495	7				-1				-1								-1			-1				0	4	0	hyperPDX	silence
ENSG00000254481	chr11	133993725	133995724	PTP4A2P2	NA	3				-1				-1					-1				-1						0	4	0	hyperPDX	silence
ENSG00000166402	chr11	8039291	8041290	TUB	7275	3				-1		-1		-1											-1				0	4	0	hyperPDX	silence
ENSG00000006611	chr11	17565464	17567463	USH1C	10083	13		-1		-1				-1											-1				0	4	0	hyperPDX	silence
ENSG00000166148	chr12	63544223	63546222	AVPR1A	552	11				-1	-1	-1		-1															0	4	0	hyperPDX	silence
ENSG00000250208	chr12	130646302	130648301	FZD10-AS1	440119	8				-1	-1	-1		-1															0	4	0	hyperPDX	silence
ENSG00000089116	chr12	113909586	113911585	LHX5	64211	13				-1	-1			-1														-1	0	4	0	hyperPDX	silence
ENSG00000165966	chr12	41580750	41582749	PDZRN4	29951	11				-1				-1										-1	-1				0	4	0	hyperPDX	silence
ENSG00000139174	chr12	42983658	42985657	PRICKLE1	144165	8				-1	-1			-1											-1				0	4	0	hyperPDX	silence
ENSG00000139767	chr12	119417800	119419799	SRRM4	84530	17				-1				-1		-1									-1				0	4	0	hyperPDX	silence
ENSG00000067715	chr12	79256273	79258272	SYT1	6857	11		-1		-1				-1											-1				0	4	0	hyperPDX	silence
ENSG00000111186	chr12	1637557	1639556	WNT5B	81029	3				-1	-1	-1													-1				0	4	0	hyperPDX	silence
ENSG00000204442	chr13	108518584	108520583	FAM155A	728215	13		-1		-1				-1											-1				0	4	0	hyperPDX	silence
ENSG00000230371	chr13	113783230	113785229	KARSP2	NA	6				-1	-1			-1											-1				0	4	0	hyperPDX	silence
ENSG00000133116	chr13	33588707	33590706	KL	9365	13				-1	-1	-1		-1															0	4	0	hyperPDX	silence
ENSG00000182968	chr13	112720413	112722412	SOX1	6656	13		-1		-1				-1											-1				0	4	0	hyperPDX	silence
ENSG00000125285	chr13	95363890	95365889	SOX21	11166	16				-1	-1			-1											-1				0	4	0	hyperPDX	silence
ENSG00000133107	chr13	38444063	38446062	TRPC4	7223	9			-1	-1				-1											-1				0	4	0	hyperPDX	silence
ENSG00000185567	chr14	105444195	105446194	AHNAK2	113146	13				-1		-1		-1											-1				0	4	0	hyperPDX	silence
ENSG00000197406	chr14	102026188	102028187	DIO3	1735	24				-1				-1		-1									-1				0	4	0	hyperPDX	silence
ENSG00000258498	chr14	102026269	102028268	DIO3OS	100302145	22				-1				-1		-1									-1				0	4	0	hyperPDX	silence
ENSG00000176165	chr14	29233550	29235549	FOXG1	2290	14		-1		-1				-1											-1				0	4	0	hyperPDX	silence
ENSG00000227108	chr14	106366013	106368012	IGHD1-14	NA	7				-1				-1								-1			-1				0	4	0	hyperPDX	silence
ENSG00000236597	chr14	106331272	106333271	IGHD7-27	NA	3					-1	-1		-1											-1				0	4	0	hyperPDX	silence
ENSG00000227335	chr14	106331389	106333388	IGHJ1P	NA	3					-1	-1		-1											-1				0	4	0	hyperPDX	silence
ENSG00000211904	chr14	106330961	106332960	IGHJ2	NA	5					-1	-1		-1											-1				0	4	0	hyperPDX	silence
ENSG00000270938	chr14	103744060	103746059	RAP2CP1	NA	3	-1	-1		-1				-1															0	4	0	hyperPDX	silence
ENSG00000266037	chr14	50320133	50322132	RN7SL3	NA	4	-1			-1				-1	-1														0	4	0	hyperPDX	silence
ENSG00000168952	chr14	25519004	25521003	STXBP6	29091	8			-1	-1				-1	-1														0	4	0	hyperPDX	silence
ENSG00000156218	chr15	84321338	84323337	ADAMTSL3	57188	6				-1				-1	-1										-1				0	4	0	hyperPDX	silence
ENSG00000225362	chr15	71407334	71409333	CT62	196993	11				-1	-1			-1											-1				0	4	0	hyperPDX	silence
ENSG00000233932	chr15	48482236	48484235	CTXN2	399697	16		-1		-1				-1											-1				0	4	0	hyperPDX	silence
ENSG00000140279	chr15	45406043	45408042	DUOX2	50506	13					-1			-1				-1							-1				0	4	0	hyperPDX	silence
ENSG00000104059	chr15	29862428	29864427	FAM189A1	23359	7				-1		-1		-1											-1				0	4	0	hyperPDX	silence
ENSG00000182256	chr15	27214929	27216928	GABRG3	2567	17		-1		-1				-1											-1				0	4	0	hyperPDX	silence
ENSG00000104044	chr15	28344005	28346004	OCA2	4948	14		-1		-1				-1											-1				0	4	0	hyperPDX	silence
ENSG00000166821	chr15	90233515	90235514	PEX11A	8800	20				-1			-1	-1											-1				0	4	0	hyperPDX	silence
ENSG00000140527	chr15	90232528	90234527	WDR93	56964	20				-1			-1	-1											-1				0	4	0	hyperPDX	silence
ENSG00000102924	chr16	49315243	49317242	CBLN1	869	15		-1		-1				-1											-1				0	4	0	hyperPDX	silence
ENSG00000205730	chr16	19123754	19125753	ITPRIPL2	162073	9				-1		-1		-1											-1				0	4	0	hyperPDX	silence
ENSG00000140832	chr16	71658564	71660563	MARVELD3	91862	11				-1				-1		-1									-1				0	4	0	hyperPDX	silence
ENSG00000171208	chr16	47177409	47179408	NETO2	81831	11				-1	-1	-1													-1				0	4	0	hyperPDX	silence
ENSG00000102934	chr16	57318100	57320099	PLLP	51090	12					-1	-1		-1			-1												0	4	0	hyperPDX	silence
ENSG00000005513	chr16	1030308	1032307	SOX8	30812	13					-1	-1		-1											-1				0	4	0	hyperPDX	silence
ENSG00000103528	chr16	19177793	19179792	SYT17	51760	7				-1				-1			-1								-1				0	4	0	hyperPDX	silence
ENSG00000180336	chr17	42732262	42734261	C17orf104	284071	12		-1		-1				-1											-1				0	4	0	hyperPDX	silence
ENSG00000272636	chr17	30928	32927	DOC2B	8447	9				-1	-1	-1		-1															0	4	0	hyperPDX	silence
ENSG00000177294	chr17	6678042	6680041	FBXO39	162517	11		-1		-1				-1											-1				0	4	0	hyperPDX	silence
ENSG00000167363	chr17	80691951	80693950	FN3K	64122	10				-1				-1	-1										-1				0	4	0	hyperPDX	silence
ENSG00000266152	chr17	12875643	12877642	RN7SL550P	NA	3					-1	-1		-1	-1														0	4	0	hyperPDX	silence
ENSG00000240280	chr17	61925152	61927151	TCAM1P	146771	7				-1		-1		-1											-1				0	4	0	hyperPDX	silence
ENSG00000181291	chr17	32906268	32908267	TMEM132E	124842	16				-1				-1		-1									-1				0	4	0	hyperPDX	silence
ENSG00000101542	chr18	58999315	59001314	CDH20	28316	7				-1				-1										-1	-1				0	4	0	hyperPDX	silence
ENSG00000176194	chr18	12252818	12254817	CIDEA	1149	19				-1		-1		-1											-1				0	4	0	hyperPDX	silence
ENSG00000170579	chr18	4454836	4456835	DLGAP1	9229	6		-1		-1				-1											-1				0	4	0	hyperPDX	silence
ENSG00000134762	chr18	28622282	28624281	DSC3	1825	16		-1		-1				-1											-1				0	4	0	hyperPDX	silence
ENSG00000075643	chr18	33765982	33767981	MOCOS	55034	13					-1	-1		-1											-1				0	4	0	hyperPDX	silence
ENSG00000173482	chr18	7565280	7567279	PTPRM	5797	5					-1	-1		-1											-1				0	4	0	hyperPDX	expressed/variable	32_genes_(variably)expressed_hypermethylated
ENSG00000129354	chr19	10697492	10699491	AP1M2	10053	10	-1			-1				-1											-1				0	4	0	hyperPDX	silence
ENSG00000187244	chr19	45310828	45312827	BCAM	4059	9				-1				-1										-1	-1				0	4	0	hyperPDX	silence
ENSG00000167644	chr19	38793301	38795300	C19orf33	64073	9				-1		-1		-1											-1				0	4	0	hyperPDX	silence
ENSG00000204869	chr19	46579877	46581876	IGFL4	444882	4		-1		-1				-1											-1				0	4	0	hyperPDX	silence
ENSG00000220008	chr19	2307657	2309656	LINGO3	645191	9					-1	-1		-1											-1				0	4	0	hyperPDX	silence
ENSG00000131408	chr19	50831410	50833409	NR1H2	7376	10	-1			-1				-1										-1					0	4	0	hyperPDX	expressed/variable	32_genes_(variably)expressed_hypermethylated
ENSG00000131941	chr19	33555295	33557294	RHPN2	85415	5				-1				-1		-1									-1				0	4	0	hyperPDX	silence
ENSG00000104941	chr19	46318078	46320077	RSPH6A	81492	11			-1	-1				-1									-1						0	4	0	hyperPDX	silence
ENSG00000105696	chr19	18716740	18718739	TMEM59L	25789	10				-1		-1		-1											-1				0	4	0	hyperPDX	silence
ENSG00000171817	chr19	38040808	38042807	ZNF540	163255	11		-1		-1				-1	-1														0	4	0	hyperPDX	silence
ENSG00000198028	chr19	9608784	9610783	ZNF560	147741	15		-1		-1				-1											-1				0	4	0	hyperPDX	silence
ENSG00000258405	chr19	52955329	52957328	ZNF578	147660	11		-1		-1				-1											-1				0	4	0	hyperPDX	silence
ENSG00000197928	chr19	53757652	53759651	ZNF677	342926	10		-1		-1				-1										-1					0	4	0	hyperPDX	silence
ENSG00000127903	chr19	57182652	57184651	ZNF835	90485	10		-1		-1				-1		-1													0	4	0	hyperPDX	silence
ENSG00000197360	chr19	22714788	22716787	ZNF98	148198	4		-1		-1				-1											-1				0	4	0	hyperPDX	silence
ENSG00000115361	chr2	211089716	211091715	ACADL	33	12				-1				-1										-1	-1				0	4	0	hyperPDX	silence
ENSG00000138356	chr2	201449091	201451090	AOX1	316	15				-1				-1					-1						-1				0	4	0	hyperPDX	silence
ENSG00000144119	chr2	119915966	119917965	C1QL2	165257	11		-1		-1				-1											-1				0	4	0	hyperPDX	silence
ENSG00000125611	chr2	113340317	113342316	CHCHD5	84269	16				-1		-1		-1											-1				0	4	0	hyperPDX	silence
ENSG00000155052	chr2	124781364	124783363	CNTNAP5	129684	11	-1			-1				-1											-1				0	4	0	hyperPDX	expressed/variable	32_genes_(variably)expressed_hypermethylated
ENSG00000081052	chr2	228028330	228030329	COL4A4	1286	16				-1	-1			-1											-1				0	4	0	hyperPDX	silence
ENSG00000184492	chr2	114255161	114257160	FOXD4L1	200350	4				-1	-1	-1		-1															0	4	0	hyperPDX	silence
ENSG00000188738	chr2	186601855	186603854	FSIP2	401024	12		-1		-1				-1											-1				0	4	0	hyperPDX	silence
ENSG00000128645	chr2	177051807	177053806	HOXD1	3231	18		-1		-1				-1											-1				0	4	0	hyperPDX	silence
ENSG00000175879	chr2	176992922	176994921	HOXD8	3234	19				-1	-1			-1											-1				0	4	0	hyperPDX	silence
ENSG00000184261	chr2	47797579	47799578	KCNK12	56660	11				-1	-1	-1		-1															0	4	0	hyperPDX	silence
ENSG00000170745	chr2	18057614	18059613	KCNS3	3790	14				-1				-1											-1			-1	0	4	0	hyperPDX	silence
ENSG00000222033	chr2	171570578	171572577	LINC01124	NA	17					-1			-1	-1										-1				0	4	0	hyperPDX	silence
ENSG00000221240	chr2	180725136	180727135	MIR1258	100302172	14				-1	-1	-1		-1															0	4	0	hyperPDX	silence
ENSG00000170485	chr2	101435114	101437113	NPAS2	4862	12			-1	-1				-1											-1				0	4	0	hyperPDX	silence
ENSG00000144227	chr2	139537419	139539418	NXPH2	11249	11	-1			-1				-1											-1				0	4	0	hyperPDX	silence
ENSG00000130508	chr2	1748125	1750124	PXDN	7837	8				-1				-1	-1	-1													0	4	0	hyperPDX	expressed/variable	32_genes_(variably)expressed_hypermethylated
ENSG00000143878	chr2	20645335	20647334	RHOB	388	8				-1	-1			-1											-1				0	4	0	hyperPDX	expressed/variable	32_genes_(variably)expressed_hypermethylated
ENSG00000168497	chr2	192711482	192713481	SDPR	8436	10				-1				-1										-1	-1				0	4	0	hyperPDX	silence
ENSG00000135917	chr2	228582229	228584228	SLC19A3	80704	10		-1		-1				-1											-1				0	4	0	hyperPDX	silence
ENSG00000162804	chr2	241936755	241938754	SNED1	25992	9			-1	-1				-1											-1				0	4	0	hyperPDX	expressed/variable	32_genes_(variably)expressed_hypermethylated
ENSG00000204335	chr2	171570361	171572360	SP5	389058	15					-1			-1	-1										-1				0	4	0	hyperPDX	silence
ENSG00000153820	chr2	229045862	229047861	SPHKAP	80309	13		-1		-1				-1											-1				0	4	0	hyperPDX	silence
ENSG00000233608	chr2	239755173	239757172	TWIST2	117581	6				-1	-1			-1											-1				0	4	0	hyperPDX	silence
ENSG00000168658	chr2	98702079	98704078	VWA3B	200403	16			-1	-1				-1											-1				0	4	0	hyperPDX	silence
ENSG00000118965	chr2	20189393	20191392	WDR35	57539	15				-1	-1			-1											-1				0	4	0	hyperPDX	silence
ENSG00000244588	chr20	1205200	1207199	RAD21L1	642636	14				-1				-1	-1										-1				0	4	0	hyperPDX	silence
ENSG00000101438	chr20	37351605	37353604	SLC32A1	140679	11				-1	-1	-1		-1															0	4	0	hyperPDX	silence
ENSG00000132639	chr20	10197978	10199977	SNAP25	6616	13	-1			-1				-1											-1				0	4	0	hyperPDX	silence
ENSG00000132671	chr20	23014557	23016556	SSTR4	6754	10								-1					-1					-1	-1				0	4	0	hyperPDX	silence
ENSG00000100987	chr20	25062497	25064496	VSX1	30813	15				-1	-1	-1		-1															0	4	0	hyperPDX	silence
ENSG00000154640	chr21	18984766	18986765	BTG3	10950	12				-1	-1	-1		-1															0	4	0	hyperPDX	expressed/variable	32_genes_(variably)expressed_hypermethylated
ENSG00000184809	chr21	40984249	40986248	C21orf88	NA	14		-1		-1				-1											-1				0	4	0	hyperPDX	silence
ENSG00000166979	chr21	33782814	33784813	EVA1C	59271	11					-1	-1		-1														-1	0	4	0	hyperPDX	silence
ENSG00000205927	chr21	34396653	34398652	OLIG2	10215	15				-1		-1		-1											-1				0	4	0	hyperPDX	silence
ENSG00000185837	chr22	17638774	17640773	CECR5-AS1	100130717	9					-1	-1		-1											-1				0	4	0	hyperPDX	silence
ENSG00000133424	chr22	34318330	34320329	LARGE	9215	7	-1			-1				-1											-1				0	4	0	hyperPDX	silence
ENSG00000167077	chr22	42094003	42096002	MEI1	150365	9				-1				-1					-1						-1				0	4	0	hyperPDX	silence
ENSG00000177989	chr22	50970510	50972509	ODF3B	440836	8				-1		-1		-1											-1				0	4	0	hyperPDX	silence
ENSG00000130540	chr22	44257899	44259898	SULT4A1	25830	11		-1		-1				-1											-1				0	4	0	hyperPDX	silence
ENSG00000144891	chr3	148414071	148416070	AGTR1	185	10		-1		-1				-1											-1				0	4	0	hyperPDX	silence
ENSG00000114405	chr3	62303148	62305147	C3orf14	57415	17		-1		-1				-1											-1				0	4	0	hyperPDX	silence
ENSG00000175161	chr3	85006632	85008631	CADM2	253559	12		-1		-1				-1											-1				0	4	0	hyperPDX	silence
ENSG00000163618	chr3	62860555	62862554	CADPS	8618	15		-1		-1				-1											-1				0	4	0	hyperPDX	silence
ENSG00000008300	chr3	48699849	48701848	CELSR3	1951	16			-1	-1				-1											-1				0	4	0	hyperPDX	silence
ENSG00000134121	chr3	236779	238778	CHL1	10752	16		-1		-1				-1											-1				0	4	0	hyperPDX	silence
ENSG00000224318	chr3	238525	240524	CHL1-AS2	NA	13		-1		-1				-1											-1				0	4	0	hyperPDX	silence
ENSG00000113790	chr3	184999279	185001278	EHHADH	1962	10		-1		-1				-1											-1				0	4	0	hyperPDX	silence
ENSG00000250439	chr3	13973053	13975052	FGD5P1	100132526	3		-1		-1				-1											-1				0	4	0	hyperPDX	silence
ENSG00000230126	chr3	192231311	192233310	FGF12-AS2	NA	8		-1		-1				-1		-1													0	4	0	hyperPDX	silence
ENSG00000114302	chr3	48884780	48886779	PRKAR2A	5576	14				-1	-1	-1		-1															0	4	0	hyperPDX	expressed/variable	32_genes_(variably)expressed_hypermethylated
ENSG00000224424	chr3	48883505	48885504	PRKAR2A-AS1	100506637	14				-1	-1	-1		-1															0	4	0	hyperPDX	silence
ENSG00000222627	chr3	127793593	127795592	RNU2-37P	NA	10			-1	-1				-1											-1				0	4	0	hyperPDX	silence
ENSG00000241993	chr3	148413492	148415491	RPL38P1	NA	5		-1		-1				-1											-1				0	4	0	hyperPDX	silence
ENSG00000239608	chr3	127793153	127795152	RUVBL1-AS1	NA	8			-1	-1				-1											-1				0	4	0	hyperPDX	silence
ENSG00000173705	chr3	33260208	33262207	SUSD5	26032	8				-1				-1										-1	-1				0	4	0	hyperPDX	silence
ENSG00000151090	chr3	24536274	24538273	THRB	7068	21		-1		-1				-1											-1				0	4	0	hyperPDX	silence
ENSG00000168594	chr4	175749319	175751318	ADAM29	11086;101928551	12				-1				-1		-1									-1				0	4	0	hyperPDX	silence
ENSG00000197410	chr4	155412431	155414430	DCHS2	54798	7				-1	-1	-1		-1															0	4	0	hyperPDX	silence
ENSG00000145451	chr4	175749966	175751965	GLRA3	8001	12				-1				-1		-1									-1				0	4	0	hyperPDX	silence
ENSG00000152208	chr4	93224050	93226049	GRID2	2895	13			-1	-1				-1											-1				0	4	0	hyperPDX	silence
ENSG00000121207	chr4	155546597	155548596	LRAT	9227;101927965	8				-1				-1			-1								-1				0	4	0	hyperPDX	silence
ENSG00000163623	chr4	85419104	85421103	NKX6-1	4825	14				-1	-1	-1		-1															0	4	0	hyperPDX	silence
ENSG00000169851	chr4	30720537	30722536	PCDH7	5099	9	-1	-1		-1				-1															0	4	0	hyperPDX	silence
ENSG00000074211	chr4	6564828	6566827	PPP2R2C	5522	7				-1				-1		-1									-1				0	4	0	hyperPDX	silence
ENSG00000138738	chr4	121843526	121845525	PRDM5	11107	11				-1				-1		-1									-1				0	4	0	hyperPDX	silence
ENSG00000164099	chr4	119273659	119275658	PRSS12	8492	9				-1	-1			-1											-1				0	4	0	hyperPDX	silence
ENSG00000186867	chr4	122301715	122303714	QRFPR	84109	16		-1		-1				-1											-1				0	4	0	hyperPDX	silence
ENSG00000138670	chr4	82964898	82966897	RASGEF1B	153020	5				-1				-1	-1										-1				0	4	0	hyperPDX	expressed/variable	32_genes_(variably)expressed_hypermethylated
ENSG00000128045	chr4	53726957	53728956	RASL11B	65997	9				-1				-1										-1	-1				0	4	0	hyperPDX	silence
ENSG00000145423	chr4	154709773	154711772	SFRP2	6423	34				-1				-1										-1	-1				0	4	0	hyperPDX	silence
ENSG00000109424	chr4	141489460	141491459	UCP1	7350	11				-1				-1			-1							-1					0	4	0	hyperPDX	silence
ENSG00000186493	chr5	2750745	2752744	C5orf38	153571	15		-1		-1				-1											-1				0	4	0	hyperPDX	silence
ENSG00000169862	chr5	11903656	11905655	CTNND2	1501	12		-1		-1				-1											-1				0	4	0	hyperPDX	silence
ENSG00000164616	chr5	135264506	135266505	FBXL21	26223	11				-1		-1		-1											-1				0	4	0	hyperPDX	silence
ENSG00000113196	chr5	153857325	153859324	HAND1	9421	13				-1		-1		-1											-1				0	4	0	hyperPDX	silence
ENSG00000164588	chr5	45695754	45697753	HCN1	348980	8		-1		-1				-1											-1				0	4	0	hyperPDX	silence
ENSG00000016082	chr5	50677421	50679420	ISL1	3670	17		-1		-1				-1											-1				0	4	0	hyperPDX	silence
ENSG00000080709	chr5	113695142	113697141	KCNN2	3781	7				-1	-1			-1											-1				0	4	0	hyperPDX	silence
ENSG00000145555	chr5	16935873	16937872	MYO10	4651	15		-1		-1				-1											-1				0	4	0	hyperPDX	silence
ENSG00000146001	chr5	140612438	140614437	PCDHB18	54660	11				-1				-1										-1	-1				0	4	0	hyperPDX	silence
ENSG00000262096	chr5	140618018	140620017	PCDHB19P	84054	3	-1			-1				-1											-1				0	4	0	hyperPDX	silence
ENSG00000262209	chr5	140748331	140750330	PCDHGB3	56102	12				-1				-1			-1								-1				0	4	0	hyperPDX	silence
ENSG00000168938	chr5	122371937	122373936	PPIC	5480	11				-1		-1		-1											-1				0	4	0	hyperPDX	silence
ENSG00000113396	chr5	127872206	127874205	SLC27A6	28965	15		-1		-1				-1											-1				0	4	0	hyperPDX	silence
ENSG00000142319	chr5	1445046	1447045	SLC6A3	6531	9				-1		-1		-1											-1				0	4	0	hyperPDX	silence
ENSG00000184347	chr5	168727634	168729633	SLIT3	6586	17		-1		-1				-1											-1				0	4	0	hyperPDX	silence
ENSG00000178187	chr5	178366692	178368691	ZNF454	285676	12				-1				-1		-1									-1				0	4	0	hyperPDX	silence
ENSG00000118492	chr6	146918601	146920600	ADGB	79747	12				-1				-1			-1							-1					0	4	0	hyperPDX	silence
ENSG00000203808	chr6	105582683	105584682	BVES-AS1	154442	4	-1			-1				-1											-1				0	4	0	hyperPDX	silence
ENSG00000124721	chr6	38681617	38683616	DNAH8	1769	8				-1				-1									-1		-1				0	4	0	hyperPDX	silence
ENSG00000172201	chr6	19836117	19838116	ID4	3400	7	-1			-1				-1											-1				0	4	0	hyperPDX	silence
ENSG00000137265	chr6	390239	392238	IRF4	3662	13				-1	-1	-1													-1				0	4	0	hyperPDX	silence
ENSG00000112379	chr6	138481558	138483557	KIAA1244	57221	11			-1	-1				-1											-1				0	4	0	hyperPDX	silence
ENSG00000152034	chr6	100441624	100443623	MCHR2	84539	14		-1		-1				-1											-1				0	4	0	hyperPDX	silence
ENSG00000229315	chr6	100440320	100442319	MCHR2-AS1	728012	13		-1		-1				-1											-1				0	4	0	hyperPDX	silence
ENSG00000079931	chr6	132722185	132724184	MOXD1	26002	11		-1		-1				-1											-1				0	4	0	hyperPDX	silence
ENSG00000135577	chr6	142409437	142411436	NMBR	4829	12				-1				-1		-1									-1				0	4	0	hyperPDX	silence
ENSG00000112378	chr6	138428149	138430148	PERP	64065	11				-1		-1		-1											-1				0	4	0	hyperPDX	silence
ENSG00000112183	chr6	17280077	17282076	RBM24	221662	11			-1	-1				-1											-1				0	4	0	hyperPDX	silence
ENSG00000185002	chr6	117196875	117198874	RFX6	222546	14				-1				-1		-1									-1				0	4	0	hyperPDX	silence
ENSG00000226314	chr6	28128059	28130058	ZNF192P1	651302	11		-1		-1				-1											-1				0	4	0	hyperPDX	silence
ENSG00000078549	chr7	31090576	31092575	ADCYAP1R1	117	6		-1		-1				-1											-1				0	4	0	hyperPDX	silence
ENSG00000230316	chr7	121942212	121944211	FEZF1-AS1	154860	5				-1				-1									-1		-1				0	4	0	hyperPDX	silence
ENSG00000122642	chr7	32995517	32997516	FKBP9	11328	12		-1		-1				-1											-1				0	4	0	hyperPDX	silence
ENSG00000002746	chr7	43150698	43152697	HECW1	23072	12				-1	-1			-1											-1				0	4	0	hyperPDX	silence
ENSG00000233429	chr7	27133766	27135765	HOTAIRM1	100506311	12		-1		-1				-1											-1				0	4	0	hyperPDX	silence
ENSG00000105991	chr7	27135116	27137115	HOXA1	3198	15		-1		-1				-1											-1				0	4	0	hyperPDX	silence
ENSG00000253187	chr7	27206738	27208737	HOXA10-AS	442920;100874323	13				-1				-1			-1								-1				0	4	0	hyperPDX	silence
ENSG00000106511	chr7	15725938	15727937	MEOX2	4223	14		-1		-1				-1											-1				0	4	0	hyperPDX	silence
ENSG00000207584	chr7	27208684	27210683	MIR196B	442920	15		-1		-1				-1											-1				0	4	0	hyperPDX	silence
ENSG00000243479	chr7	156801999	156803998	MNX1-AS1	645249	10					-1	-1		-1											-1				0	4	0	hyperPDX	silence
ENSG00000006747	chr7	12608703	12610702	SCIN	85477	14				-1				-1		-1									-1				0	4	0	hyperPDX	silence
ENSG00000122691	chr7	19156796	19158795	TWIST1	7291	25				-1				-1		-1									-1				0	4	0	hyperPDX	silence
ENSG00000188730	chr7	49811757	49813756	VWC2	375567	9		-1		-1				-1											-1				0	4	0	hyperPDX	silence
ENSG00000198576	chr8	143696334	143698333	ARC	23237	3	-1				-1			-1			-1												0	4	0	hyperPDX	silence
ENSG00000147799	chr8	145910695	145912694	ARHGAP39	80728	6		-1		-1				-1											-1				0	4	0	hyperPDX	silence
ENSG00000164695	chr8	82643169	82645168	CHMP4C	92421	11				-1				-1									-1		-1				0	4	0	hyperPDX	silence
ENSG00000169436	chr8	139925750	139927749	COL22A1	169044	10	-1			-1				-1											-1				0	4	0	hyperPDX	silence
ENSG00000207816	chr8	65290206	65292205	MIR124-2	406908	13		-1		-1				-1											-1				0	4	0	hyperPDX	silence
ENSG00000207826	chr8	1763897	1765896	MIR596	693181	14				-1	-1	-1		-1															0	4	0	hyperPDX	silence
ENSG00000123119	chr8	91802278	91804277	NECAB1	64168	8		-1		-1	-1			-1															0	4	0	hyperPDX	silence
ENSG00000104725	chr8	24814125	24816124	NEFL	NA	14		-1		-1				-1											-1				0	4	0	hyperPDX	silence
ENSG00000180543	chr8	98289677	98291676	TSPYL5	85453	11					-1	-1		-1											-1				0	4	0	hyperPDX	expressed/variable	32_genes_(variably)expressed_hypermethylated
ENSG00000104231	chr8	82644639	82646638	ZFAND1	79752	3				-1				-1											-1		-1		0	4	0	hyperPDX	expressed/variable	32_genes_(variably)expressed_hypermethylated
ENSG00000158122	chr9	99417086	99419085	AAED1	195827	7				-1	-1	-1		-1															0	4	0	hyperPDX	silence
ENSG00000230453	chr9	33522892	33524891	ANKRD18B	441459	4				-1	-1	-1		-1															0	4	0	hyperPDX	silence
ENSG00000107105	chr9	23825836	23827835	ELAVL2	1993	7		-1		-1				-1											-1				0	4	0	hyperPDX	silence
ENSG00000178919	chr9	100614036	100616035	FOXE1	2304	8	-1			-1				-1											-1				0	4	0	hyperPDX	silence
ENSG00000198642	chr9	21334880	21336879	KLHL9	55958	5							-1	-1					-1	-1									0	4	0	hyperPDX	expressed/variable	32_genes_(variably)expressed_hypermethylated
ENSG00000225194	chr9	98789748	98791747	LINC00092	100188953	3				-1		-1		-1											-1				0	4	0	hyperPDX	silence
ENSG00000107186	chr9	13279090	13281089	MPDZ	8777	8		-1	-1	-1				-1															0	4	0	hyperPDX	silence
ENSG00000243444	chr9	112401568	112403567	PALM2	114299	9				-1	-1			-1											-1				0	4	0	hyperPDX	silence
ENSG00000135069	chr9	80910559	80912558	PSAT1	29968	10					-1	-1		-1											-1				0	4	0	hyperPDX	expressed/variable
ENSG00000165105	chr9	85677593	85679592	RASEF	158158	10		-1		-1				-1											-1				0	4	0	hyperPDX	silence
ENSG00000106688	chr9	4488944	4490943	SLC1A1	6505	10				-1	-1	-1		-1															0	4	0	hyperPDX	silence
ENSG00000188133	chr9	32781997	32783996	TMEM215	401498	8				-1		-1		-1											-1				0	4	0	hyperPDX	silence
ENSG00000176273	chr10	95652230	95654229	SLC35G1	159371	13							-1	-1			1								-1				1	3	1		silence
ENSG00000222338	chr12	3834994	3836993	RNU6-174P	NA	5	-1							-1			1							-1					1	3	1		silence
ENSG00000229415	chr14	36982535	36984534	SFTA3	253970	16				-1				-1			1								-1				1	3	1		silence
ENSG00000226800	chr19	3605745	3607744	CACTIN-AS1	404665	13				-1		-1		-1														1	1	3	0		silence
ENSG00000257800	chr2	74346307	74348306	FNBP1P1	NA	5				-1				-1			1							-1					1	3	1		silence
ENSG00000144228	chr2	139257871	139259870	SPOPL	339745	15		-1	-1	-1							1												1	3	1		expressed/variable
ENSG00000214145	chr3	194030093	194032092	LINC00887	NA	10								-1			1							-1	-1				1	3	1		silence
ENSG00000172238	chr4	94748542	94750541	ATOH1	474	15				-1				-1			1								-1				1	3	1		silence
ENSG00000074706	chr6	154677427	154679426	IPCEF1	26034	5	-1			-1				-1										1					1	3	0		silence
ENSG00000105855	chr7	20368825	20370824	ITGB8	3696	8				-1				-1			1								-1				1	3	1		silence
ENSG00000189056	chr7	103629464	103631463	RELN	5649	14				-1				-1											-1			1	1	3	0		silence
ENSG00000158286	chr1	6264035	6266034	RNF207	388591	10				-1				-1											-1				0	3	0		silence
ENSG00000116251	chr1	6268950	6270949	RPL22	6146	6					-1	-1													-1				0	3	0		expressed/variable
ENSG00000179840	chr1	9714145	9716144	C1orf200	NA	8				-1				-1											-1				0	3	0		silence
ENSG00000171603	chr1	9884085	9886084	CLSTN1	22883	12				-1				-1					-1										0	3	0		expressed/variable
ENSG00000009709	chr1	18956000	18957999	PAX7	5081	9				-1				-1										-1					0	3	0		silence
ENSG00000185436	chr1	24513950	24515949	IFNLR1	163702	10				-1	-1			-1															0	3	0		silence
ENSG00000116329	chr1	29137154	29139153	OPRD1	4985	9				-1				-1											-1				0	3	0		silence
ENSG00000253304	chr1	29449948	29451947	TMEM200B	399474	10					-1	-1		-1															0	3	0		silence
ENSG00000142698	chr1	34630984	34632983	C1orf94	84970	15				-1				-1											-1				0	3	0		silence
ENSG00000132849	chr1	62206649	62208648	INADL	10207	10				-1				-1											-1				0	3	0		silence
ENSG00000224209	chr1	63782403	63784402	LINC00466	199899	12				-1				-1											-1				0	3	0		silence
ENSG00000187140	chr1	63787230	63789229	FOXD3	27022	13				-1				-1											-1				0	3	0		silence
ENSG00000185483	chr1	64238193	64240192	ROR1	4919	10				-1				-1											-1				0	3	0		silence
ENSG00000033122	chr1	70032581	70034580	LRRC7	57554	16				-1				-1											-1				0	3	0		silence
ENSG00000050628	chr1	71512992	71514991	PTGER3	5733	12								-1			-1								-1				0	3	0		silence
ENSG00000235079	chr1	71513038	71515037	ZRANB2-AS1	NA	12								-1			-1								-1				0	3	0		silence
ENSG00000162624	chr1	75592619	75594618	LHX8	431707	15				-1				-1											-1				0	3	0		silence
ENSG00000184005	chr1	76538904	76540903	ST6GALNAC3	256435	13					-1	-1		-1															0	3	0		silence
ENSG00000117069	chr1	77331626	77333625	ST6GALNAC5	81849	11				-1				-1											-1				0	3	0		silence
ENSG00000162618	chr1	79471904	79473903	ELTD1	64123	13				-1				-1														-1	0	3	0		silence
ENSG00000055732	chr1	85513683	85515682	MCOLN3	55283	12				-1	-1	-1																	0	3	0		silence
ENSG00000143032	chr1	91182295	91184294	BARHL2	343472	12				-1				-1											-1				0	3	0		silence
ENSG00000143028	chr1	110007680	110009679	SYPL2	284612	9								-1										-1	-1				0	3	0		silence
ENSG00000134201	chr1	110253364	110255363	GSTM5	2949	5				-1				-1										-1					0	3	0		silence
ENSG00000197106	chr1	110691608	110693607	SLC6A17	388662;101928619	7				-1				-1											-1				0	3	0		silence
ENSG00000171385	chr1	112531278	112533277	KCND3	3752	18				-1	-1			-1															0	3	0		silence
ENSG00000134259	chr1	115880358	115882357	NGF	4803	11				-1				-1											-1				0	3	0		silence
ENSG00000092607	chr1	119531680	119533679	TBX15	6913	15				-1				-1			-1												0	3	0		silence
ENSG00000201142	chr1	146549795	146551794	RNVU1-8	NA	7				-1				-1											-1				0	3	0		silence
ENSG00000202167	chr1	149146380	149148379	RNU1-114P	NA	7				-1				-1											-1				0	3	0		silence
ENSG00000159445	chr1	151881785	151883784	THEM4	117145	14				-1				-1											-1				0	3	0		silence
ENSG00000163239	chr1	154473195	154475194	TDRD10	126668	10				-1				-1											-1				0	3	0		silence
ENSG00000143537	chr1	155021542	155023541	ADAM15	8751	6					-1	-1		-1															0	3	0		silence
ENSG00000248485	chr1	161227017	161229016	PCP4L1	654790	8				-1				-1											-1				0	3	0		silence
ENSG00000116132	chr1	170630369	170632368	PRRX1	5396	8				-1				-1											-1				0	3	0		silence
ENSG00000075391	chr1	178061364	178063363	RASAL2	9462	14				-1				-1											-1				0	3	0		silence
ENSG00000224687	chr1	178062620	178064619	RASAL2-AS1	100302401	12				-1				-1											-1				0	3	0		silence
ENSG00000251875	chr1	179543903	179545902	RNU5F-2P	NA	12				-1				-1											-1				0	3	0		silence
ENSG00000116218	chr1	179544588	179546587	NPHS2	7827	11				-1				-1											-1				0	3	0		silence
ENSG00000162782	chr1	179559248	179561247	TDRD5	163589	16				-1				-1											-1				0	3	0		silence
ENSG00000121454	chr1	180197921	180199920	LHX4	89884	9					-1	-1		-1															0	3	0		silence
ENSG00000163531	chr1	204796279	204798278	NFASC	23114	5					-1	-1					-1												0	3	0		silence
ENSG00000123689	chr1	209847265	209849264	G0S2	50486	12				-1		-1		-1															0	3	0		expressed/variable
ENSG00000123685	chr1	212872828	212874827	BATF3	55509	9					-1	-1		-1															0	3	0		silence
ENSG00000230461	chr1	214160474	214162473	PROX1-AS1	NA	10		-1						-1											-1				0	3	0		silence
ENSG00000162817	chr1	220861687	220863686	C1orf115	79762	14				-1				-1											-1				0	3	0		silence
ENSG00000154342	chr1	228193252	228195251	WNT3A	89780	9					-1	-1		-1															0	3	0		silence
ENSG00000143632	chr1	229569346	229571345	ACTA1	58	14				-1				-1											-1				0	3	0		silence
ENSG00000183780	chr1	234039179	234041178	SLC35F3	148641	8				-1				-1											-1				0	3	0		expressed/variable
ENSG00000116962	chr1	236227963	236229962	NID1	4811	10				-1				-1											-1				0	3	0		silence
ENSG00000123243	chr10	7708462	7710461	ITIH5	80760	14				-1				-1											-1				0	3	0		silence
ENSG00000134463	chr10	11782865	11784864	ECHDC3	79746	10				-1				-1											-1				0	3	0		silence
ENSG00000120594	chr10	20103668	20105667	PLXDC2	84898	15		-1						-1											-1				0	3	0		silence
ENSG00000120549	chr10	23982175	23984174	KIAA1217	56243	15					-1	-1		-1															0	3	0		silence
ENSG00000197321	chr10	30025211	30027210	SVIL	6840	7				-1	-1	-1																	0	3	0		expressed/variable
ENSG00000099250	chr10	33624691	33626690	NRP1	8829	8				-1				-1			-1												0	3	0		silence
ENSG00000165731	chr10	43570975	43572974	RET	5979	12				-1				-1											-1				0	3	0		silence
ENSG00000070748	chr10	50815641	50817640	CHAT	1103	8				-1				-1											-1				0	3	0		silence
ENSG00000187714	chr10	50816847	50818846	SLC18A3	6572	13				-1				-1											-1				0	3	0		silence
ENSG00000185532	chr10	52749445	52751444	PRKG1	5592	11				-1				-1											-1				0	3	0		silence
ENSG00000196932	chr10	63212709	63214708	TMEM26	219623	12				-1				-1										-1					0	3	0		expressed/variable
ENSG00000138311	chr10	64132451	64134450	ZNF365	22891	15								-1			-1								-1				0	3	0		silence
ENSG00000122859	chr10	71332495	71334494	NEUROG3	50674	20				-1				-1											-1				0	3	0		silence
ENSG00000171224	chr10	71388507	71390506	C10orf35	219738	11				-1				-1											-1				0	3	0		silence
ENSG00000119938	chr10	93392312	93394311	PPP1R3C	5507	15				-1			-1	-1															0	3	0		silence
ENSG00000138207	chr10	95361002	95363001	RBP4	5950	11				-1				-1											-1				0	3	0		silence
ENSG00000138193	chr10	95752246	95754245	PLCE1	51196	7				-1				-1										-1					0	3	0		silence
ENSG00000172987	chr10	100995120	100997119	HPSE2	60495	12				-1				-1											-1				0	3	0		silence
ENSG00000107859	chr10	104000732	104002731	PITX3	5309	11				-1				-1											-1				0	3	0		silence
ENSG00000203867	chr10	112402655	112404654	RBM20	282996	10				-1				-1											-1				0	3	0		silence
ENSG00000169129	chr10	116164016	116166015	AFAP1L2	84632	14				-1				-1											-1				0	3	0		silence
ENSG00000151892	chr10	118032480	118034479	GFRA1	2674	18				-1				-1											-1				0	3	0		expressed/variable
ENSG00000165868	chr10	118501586	118503585	HSPA12A	259217	5				-1				-1											-1				0	3	0		silence
ENSG00000229544	chr10	126138254	126140253	NKX1-2	390010	11					-1	-1		-1															0	3	0		silence
ENSG00000148848	chr10	128076525	128078524	ADAM12	8038	13				-1				-1											-1				0	3	0		silence
ENSG00000188916	chr10	128993923	128995922	FAM196A	642938	12				-1				-1											-1				0	3	0		silence
ENSG00000186766	chr10	129533999	129535998	FOXI2	399823	16		-1		-1				-1															0	3	0		silence
ENSG00000176769	chr10	133109485	133111484	TCERG1L	256536	5	-1			-1				-1															0	3	0		silence
ENSG00000176171	chr10	133794936	133796935	BNIP3	664	14								-1		-1									-1				0	3	0		expressed/variable
ENSG00000151640	chr10	133998904	134000903	DPYSL4	10570	16				-1				-1											-1				0	3	0		silence
ENSG00000069696	chr11	635793	637792	DRD4	1815	10				-1				-1											-1				0	3	0		silence
ENSG00000174672	chr11	1409629	1411628	BRSK2	9024	10				-1				-1											-1				0	3	0		silence
ENSG00000233930	chr11	1591083	1593082	KRTAP5-AS1	338651	4					-1			-1											-1				0	3	0		silence
ENSG00000184545	chr11	1592651	1594650	DUSP8	1850;101927562	7					-1	-1		-1															0	3	0		expressed/variable
ENSG00000181649	chr11	2950186	2952185	PHLDA2	7262	28				-1	-1			-1															0	3	0		silence
ENSG00000167311	chr11	3663047	3665046	ART5	116969	15				-1				-1											-1				0	3	0		silence
ENSG00000149054	chr11	6946135	6948134	ZNF215	7762	11				-1				-1											-1				0	3	0		silence
ENSG00000197702	chr11	12397232	12399231	PARVA	55742	14				-1				-1											-1				0	3	0		silence
ENSG00000165970	chr11	20619446	20621445	SLC6A5	9152	14				-1				-1											-1				0	3	0		silence
ENSG00000121690	chr11	33035910	33037909	DEPDC7	91614	10				-1				-1											-1				0	3	0		silence
ENSG00000110436	chr11	35441111	35443110	SLC1A2	6506	14				-1				-1											-1				0	3	0		silence
ENSG00000156689	chr11	58671189	58673188	GLYATL2	219970	4				-1				-1											-1				0	3	0		expressed/variable
ENSG00000166840	chr11	58671371	58673370	GLYATL1	92292;100287413	4				-1				-1											-1				0	3	0		silence
ENSG00000186895	chr11	69633293	69635292	FGF3	2248	16				-1				-1											-1				0	3	0		silence
ENSG00000149243	chr11	75141175	75143174	KLHL35	283212	11				-1	-1	-1																	0	3	0		silence
ENSG00000182103	chr11	82444407	82446406	FAM181B	220382	10				-1				-1											-1				0	3	0		silence
ENSG00000123901	chr11	94134086	94136085	GPR83	10888	12				-1				-1											-1				0	3	0		silence
ENSG00000152402	chr11	106888751	106890750	GUCY1A2	2977	10				-1				-1											-1				0	3	0		silence
ENSG00000179331	chr11	107797729	107799728	RAB39A	54734	12				-1				-1											-1				0	3	0		silence
ENSG00000110660	chr11	107798520	107800519	SLC35F2	54733	13				-1				-1											-1				0	3	0		expressed/variable
ENSG00000137727	chr11	110583413	110585412	ARHGAP20	57569	13				-1				-1											-1				0	3	0		silence
ENSG00000183644	chr11	111384010	111386009	C11orf88	399949	12				-1				-1											-1				0	3	0		silence
ENSG00000149292	chr11	113183751	113185750	TTC12	54970	14				-1				-1											-1				0	3	0		silence
ENSG00000149295	chr11	113345914	113347913	DRD2	1813	10				-1	-1			-1															0	3	0		silence
ENSG00000154134	chr11	124733782	124735781	ROBO3	64221	14				-1				-1											-1				0	3	0		silence
ENSG00000120457	chr11	128759751	128761750	KCNJ5	3762	11				-1				-1											-1				0	3	0		silence
ENSG00000043039	chr11	129244335	129246334	BARX2	8538	13						-1		-1											-1				0	3	0		silence
ENSG00000166105	chr11	134142639	134144638	GLB1L3	112937	3				-1				-1										-1					0	3	0		silence
ENSG00000010219	chr12	4669870	4671869	DYRK4	8798	4				-1				-1											-1				0	3	0		silence
ENSG00000111644	chr12	6756127	6758126	ACRBP	84519	7						-1		-1											-1				0	3	0		silence
ENSG00000184344	chr12	7847873	7849872	GDF3	9573	6				-1				-1											-1				0	3	0		silence
ENSG00000273079	chr12	14132554	14134553	GRIN2B	2904	10				-1				-1											-1				0	3	0		silence
ENSG00000121316	chr12	14720784	14722783	PLBD1	79887	12				-1				-1											-1				0	3	0		expressed/variable
ENSG00000110900	chr12	31077862	31079861	TSPAN11	441631	14				-1	-1	-1																	0	3	0		silence
ENSG00000170456	chr12	31743532	31745531	DENND5B	160518	9					-1	-1		-1															0	3	0		silence
ENSG00000057294	chr12	33049275	33051274	PKP2	5318	7				-1				-1											-1				0	3	0		silence
ENSG00000173157	chr12	43945225	43947224	ADAMTS20	80070	8				-1				-1											-1				0	3	0		silence
ENSG00000161798	chr12	50354153	50356152	AQP5	362	7				-1				-1											-1				0	3	0		silence
ENSG00000135477	chr12	52652152	52654151	KRT121P	NA	6				-1				-1											-1				0	3	0		silence
ENSG00000170486	chr12	52994823	52996822	KRT72	140807	9				-1				-1											-1				0	3	0		expressed/variable
ENSG00000123364	chr12	54331035	54333034	HOXC13	3229	13				-1				-1											-1				0	3	0		silence
ENSG00000250133	chr12	54390070	54392069	HOXC-AS2	100874364	6				-1				-1											-1				0	3	0		silence
ENSG00000250451	chr12	54393295	54395294	HOXC-AS1	100874363	19				-1				-1											-1				0	3	0		silence
ENSG00000139263	chr12	59313804	59315803	LRIG3	121227	16				-1				-1											-1				0	3	0		silence
ENSG00000185306	chr12	64784473	64786472	C12orf56	115749	8				-1				-1											-1				0	3	0		silence
ENSG00000156076	chr12	65514847	65516846	WIF1	11197	13				-1				-1			-1												0	3	0		silence
ENSG00000149948	chr12	66216411	66218410	HMGA2	8091	11				-1	-1			-1															0	3	0		expressed/variable
ENSG00000111058	chr12	81330094	81332093	ACSS3	79611	14	-1			-1				-1															0	3	0		silence
ENSG00000252850	chr12	88973916	88975915	RNU1-117P	NA	15				-1				-1											-1				0	3	0		silence
ENSG00000049130	chr12	88974129	88976128	KITLG	4254	15				-1				-1											-1				0	3	0		silence
ENSG00000227825	chr12	98850424	98852423	SLC9A7P1	121456	4				-1				-1											-1				0	3	0		silence
ENSG00000139354	chr12	100965961	100967960	GAS2L3	283431	11				-1				-1											-1				0	3	0		silence
ENSG00000151572	chr12	101109804	101111803	ANO4	121601	8				-1				-1											-1				0	3	0		silence
ENSG00000171759	chr12	103351689	103353688	PAH	5053;101929036	11				-1				-1											-1				0	3	0		silence
ENSG00000074590	chr12	106533312	106535311	NUAK1	9891	11				-1				-1														-1	0	3	0		silence
ENSG00000089225	chr12	114845748	114847747	TBX5	6910	22				-1				-1											-1				0	3	0		silence
ENSG00000135111	chr12	115121470	115123469	TBX3	6926	11				-1				-1											-1				0	3	0		silence
ENSG00000239881	chr12	120805743	120807742	RPS27P25	NA	7				-1				-1											-1				0	3	0		silence
ENSG00000135097	chr12	120806484	120808483	MSI1	4440	5				-1				-1											-1				0	3	0		silence
ENSG00000176383	chr12	122686590	122688589	B3GNT4	79369	11				-1				-1											-1				0	3	0		silence
ENSG00000249267	chr12	126467421	126469420	LINC00939	400084	9								-1			-1								-1				0	3	0		silence
ENSG00000151948	chr12	129336472	129338471	GLT1D1	144423	6				-1				-1											-1				0	3	0		expressed/variable
ENSG00000111432	chr12	130645504	130647503	FZD10	11211	11				-1	-1			-1															0	3	0		silence
ENSG00000132970	chr13	27130340	27132339	WASF3	10810	10				-1				-1											-1				0	3	0		silence
ENSG00000139515	chr13	28492657	28494656	PDX1	3651	13				-1				-1											-1				0	3	0		silence
ENSG00000133121	chr13	33924268	33926267	STARD13	90627	6								-1										-1	-1				0	3	0		silence
ENSG00000133083	chr13	36704944	36706943	DCLK1	9201	9				-1				-1											-1				0	3	0		silence
ENSG00000242715	chr13	36871478	36873477	CCDC169	728591	12				-1	-1			-1															0	3	0		silence
ENSG00000250709	chr13	36871480	36873479	CCDC169-SOHLH2	100526761	12				-1	-1			-1															0	3	0		silence
ENSG00000120669	chr13	36871480	36873479	SOHLH2	54937;100526761	12				-1	-1			-1															0	3	0		silence
ENSG00000102760	chr13	42030195	42032194	RGCC	28984	8					-1	-1		-1															0	3	0		expressed/variable
ENSG00000151778	chr13	44946301	44948300	SERP2	387923	8				-1				-1											-1				0	3	0		silence
ENSG00000204977	chr13	50568524	50570523	TRIM13	10206	4			-1	-1	-1																		0	3	0		expressed/variable
ENSG00000234377	chr13	78492324	78494323	RNF219-AS1	100874222	40								-1		-1									-1				0	3	0		silence
ENSG00000226683	chr13	81227390	81229389	PWWP2AP1	NA	3				-1				-1					-1										0	3	0		silence
ENSG00000238230	chr13	95354617	95356616	LINC00391	NA	9				-1				-1											-1				0	3	0		silence
ENSG00000227640	chr13	95363470	95365469	SOX21-AS1	100507533	16				-1				-1											-1				0	3	0		silence
ENSG00000134874	chr13	96296458	96298457	DZIP1	22873	12				-1				-1											-1				0	3	0		silence
ENSG00000102595	chr13	96705237	96707236	UGGT2	55757	11				-1				-1											-1				0	3	0		silence
ENSG00000088386	chr13	99404409	99406408	SLC15A1	6564	9				-1				-1											-1				0	3	0		silence
ENSG00000102452	chr13	102068344	102070343	NALCN	259232	11				-1				-1											-1				0	3	0		silence
ENSG00000224243	chr13	112759933	112761932	LINC00403	100505996	16				-1				-1											-1				0	3	0		silence
ENSG00000229520	chr13	112760697	112762696	LINC00404	NA	12				-1				-1											-1				0	3	0		silence
ENSG00000100473	chr14	31342220	31344219	COCH	1690	12				-1	-1			-1															0	3	0		silence
ENSG00000100626	chr14	69724494	69726493	GALNT16	57452	12				-1				-1											-1				0	3	0		silence
ENSG00000100678	chr14	70655288	70657287	SLC8A3	6547	13				-1			-1	-1															0	3	0		silence
ENSG00000182732	chr14	72397656	72399655	RGS6	9628	15				-1				-1											-1				0	3	0		silence
ENSG00000100593	chr14	77964711	77966710	ISM2	145501	11					-1	-1		-1															0	3	0		silence
ENSG00000100433	chr14	88792752	88794751	KCNK10	54207	13				-1				-1											-1				0	3	0		silence
ENSG00000140092	chr14	92413832	92415831	FBLN5	10516	12				-1				-1											-1				0	3	0		silence
ENSG00000100604	chr14	93387925	93389924	CHGA	1113	15				-1				-1											-1				0	3	0		silence
ENSG00000100721	chr14	96180034	96182033	TCL1A	8115	11				-1				-1											-1				0	3	0		silence
ENSG00000182218	chr14	100109947	100111946	HHIPL1	84439	13				-1				-1											-1				0	3	0		silence
ENSG00000198752	chr14	103523300	103525299	CDC42BPB	9578	10				-1				-1											-1				0	3	0		silence
ENSG00000207568	chr14	104582242	104584241	MIR203	406986;100616173	13				-1				-1											-1				0	3	0		silence
ENSG00000242472	chr14	106329573	106331572	IGHJ5	NA	11				-1				-1													-1		0	3	0		silence
ENSG00000240041	chr14	106329971	106331970	IGHJ4	NA	10				-1				-1											-1				0	3	0		silence
ENSG00000242887	chr14	106330346	106332345	IGHJ3	NA	9				-1				-1											-1				0	3	0		silence
ENSG00000211920	chr14	106366521	106368520	IGHD6-13	NA	5				-1				-1											-1				0	3	0		silence
ENSG00000211979	chr14	107282781	107284780	IGHV7-81	NA	3								-1					-1					-1					0	3	0		silence
ENSG00000166923	chr15	33008675	33010674	GREM1	26585	9				-1				-1											-1				0	3	0		silence
ENSG00000198838	chr15	33601663	33603662	RYR3	6263	12				-1				-1											-1				0	3	0		silence
ENSG00000159248	chr15	35046667	35048666	GJD2	57369	10				-1				-1											-1				0	3	0		silence
ENSG00000137880	chr15	41054718	41056717	GCHFR	2644	11					-1	-1		-1															0	3	0		expressed/variable
ENSG00000137872	chr15	47474798	47476797	SEMA6D	80031	9				-1															-1		-1		0	3	0		silence
ENSG00000074803	chr15	48482361	48484360	SLC12A1	6557	18				-1				-1											-1				0	3	0		silence
ENSG00000186417	chr15	51632326	51634325	GLDN	342035	9				-1				-1											-1				0	3	0		silence
ENSG00000263155	chr15	57882639	57884638	MYZAP	100820829	10				-1				-1											-1				0	3	0		silence
ENSG00000255529	chr15	57882731	57884730	POLR2M	81488;145781	10				-1				-1											-1				0	3	0		silence
ENSG00000157483	chr15	59664600	59666599	MYO1E	4643	12				-1				-1											-1				0	3	0		silence
ENSG00000074410	chr15	63673861	63675860	CA12	771	10					-1	-1		-1															0	3	0		silence
ENSG00000103742	chr15	65714911	65716910	IGDCC4	57722	6				-1				-1											-1				0	3	0		silence
ENSG00000128973	chr15	68549050	68551049	CLN6	54982	6				-1				-1											-1				0	3	0		expressed/variable
ENSG00000129028	chr15	71184625	71186624	THAP10	56906	16				-1				-1											-1				0	3	0		silence
ENSG00000175318	chr15	72489627	72491626	GRAMD2	196996	9				-1				-1					-1										0	3	0		silence
ENSG00000140488	chr15	72611971	72613970	CELF6	60677	17				-1				-1											-1				0	3	0		silence
ENSG00000235711	chr15	79573646	79575645	ANKRD34C	390616	10				-1				-1											-1				0	3	0		silence
ENSG00000172379	chr15	80695192	80697191	ARNT2	9915	12				-1				-1											-1				0	3	0		silence
ENSG00000103888	chr15	81070184	81072183	KIAA1199	57214	6				-1				-1											-1				0	3	0		silence
ENSG00000214575	chr15	83317113	83319112	CPEB1	64506	6								-1			-1							-1					0	3	0		silence
ENSG00000169594	chr15	83952967	83954966	BNC1	646	20				-1				-1											-1				0	3	0		silence
ENSG00000207819	chr15	89909748	89911747	MIR9-3	407051	8				-1				-1													-1		0	3	0		silence
ENSG00000140519	chr15	90039345	90041344	RHCG	51458	16				-1				-1											-1				0	3	0		silence
ENSG00000140470	chr15	100881711	100883710	ADAMTS17	170691	11				-1				-1											-1				0	3	0		expressed/variable
ENSG00000154237	chr15	101457920	101459919	LRRK1	79705	10		-1		-1				-1															0	3	0		silence
ENSG00000206177	chr16	202391	204390	HBM	3042	3	-1			-1														-1					0	3	0		expressed/variable
ENSG00000162104	chr16	4165687	4167686	ADCY9	115	6				-1				-1											-1				0	3	0		silence
ENSG00000089486	chr16	4588330	4590329	CDIP1	29965	15				-1				-1											-1				0	3	0		expressed/variable
ENSG00000183454	chr16	10276112	10278111	GRIN2A	2903	14				-1				-1											-1				0	3	0		silence
ENSG00000207639	chr16	14396324	14398323	MIR193B	574455	8				-1				-1											-1				0	3	0		silence
ENSG00000180269	chr16	20084740	20086739	GPR139	124274	11				-1				-1											-1				0	3	0		silence
ENSG00000103460	chr16	52581215	52583214	TOX3	27324	11				-1				-1											-1				0	3	0		silence
ENSG00000103546	chr16	55688016	55690015	SLC6A2	6530	12				-1				-1											-1				0	3	0		silence
ENSG00000205360	chr16	56680660	56682659	MT1CP	NA	3								-1								-1		-1					0	3	0		silence
ENSG00000150394	chr16	62070440	62072439	CDH8	1006	10				-1				-1											-1				0	3	0		silence
ENSG00000102878	chr16	67195788	67197787	HSF4	3299	10					-1	-1		-1															0	3	0		silence
ENSG00000159713	chr16	67426939	67428938	TPPP3	51673	18				-1				-1											-1				0	3	0		silence
ENSG00000167261	chr16	68033990	68035989	DPEP2	64174	6				-1				-1											-1				0	3	0		silence
ENSG00000039068	chr16	68769628	68771627	CDH1	999	12				-1				-1											-1				0	3	0		silence
ENSG00000171724	chr16	77820927	77822926	VAT1L	57687	10								-1			-1								-1				0	3	0		silence
ENSG00000140945	chr16	82658908	82660907	CDH13	1012	17				-1				-1														-1	0	3	0		silence
ENSG00000252311	chr16	85815006	85817005	RNU1-103P	NA	3		-1		-1				-1															0	3	0		silence
ENSG00000259803	chr16	89267573	89269572	SLC22A31	146429	4				-1				-1											-1				0	3	0		silence
ENSG00000180042	chr17	3287724	3289723	OR1R1P	NA	5				-1	-1			-1															0	3	0		silence
ENSG00000205710	chr17	4801213	4803212	C17orf107	100130311	11				-1				-1											-1				0	3	0		silence
ENSG00000167840	chr17	5025912	5027911	ZNF232	7775	4				-1	-1	-1																	0	3	0		silence
ENSG00000161929	chr17	5137656	5139655	SCIMP	388325	8				-1				-1											-1				0	3	0		silence
ENSG00000161944	chr17	7018520	7020519	ASGR2	433	4				-1				-1														-1	0	3	0		silence
ENSG00000213859	chr17	7253708	7255707	KCTD11	147040	9				-1				-1											-1				0	3	0		silence
ENSG00000205212	chr17	20798954	20800953	CCDC144NL	339184	5								-1					-1								-1		0	3	0		silence
ENSG00000184185	chr17	21278009	21280008	KCNJ12	3768;100134444;100996843	11				-1				-1											-1				0	3	0		silence
ENSG00000109107	chr17	26903783	26905782	ALDOC	230	11				-1				-1	-1														0	3	0		expressed/variable
ENSG00000172123	chr17	33759803	33761802	SLFN12	55106	14											-1						-1				-1		0	3	0		silence
ENSG00000214553	chr17	37182030	37184029	LRRC37A11P	342666	4								-1			-1							-1					0	3	0		silence
ENSG00000161714	chr17	43210222	43212221	PLCD3	113026	4								-1											-1	-1			0	3	0		silence
ENSG00000108813	chr17	48044834	48046833	DLX4	1748	13				-1				-1											-1				0	3	0		silence
ENSG00000167434	chr17	58225797	58227796	CA4	762	11				-1				-1											-1				0	3	0		silence
ENSG00000121068	chr17	59475757	59477756	TBX2	6909	17				-1				-1											-1				0	3	0		silence
ENSG00000121075	chr17	59528265	59530264	TBX4	9496	7				-1				-1											-1				0	3	0		silence
ENSG00000123700	chr17	68163314	68165313	KCNJ2	3759	8				-1				-1											-1				0	3	0		silence
ENSG00000267365	chr17	68165044	68167043	KCNJ2-AS1	400617	11				-1				-1											-1				0	3	0		silence
ENSG00000125398	chr17	70115661	70117660	SOX9	6662	13				-1				-1											-1				0	3	0		silence
ENSG00000186074	chr17	72708618	72710617	CD300LF	146722	5				-1				-1											-1				0	3	0		expressed/variable
ENSG00000141570	chr17	77774983	77776982	CBX8	57332	9				-1	-1			-1															0	3	0		silence
ENSG00000266392	chr17	79374079	79376078	MIR4740	100616294	9				-1							-1		-1										0	3	0		silence
ENSG00000158270	chr18	500223	502222	COLEC12	81035	6				-1				-1											-1				0	3	0		silence
ENSG00000141433	chr18	903444	905443	ADCYAP1	116	22				-1				-1											-1				0	3	0		expressed/variable
ENSG00000082397	chr18	5630200	5632199	EPB41L3	23136	7				-1				-1											-1				0	3	0		silence
ENSG00000088756	chr18	6728217	6730216	ARHGAP28	79822	4				-1				-1											-1				0	3	0		silence
ENSG00000101680	chr18	7117314	7119313	LAMA1	284217	8				-1				-1											-1				0	3	0		silence
ENSG00000154864	chr18	11148088	11150087	PIEZO2	63895	13				-1				-1											-1				0	3	0		expressed/variable
ENSG00000141449	chr18	18820703	18822702	GREB1L	80000	8				-1				-1											-1				0	3	0		silence
ENSG00000154059	chr18	22005080	22007079	IMPACT	55364	15				-1				-1											-1				0	3	0		silence
ENSG00000166960	chr18	31020566	31022565	CCDC178	374864	8				-1				-1											-1				0	3	0		silence
ENSG00000215474	chr18	44775055	44777054	SKOR2	652991	10				-1				-1											-1				0	3	0		silence
ENSG00000167306	chr18	47720964	47722963	MYO5B	4645	6				-1				-1											-1				0	3	0		silence
ENSG00000141639	chr18	48084948	48086947	MAPK4	5596	13				-1				-1											-1				0	3	0		silence
ENSG00000166510	chr18	52626240	52628239	CCDC68	80323	13				-1				-1									-1						0	3	0		silence
ENSG00000134443	chr18	56885900	56887899	GRP	2922	13				-1				-1											-1				0	3	0		silence
ENSG00000206052	chr18	67066791	67068790	DOK6	220164	8				-1				-1											-1				0	3	0		silence
ENSG00000187773	chr18	72124680	72126679	FAM69C	125704	7				-1				-1											-1				0	3	0		silence
ENSG00000101493	chr18	74206647	74208646	ZNF516	9658	11				-1	-1			-1															0	3	0		silence
ENSG00000129946	chr19	460497	462496	SHC2	25759	5				-1				-1											-1				0	3	0		silence
ENSG00000172232	chr19	823597	825596	AZU1	566	5	-1			-1				-1															0	3	0		expressed/variable
ENSG00000105426	chr19	5340315	5342314	PTPRS	5802	8				-1	-1			-1															0	3	0		expressed/variable
ENSG00000130545	chr19	6462288	6464287	CRB3	92359	14				-1				-1											-1				0	3	0		silence
ENSG00000170920	chr19	9237127	9239126	OR7G3	390883	3				-1				-1												-1			0	3	0		silence
ENSG00000196361	chr19	11591362	11593361	ELAVL3	1995;101928396	10				-1		-1		-1															0	3	0		silence
ENSG00000160994	chr19	15120056	15122055	CCDC105	126402	11				-1				-1											-1				0	3	0		silence
ENSG00000213996	chr19	19383701	19385700	TM6SF2	53345	8				-1				-1											-1				0	3	0		silence
ENSG00000187135	chr19	30015906	30017905	VSTM2B	342865	6				-1				-1											-1				0	3	0		silence
ENSG00000178863	chr19	33792476	33794475	CEBPA-AS1	NA	8				-1				-1											-1				0	3	0		silence
ENSG00000245848	chr19	33792971	33794970	CEBPA	1050	9				-1				-1											-1				0	3	0		expressed/variable
ENSG00000188227	chr19	37996341	37998340	ZNF793	390927	16		-1		-1				-1															0	3	0		silence
ENSG00000124466	chr19	43969313	43971312	LYPD3	27076	10				-1				-1											-1				0	3	0		silence
ENSG00000267508	chr19	44905275	44907274	ZNF285	26974;646915	6				-1				-1											-1				0	3	0		silence
ENSG00000169515	chr19	46916342	46918341	CCDC8	83987	11				-1				-1											-1				0	3	0		silence
ENSG00000182013	chr19	46974321	46976320	PNMAL1	55228	7				-1	-1			-1															0	3	0		silence
ENSG00000074219	chr19	49865215	49867214	TEAD2	8463	16				-1				-1											-1				0	3	0		silence
ENSG00000131398	chr19	50836273	50838272	KCNC3	3748	8				-1				-1											-1				0	3	0		silence
ENSG00000213023	chr19	51171152	51173151	SYT3	84258	8				-1				-1											-1				0	3	0		silence
ENSG00000142549	chr19	51813602	51815601	IGLON5	402665	7								-1	-1										-1				0	3	0		silence
ENSG00000242779	chr19	53540652	53542651	ZNF702P	79986	4				-1				-1											-1				0	3	0		silence
ENSG00000142408	chr19	54464794	54466793	CACNG8	59283	11			-1	-1				-1															0	3	0		silence
ENSG00000215998	chr19	54484061	54486060	MIR935	100126325	9		-1		-1				-1															0	3	0		silence
ENSG00000198046	chr19	56988935	56990934	ZNF667	63934	9		-1		-1																	-1		0	3	0		expressed/variable
ENSG00000196263	chr19	57017712	57019711	ZNF471	57573	11		-1								-1							-1						0	3	0		silence
ENSG00000268182	chr19	57153013	57155012	SMIM17	147670	8		-1		-1				-1															0	3	0		silence
ENSG00000121413	chr19	58629295	58631294	ZSCAN18	65982	10		-1		-1				-1															0	3	0		expressed/variable
ENSG00000172059	chr2	10181476	10183475	KLF11	8462	9				-1				-1											-1				0	3	0		silence
ENSG00000143882	chr2	10860275	10862274	ATP6V1C2	245973	9				-1				-1											-1				0	3	0		silence
ENSG00000163032	chr2	17718893	17720892	VSNL1	7447	9		-1		-1				-1															0	3	0		silence
ENSG00000132031	chr2	20211956	20213955	MATN3	4148	14				-1				-1											-1				0	3	0		silence
ENSG00000157856	chr2	26623284	26625283	DRC1	92749	14				-1				-1											-1				0	3	0		silence
ENSG00000162882	chr2	43019234	43021233	HAAO	23498	12				-1							-1	-1											0	3	0		silence
ENSG00000143995	chr2	66659084	66661083	MEIS1	4211	10				-1				-1											-1				0	3	0		expressed/variable
ENSG00000226819	chr2	66660103	66662102	MEIS1-AS3	730198	8				-1				-1											-1				0	3	0		silence
ENSG00000119865	chr2	68546684	68548683	CNRIP1	25927	16				-1				-1											-1				0	3	0		silence
ENSG00000075340	chr2	70994858	70996857	ADD2	119	15				-1				-1											-1				0	3	0		silence
ENSG00000144031	chr2	71204010	71206009	ANKRD53	79998	10				-1				-1											-1				0	3	0		silence
ENSG00000003137	chr2	72374668	72376667	CYP26B1	56603	13				-1				-1											-1				0	3	0		silence
ENSG00000135638	chr2	73141889	73143888	EMX1	2016	10				-1				-1											-1				0	3	0		silence
ENSG00000214513	chr2	73427886	73429885	NOTO	344022	8				-1				-1											-1				0	3	0		silence
ENSG00000162951	chr2	80531375	80533374	LRRTM1	347730	16								-1											-1			-1	0	3	0		silence
ENSG00000214336	chr2	88751632	88753631	FOXI3	NA	10				-1				-1											-1				0	3	0		silence
ENSG00000144057	chr2	107503065	107505064	ST6GAL2	84620	11				-1				-1											-1				0	3	0		silence
ENSG00000115665	chr2	108601479	108603478	SLC5A7	60482	12		-1		-1				-1															0	3	0		silence
ENSG00000153094	chr2	111875455	111877454	BCL2L11	10018	9					-1	-1		-1															0	3	0		expressed/variable
ENSG00000235026	chr2	115918421	115920420	DPP10-AS1	389023	13		-1		-1				-1															0	3	0		silence
ENSG00000163064	chr2	119604755	119606754	EN1	2019	16				-1				-1											-1				0	3	0		silence
ENSG00000115112	chr2	122042284	122044283	TFCP2L1	29842	9				-1				-1											-1				0	3	0		silence
ENSG00000121989	chr2	148600586	148602585	ACVR2A	92	13				-1				-1											-1				0	3	0		silence
ENSG00000177519	chr2	154334823	154336822	RPRM	56475	17				-1				-1											-1				0	3	0		silence
ENSG00000144278	chr2	154726926	154728925	GALNT13	114805	11				-1				-1											-1				0	3	0		silence
ENSG00000136542	chr2	158112610	158114609	GALNT5	11227	7				-1				-1											-1				0	3	0		silence
ENSG00000170178	chr2	176962958	176964957	HOXD12	3238	13				-1				-1											-1				0	3	0		silence
ENSG00000128710	chr2	176972018	176974017	HOXD10	3236	11				-1				-1											-1				0	3	0		silence
ENSG00000144331	chr2	180725733	180727732	ZNF385B	151126	12				-1				-1											-1				0	3	0		silence
ENSG00000170396	chr2	185461593	185463592	ZNF804A	91752	14		-1		-1				-1															0	3	0		silence
ENSG00000204186	chr2	207137887	207139886	ZDBF2	57683	14								-1										-1	-1				0	3	0		expressed/variable
ENSG00000114948	chr2	207306763	207308762	ADAM23	8745	8				-1	-1	-1																	0	3	0		silence
ENSG00000144406	chr2	210635217	210637216	UNC80	285175	10				-1				-1		-1													0	3	0		silence
ENSG00000264755	chr2	219922973	219924972	MIR3131	100422957	7				-1	-1			-1															0	3	0		silence
ENSG00000054356	chr2	220173871	220175870	PTPRN	5798	11				-1				-1										-1					0	3	0		silence
ENSG00000163081	chr2	223161366	223163365	CCDC140	151278	12				-1				-1											-1				0	3	0		silence
ENSG00000135903	chr2	223163216	223165215	PAX3	5077	18		-1		-1				-1															0	3	0		silence
ENSG00000163082	chr2	223287736	223289735	SGPP2	130367	9				-1				-1											-1				0	3	0		silence
ENSG00000124003	chr2	223535005	223537004	MOGAT1	116255	11				-1				-1											-1				0	3	0		silence
ENSG00000169031	chr2	228027781	228029780	COL4A3	1285	14				-1				-1											-1				0	3	0		silence
ENSG00000183514	chr2	228734861	228736860	TDGF1P2	NA	13				-1				-1											-1				0	3	0		silence
ENSG00000171596	chr2	232394707	232396706	NMUR1	10316	12				-1				-1											-1				0	3	0		silence
ENSG00000130147	chr2	235859117	235861116	SH3BP4	23677	10				-1				-1											-1				0	3	0		silence
ENSG00000157985	chr2	236401233	236403232	AGAP1	116987	9				-1				-1											-1				0	3	0		silence
ENSG00000144476	chr2	237474930	237476929	ACKR3	57007	4				-1				-1											-1				0	3	0		silence
ENSG00000176720	chr2	242496636	242498635	BOK	666	10				-1				-1											-1				0	3	0		silence
ENSG00000234235	chr2	242497893	242499892	BOK-AS1	100379249	12				-1				-1											-1				0	3	0		silence
ENSG00000101292	chr20	5296879	5298878	PROKR2	128674	4				-1				-1											-1				0	3	0		silence
ENSG00000101251	chr20	13976590	13978589	SEL1L2	80343	5				-1				-1											-1				0	3	0		silence
ENSG00000125850	chr20	18039333	18041332	OVOL2	58495	8				-1				-1											-1				0	3	0		silence
ENSG00000125821	chr20	18567037	18569036	DTD1	92675	14				-1				-1											-1				0	3	0		expressed/variable
ENSG00000225127	chr20	21086500	21088499	LINC00237	NA	7				-1				-1											-1				0	3	0		silence
ENSG00000125813	chr20	21684797	21686796	PAX1	5075	17				-1				-1											-1				0	3	0		silence
ENSG00000125798	chr20	22565594	22567593	FOXA2	3170	12				-1				-1											-1				0	3	0		silence
ENSG00000181741	chr20	33063780	33065779	FDX1P1	NA	3				-1				-1					-1										0	3	0		silence
ENSG00000101347	chr20	35579747	35581746	SAMHD1	25939	14				-1				-1			-1												0	3	0		expressed/variable
ENSG00000196090	chr20	41818111	41820110	PTPRT	11122	9				-1				-1											-1				0	3	0		silence
ENSG00000124191	chr20	42542004	42544003	TOX2	84969	13				-1				-1											-1				0	3	0		expressed/variable
ENSG00000124145	chr20	43976565	43978564	SDC4	6385	13				-1				-1											-1				0	3	0		silence
ENSG00000158445	chr20	48098685	48100684	KCNB1	3745	9				-1				-1											-1				0	3	0		silence
ENSG00000042062	chr20	49307566	49309565	FAM65C	140876	11				-1				-1			-1												0	3	0		silence
ENSG00000026559	chr20	49639167	49641166	KCNG1	3755	5				-1				-1											-1				0	3	0		silence
ENSG00000019186	chr20	52790013	52792012	CYP24A1	1591	13				-1				-1											-1				0	3	0		silence
ENSG00000101134	chr20	53090636	53092635	DOK5	55816	9		-1		-1				-1															0	3	0		silence
ENSG00000124227	chr20	56803210	56805209	ANKRD60	140731	8				-1				-1											-1				0	3	0		silence
ENSG00000124205	chr20	57873982	57875981	EDN3	1908	13				-1				-1											-1				0	3	0		silence
ENSG00000196074	chr20	58508211	58510210	SYCP2	10388	10				-1				-1											-1				0	3	0		expressed/variable
ENSG00000207598	chr20	61808352	61810351	MIR124-3	406909	14				-1				-1											-1				0	3	0		silence
ENSG00000130584	chr20	62462098	62464097	ZBTB46	140685	4				-1				-1										-1					0	3	0		silence
ENSG00000166265	chr21	27945104	27947103	CYYR1	116159	11				-1				-1											-1				0	3	0		silence
ENSG00000171189	chr21	31311852	31313851	GRIK1	2897	15		-1		-1				-1															0	3	0		silence
ENSG00000183145	chr21	38376950	38378949	RIPPLY3	53820	9				-1				-1											-1				0	3	0		silence
ENSG00000157617	chr21	43373500	43375499	C2CD2	25966	11				-1	-1	-1																	0	3	0		expressed/variable
ENSG00000160200	chr21	44496554	44498553	CBS	875	6				-1				-1											-1				0	3	0		silence
ENSG00000142185	chr21	45768546	45770545	TRPM2	7226	7				-1				-1											-1				0	3	0		expressed/variable
ENSG00000063515	chr22	19137297	19139296	GSC2	2928	8				-1				-1											-1				0	3	0		silence
ENSG00000100218	chr22	23486709	23488708	RTDR1	27156	11								-1										-1	-1				0	3	0		silence
ENSG00000178026	chr22	24988676	24990675	FAM211B	388886	12				-1				-1											-1				0	3	0		silence
ENSG00000185666	chr22	33453859	33455858	SYN3	8224	13				-1				-1											-1				0	3	0		silence
ENSG00000235568	chr22	42827902	42829901	NFAM1	150372	12				-1				-1											-1				0	3	0		silence
ENSG00000231711	chr22	46440234	46442233	LINC00899	NA	10					-1	-1		-1															0	3	0		silence
ENSG00000075275	chr22	46932568	46934567	CELSR1	9620	11				-1				-1											-1				0	3	0		silence
ENSG00000025708	chr22	50967986	50969985	TYMP	1890	11				-1				-1											-1				0	3	0		silence
ENSG00000235947	chr3	4792775	4794774	EGOT	100126791	6				-1				-1											-1				0	3	0		silence
ENSG00000071282	chr3	8541893	8543892	LMCD1	29995	13				-1				-1											-1				0	3	0		silence
ENSG00000157087	chr3	10749217	10751216	ATP2B2	491	3				-1				-1											-1				0	3	0		silence
ENSG00000132164	chr3	10856385	10858384	SLC6A11	6538	14				-1				-1											-1				0	3	0		silence
ENSG00000157152	chr3	12044376	12046375	SYN2	NA	10				-1				-1											-1				0	3	0		silence
ENSG00000206562	chr3	15481574	15483573	METTL6	131965	5				-1				-1											-1				0	3	0		silence
ENSG00000179796	chr3	26662797	26664796	LRRC3B	116135	13				-1				-1											-1				0	3	0		silence
ENSG00000228214	chr3	28614782	28616781	LINC00693	645206	5								-1											-1		-1		0	3	0		silence
ENSG00000153558	chr3	33317017	33319016	FBXL2	25827	6				-1				-1											-1				0	3	0		silence
ENSG00000136059	chr3	38028050	38030049	VILL	50853	5		-1		-1				-1															0	3	0		silence
ENSG00000187091	chr3	38070754	38072753	PLCD1	5333	9				-1				-1											-1				0	3	0		silence
ENSG00000170011	chr3	39848905	39850904	MYRIP	25924	13				-1				-1											-1				0	3	0		silence
ENSG00000163817	chr3	45837528	45839527	SLC6A20	54716	13				-1		-1		-1															0	3	0		expressed/variable
ENSG00000235261	chr3	49458879	49460878	NICN1-AS1	NA	13				-1				-1											-1				0	3	0		silence
ENSG00000164082	chr3	51739586	51741585	GRM2	2912	10				-1				-1										-1					0	3	0		silence
ENSG00000187672	chr3	56501892	56503891	ERC2	26059	10				-1				-1											-1				0	3	0		silence
ENSG00000174844	chr3	57529572	57531571	DNAH12	201625	11				-1				-1										-1					0	3	0		silence
ENSG00000241472	chr3	62354506	62356505	PTPRG-AS1	100506994	11		-1		-1				-1															0	3	0		silence
ENSG00000163637	chr3	64430653	64432652	PRICKLE2	166336	8				-1				-1											-1				0	3	0		silence
ENSG00000163377	chr3	68981262	68983261	FAM19A4	151647	13				-1				-1											-1				0	3	0		silence
ENSG00000121440	chr3	73673592	73675591	PDZRN3	23024	15				-1				-1											-1				0	3	0		silence
ENSG00000121570	chr3	109055920	109057919	DPPA4	55211	7				-1				-1											-1				0	3	0		expressed/variable
ENSG00000183833	chr3	119420369	119422368	MAATS1	89876	7				-1			-1	-1															0	3	0		silence
ENSG00000145087	chr3	120625419	120627418	STXBP5L	9515	11				-1				-1											-1				0	3	0		silence
ENSG00000163885	chr3	126112282	126114281	CCDC37	348807	14				-1				-1											-1				0	3	0		silence
ENSG00000168875	chr3	137482079	137484078	SOX14	8403	17				-1				-1											-1				0	3	0		silence
ENSG00000206262	chr3	138664576	138666575	C3orf72	401089	16				-1				-1											-1				0	3	0		silence
ENSG00000174899	chr3	157259535	157261534	C3orf55	152078	14				-1				-1											-1				0	3	0		silence
ENSG00000168779	chr3	157823793	157825792	SHOX2	6474	13				-1				-1											-1				0	3	0		silence
ENSG00000118849	chr3	158449986	158451985	RARRES1	5918	8				-1				-1											-1				0	3	0		silence
ENSG00000196542	chr3	161090169	161092168	SPTSSB	165679	9				-1	-1	-1																	0	3	0		silence
ENSG00000121871	chr3	164914398	164916397	SLITRK3	22865	9	-1			-1				-1															0	3	0		silence
ENSG00000013297	chr3	170135153	170137152	CLDN11	5010	11				-1				-1											-1				0	3	0		silence
ENSG00000240429	chr3	178978562	178980561	LRRFIP1P1	NA	4				-1				-1										-1					0	3	0		silence
ENSG00000186090	chr3	183747832	183749831	HTR3D	200909	3				-1				-1										-1					0	3	0		silence
ENSG00000182580	chr3	184278072	184280071	EPHB3	2049	13				-1				-1			-1												0	3	0		silence
ENSG00000073803	chr3	184999229	185001228	MAP3K13	9175	11				-1				-1											-1				0	3	0		silence
ENSG00000244405	chr3	185827608	185829607	ETV5	2119	5				-1				-1										-1					0	3	0		expressed/variable
ENSG00000226709	chr3	192233120	192235119	FGF12-AS3	NA	4	-1							-1											-1				0	3	0		silence
ENSG00000184160	chr4	3766575	3768574	ADRA2C	152	8				-1						-1									-1				0	3	0		silence
ENSG00000072832	chr4	5894286	5896285	CRMP1	1400	5				-1				-1											-1				0	3	0		silence
ENSG00000002587	chr4	11430890	11432889	HS3ST1	9957	8								-1										-1	-1				0	3	0		silence
ENSG00000048342	chr4	15469989	15471988	CC2D2A	57545	12				-1				-1			-1												0	3	0		silence
ENSG00000007062	chr4	16085502	16087501	PROM1	8842	13				-1				-1											-1				0	3	0		expressed/variable
ENSG00000047662	chr4	17782636	17784635	FAM184B	27146	13				-1				-1											-1				0	3	0		silence
ENSG00000245870	chr4	41884129	41886128	LINC00682	101927074	5				-1				-1			-1												0	3	0		silence
ENSG00000183783	chr4	44450325	44452324	KCTD8	386617	11				-1				-1											-1				0	3	0		silence
ENSG00000226887	chr4	53617308	53619307	ERVMER34-1	100288413	15				-1				-1											-1				0	3	0		silence
ENSG00000249693	chr4	57395275	57397274	THEGL	100506564	13								-1			-1								-1				0	3	0		silence
ENSG00000245067	chr4	57974428	57976427	IGFBP7-AS1	255130	7				-1	-1												-1						0	3	0		silence
ENSG00000150471	chr4	62065476	62067475	LPHN3	23284	8		-1		-1															-1				0	3	0		silence
ENSG00000109272	chr4	74717406	74719405	PF4V1	5197	7				-1				-1											-1				0	3	0		silence
ENSG00000169116	chr4	75856805	75858804	PARM1	25849	12				-1				-1											-1				0	3	0		silence
ENSG00000138669	chr4	82135719	82137718	PRKG2	5593	12				-1				-1											-1				0	3	0		expressed/variable
ENSG00000180769	chr4	85886038	85888037	WDFY3-AS2	404201	9				-1	-1			-1															0	3	0		silence
ENSG00000184305	chr4	91047186	91049185	CCSER1	401145	13				-1				-1											-1				0	3	0		silence
ENSG00000169836	chr4	104640474	104642473	TACR3	6870	13				-1				-1											-1				0	3	0		silence
ENSG00000173376	chr4	121993677	121995676	NDNF	79625	5								-1										-1	-1				0	3	0		silence
ENSG00000196159	chr4	126236054	126238053	FAT4	79633	12				-1	-1			-1															0	3	0		silence
ENSG00000151615	chr4	147558545	147560544	POU4F2	5458	8				-1				-1											-1				0	3	0		silence
ENSG00000170390	chr4	150997926	150999925	DCLK2	166614	14					-1	-1		-1															0	3	0		silence
ENSG00000145431	chr4	157892047	157894046	PDGFC	56034	13				-1				-1											-1				0	3	0		expressed/variable
ENSG00000109738	chr4	157995709	157997708	GLRB	2743	15				-1				-1											-1				0	3	0		silence
ENSG00000145416	chr4	165304703	165306702	MARCH1	55016	10				-1				-1											-1				0	3	0		silence
ENSG00000218336	chr4	183063640	183065639	TENM3	55714	7				-1				-1											-1				0	3	0		expressed/variable
ENSG00000251359	chr4	184019853	184021852	WWC2-AS2	152641	7				-1				-1											-1				0	3	0		silence
ENSG00000151729	chr4	186062895	186064894	SLC25A4	291	13								-1			-1								-1				0	3	0		silence
ENSG00000154553	chr4	186456267	186458266	PDLIM3	27295	13				-1				-1											-1				0	3	0		silence
ENSG00000066230	chr5	523948	525947	SLC9A3	6550	9				-1				-1											-1				0	3	0		silence
ENSG00000145536	chr5	5138943	5140942	ADAMTS16	170690	20				-1				-1											-1				0	3	0		silence
ENSG00000078295	chr5	7394821	7396820	ADCY2	108	6			-1	-1				-1															0	3	0		silence
ENSG00000124275	chr5	7849799	7851798	MTRR	4552	15				-1				-1											-1				0	3	0		expressed/variable
ENSG00000250786	chr5	9544812	9546811	SNHG18	100505806	9				-1				-1											-1				0	3	0		silence
ENSG00000113361	chr5	31192357	31194356	CDH6	1004	11				-1				-1											-1				0	3	0		silence
ENSG00000151388	chr5	33891798	33893797	ADAMTS12	81792	14				-1				-1					-1										0	3	0		silence
ENSG00000205838	chr5	34837438	34839437	TTC23L	153657	11				-1				-1											-1				0	3	0		silence
ENSG00000248587	chr5	37839040	37841039	GDNF-AS1	100861519	16				-1				-1											-1				0	3	0		silence
ENSG00000168621	chr5	37839289	37841288	GDNF	2668	15				-1				-1											-1				0	3	0		silence
ENSG00000182836	chr5	41510231	41512230	PLCXD3	345557	12				-1				-1											-1				0	3	0		silence
ENSG00000112964	chr5	42422379	42424378	GHR	2690	8		-1		-1				-1															0	3	0		expressed/variable
ENSG00000234602	chr5	54522644	54524643	MCIDAS	345643	10					-1			-1											-1				0	3	0		silence
ENSG00000178394	chr5	63257835	63259834	HTR1A	3350	11				-1				-1											-1				0	3	0		silence
ENSG00000164197	chr5	63460171	63462170	RNF180	285671	10				-1				-1											-1				0	3	0		silence
ENSG00000171540	chr5	76935014	76937013	OTP	23440	6				-1				-1											-1				0	3	0		silence
ENSG00000113296	chr5	79285634	79287633	THBS4	7060	8				-1				-1											-1				0	3	0		silence
ENSG00000177034	chr5	79286583	79288582	MTX3	345778	10				-1				-1											-1				0	3	0		expressed/variable
ENSG00000189127	chr5	79865808	79867807	ANKRD34B	340120	10					-1	-1		-1															0	3	0		silence
ENSG00000172497	chr5	80689499	80691498	ACOT12	134526	7				-1				-1					-1										0	3	0		silence
ENSG00000118985	chr5	95297276	95299275	ELL2	22936	12			-1	-1				-1															0	3	0		expressed/variable
ENSG00000268358	chr5	111753780	111755779	EPB41L4A-AS2	NA	13				-1				-1											-1				0	3	0		silence
ENSG00000129595	chr5	111754514	111756513	EPB41L4A	64097	9				-1				-1											-1				0	3	0		silence
ENSG00000129596	chr5	115152152	115154151	CDO1	1036	14				-1				-1											-1				0	3	0		silence
ENSG00000092421	chr5	115910131	115912130	SEMA6A	57556	11					-1			-1											-1				0	3	0		silence
ENSG00000184838	chr5	119798473	119800472	PRR16	51334	11				-1	-1			-1															0	3	0		silence
ENSG00000061455	chr5	122423316	122425315	PRDM6	93166	11				-1				-1											-1				0	3	0		silence
ENSG00000164398	chr5	131347437	131349436	ACSL6	23305	16					-1	-1		-1															0	3	0		silence
ENSG00000169194	chr5	131990455	131992454	IL13	3596	10				-1		-1		-1															0	3	0		silence
ENSG00000181965	chr5	134871140	134873139	NEUROG1	4762	24				-1				-1											-1				0	3	0		silence
ENSG00000112981	chr5	137474633	137476632	NME5	8382	12				-1				-1											-1				0	3	0		silence
ENSG00000113209	chr5	140513300	140515299	PCDHB5	26167	8				-1				-1											-1				0	3	0		silence
ENSG00000113248	chr5	140623647	140625646	PCDHB15	56121	15				-1				-1											-1				0	3	0		silence
ENSG00000262576	chr5	140733268	140735267	PCDHGA4	56111	10				-1				-1											-1				0	3	0		silence
ENSG00000253485	chr5	140742398	140744397	PCDHGA5	56110	13				-1				-1											-1				0	3	0		silence
ENSG00000253953	chr5	140765952	140767951	PCDHGB4	8641;56101	4				-1				-1											-1				0	3	0		silence
ENSG00000253305	chr5	140786270	140788269	PCDHGB6	56100	6	-1			-1				-1															0	3	0		silence
ENSG00000253873	chr5	140799262	140801261	PCDHGA11	5098;56105	11				-1				-1									-1						0	3	0		silence
ENSG00000253159	chr5	140808685	140810684	PCDHGA12	26025	10				-1				-1											-1				0	3	0		silence
ENSG00000197948	chr5	141030487	141032486	FCHSD1	89848	16				-1				-1											-1				0	3	0		expressed/variable
ENSG00000187678	chr5	141705521	141707520	SPRY4	81848	3				-1				-1											-1				0	3	0		silence
ENSG00000019582	chr5	149791993	149793992	CD74	972	11				-1				-1											-1				0	3	0		expressed/variable
ENSG00000145901	chr5	150472639	150474638	TNIP1	10318	3				-1				-1									-1						0	3	0		expressed/variable
ENSG00000022355	chr5	161272697	161274696	GABRA1	2554	12				-1				-1											-1				0	3	0		silence
ENSG00000266890	chr5	174177237	174179236	MIR4634	100616202	7				-1				-1											-1				0	3	0		silence
ENSG00000137273	chr6	1388569	1390568	FOXF2	2295	7				-1				-1											-1				0	3	0		silence
ENSG00000137285	chr6	3231465	3233464	TUBB2B	347733	10				-1	-1			-1															0	3	0		expressed/variable
ENSG00000230873	chr6	17100989	17102988	STMND1	401236	14				-1				-1											-1				0	3	0		silence
ENSG00000187566	chr6	18122352	18124351	NHLRC1	378884	13				-1				-1											-1				0	3	0		silence
ENSG00000079689	chr6	25650964	25652963	SCGN	10590	15				-1				-1											-1				0	3	0		silence
ENSG00000238621	chr6	26986614	26988613	TRNAI2	NA	12		-1		-1				-1															0	3	0		silence
ENSG00000158553	chr6	27279450	27281449	POM121L2	94026	12				-1	-1	-1																	0	3	0		silence
ENSG00000196812	chr6	28090838	28092837	ZSCAN16	80345	7								-1					-1				-1						0	3	0		expressed/variable
ENSG00000232040	chr6	28583490	28585489	SCAND3	114821	15		-1						-1											-1				0	3	0		silence
ENSG00000237988	chr6	29519496	29521495	OR2I1P	NA	19				-1				-1											-1				0	3	0		silence
ENSG00000214922	chr6	29716327	29718326	HLA-F-AS1	285830	24								-1											-1			-1	0	3	0		silence
ENSG00000206341	chr6	29853850	29855849	HLA-H	NA	8				-1				-1										-1					0	3	0		silence
ENSG00000204622	chr6	29972860	29974859	HLA-J	3137	15				-1				-1											-1				0	3	0		silence
ENSG00000124713	chr6	42926996	42928995	GNMT	27232	30				-1				-1											-1				0	3	0		expressed/variable
ENSG00000146216	chr6	43209918	43211917	TTBK1	84630	8	-1			-1				-1															0	3	0		silence
ENSG00000112796	chr6	46138209	46140208	ENPP5	59084	12				-1				-1											-1				0	3	0		silence
ENSG00000172348	chr6	46459210	46461209	RCAN2	10231	11				-1				-1											-1				0	3	0		silence
ENSG00000146070	chr6	46702931	46704930	PLA2G7	7941	19				-1				-1											-1				0	3	0		silence
ENSG00000244694	chr6	48035926	48037925	PTCHD4	442213	16		-1						-1											-1				0	3	0		silence
ENSG00000008197	chr6	50680041	50682040	TFAP2D	83741	6				-1				-1			-1												0	3	0		silence
ENSG00000082293	chr6	70574963	70576962	COL19A1	1310	10				-1				-1											-1				0	3	0		silence
ENSG00000079841	chr6	72594906	72596905	RIMS1	22999	16				-1				-1											-1				0	3	0		silence
ENSG00000185760	chr6	73330020	73332019	KCNQ5	56479	17				-1	-1														-1				0	3	0		silence
ENSG00000196586	chr6	76457409	76459408	MYO6	4646	5				-1				-1											-1				0	3	0		expressed/variable
ENSG00000198478	chr6	80339500	80341499	SH3BGRL2	83699	8				-1	-1	-1																	0	3	0		silence
ENSG00000112773	chr6	82461992	82463991	FAM46A	55603	14				-1				-1											-1				0	3	0		expressed/variable
ENSG00000146242	chr6	83071423	83073422	TPBG	7162	12				-1				-1											-1				0	3	0		silence
ENSG00000135324	chr6	84741975	84743974	MRAP2	112609	10				-1				-1											-1				0	3	0		silence
ENSG00000168830	chr6	87645524	87647523	HTR1E	3354	15				-1				-1											-1				0	3	0		silence
ENSG00000118432	chr6	88875579	88877578	CNR1	1268	12				-1				-1											-1				0	3	0		silence
ENSG00000135333	chr6	94128766	94130765	EPHA7	2045	9		-1		-1				-1															0	3	0		silence
ENSG00000112246	chr6	100912306	100914305	SIM1	6492	7								-1	-1										-1				0	3	0		silence
ENSG00000112276	chr6	105584550	105586549	BVES	11149	16				-1				-1	-1														0	3	0		silence
ENSG00000081087	chr6	108486559	108488558	OSTM1	28962	12			-1	-1				-1															0	3	0		silence
ENSG00000146360	chr6	110298014	110300013	GPR6	2830	12				-1				-1											-1				0	3	0		silence
ENSG00000217770	chr6	112688147	112690146	FEM1AP3	NA	3				-1				-1											-1				0	3	0		silence
ENSG00000183807	chr6	117086387	117088386	FAM162B	221303	14				-1				-1											-1				0	3	0		silence
ENSG00000146352	chr6	123315616	123317615	CLVS2	134829	17				-1				-1											-1				0	3	0		silence
ENSG00000188580	chr6	124123786	124125785	NKAIN2	154215	12				-1				-1											-1				0	3	0		silence
ENSG00000152894	chr6	128841371	128843370	PTPRK	5796	16					-1			-1											-1				0	3	0		expressed/variable
ENSG00000197594	chr6	132127656	132129655	ENPP1	5167	14				-1				-1											-1				0	3	0		silence
ENSG00000118523	chr6	132272014	132274013	CTGF	1490	11				-1				-1										-1					0	3	0		silence
ENSG00000112319	chr6	133560236	133562235	EYA4	2070	21				-1				-1											-1				0	3	0		silence
ENSG00000216753	chr6	134436375	134438374	HMGA1P7	387065	4				-1				-1											-1				0	3	0		silence
ENSG00000118515	chr6	134638751	134640750	SGK1	6446	8				-1				-1											-1				0	3	0		expressed/variable
ENSG00000135525	chr6	136871458	136873457	MAP7	9053	16				-1				-1											-1				0	3	0		expressed/variable
ENSG00000182747	chr6	137241902	137243901	SLC35D3	340146	12				-1				-1											-1				0	3	0		silence
ENSG00000203734	chr6	139115563	139117562	ECT2L	345930	10				-1				-1											-1				0	3	0		silence
ENSG00000131019	chr6	150389732	150391731	ULBP3	79465	11				-1				-1											-1				0	3	0		silence
ENSG00000131016	chr6	151559634	151561633	AKAP12	9590	12				-1				-1													-1		0	3	0		expressed/variable
ENSG00000146477	chr6	160767800	160769799	SLC22A3	6581	6				-1				-1											-1				0	3	0		silence
ENSG00000164488	chr6	168719935	168721934	DACT2	168002	11				-1				-1											-1				0	3	0		silence
ENSG00000177706	chr7	191469	193468	FAM20C	56975	7				-1				-1											-1				0	3	0		silence
ENSG00000146555	chr7	3339580	3341579	SDK1	221935	6					-1	-1													-1				0	3	0		silence
ENSG00000218823	chr7	4901126	4903125	PAPOLB	56903	13		-1						-1											-1				0	3	0		silence
ENSG00000146530	chr7	12443068	12445067	VWDE	221806	15				-1				-1											-1				0	3	0		silence
ENSG00000146618	chr7	19184545	19186544	FERD3L	222894	8		-1		-1				-1															0	3	0		silence
ENSG00000164651	chr7	20826006	20828005	SP8	221833	9				-1				-1											-1				0	3	0		silence
ENSG00000105877	chr7	21581333	21583332	DNAH11	8701	12				-1				-1											-1				0	3	0		silence
ENSG00000122585	chr7	24322282	24324281	NPY	4852	12					-1	-1		-1															0	3	0		silence
ENSG00000105997	chr7	27191701	27193700	HOXA3	3200	10				-1				-1											-1				0	3	0		silence
ENSG00000122592	chr7	27197056	27199055	HOXA7	3204	10				-1				-1											-1				0	3	0		expressed/variable
ENSG00000240990	chr7	27222637	27224636	HOXA11-AS	221883	10		-1		-1				-1															0	3	0		silence
ENSG00000164742	chr7	45612239	45614238	ADCY1	107	10				-1				-1											-1				0	3	0		silence
ENSG00000146674	chr7	45960974	45962973	IGFBP3	3486	27				-1				-1											-1				0	3	0		silence
ENSG00000169325	chr7	57270805	57272804	GUSBP12	NA	4				-1				-1											-1				0	3	0		silence
ENSG00000266168	chr7	57471231	57473230	MIR3147	100422939	3		-1		-1				-1															0	3	0		silence
ENSG00000227182	chr7	57482930	57484929	VN1R28P	NA	7		-1		-1				-1															0	3	0		silence
ENSG00000257482	chr7	63504321	63506320	ZNF727	442319	8				-1				-1											-1				0	3	0		silence
ENSG00000224458	chr7	63559183	63561182	GUSBP6	NA	4				-1				-1									-1						0	3	0		silence
ENSG00000188763	chr7	72846609	72848608	FZD9	8326	8				-1				-1											-1				0	3	0		silence
ENSG00000165215	chr7	73184101	73186100	CLDN3	1365	13					-1	-1		-1															0	3	0		silence
ENSG00000186472	chr7	82791747	82793746	PCLO	27445	10				-1				-1											-1				0	3	0		silence
ENSG00000105784	chr7	87255364	87257363	RUNDC3B	154661	6				-1				-1											-1				0	3	0		silence
ENSG00000227646	chr7	89840450	89842449	STEAP2-AS1	100874100	19				-1				-1											-1				0	3	0		silence
ENSG00000004948	chr7	93203543	93205542	CALCR	799	26				-1				-1			-1												0	3	0		silence
ENSG00000271956	chr7	96636523	96638522	DLX6-AS2	NA	10				-1				-1											-1				0	3	0		silence
ENSG00000180535	chr7	97839239	97841238	BHLHA15	168620	5				-1				-1											-1				0	3	0		silence
ENSG00000166526	chr7	99679672	99681671	ZNF3	7551	6				-1				-1	-1														0	3	0		expressed/variable
ENSG00000077080	chr7	100253585	100255584	ACTL6B	51412	8	-1			-1				-1															0	3	0		silence
ENSG00000130427	chr7	100316923	100318922	EPO	2056	10				-1				-1											-1				0	3	0		silence
ENSG00000087085	chr7	100494095	100496094	ACHE	43	5					-1	-1													-1				0	3	0		silence
ENSG00000187416	chr7	103967604	103969603	LHFPL3	375612	8	-1			-1				-1															0	3	0		silence
ENSG00000233705	chr7	107302097	107304096	SLC26A4-AS1	286002	7					-1			-1											-1				0	3	0		silence
ENSG00000105976	chr7	116310944	116312943	MET	4233	12				-1				-1											-1				0	3	0		silence
ENSG00000105989	chr7	116962844	116964843	WNT2	7472	13				-1				-1											-1				0	3	0		silence
ENSG00000077063	chr7	117513694	117515693	CTTNBP2	83992	6				-1				-1											-1				0	3	0		silence
ENSG00000184408	chr7	119912222	119914221	KCND2	3751	8				-1				-1											-1				0	3	0		silence
ENSG00000106278	chr7	121511643	121513642	PTPRZ1	5803	9				-1				-1											-1				0	3	0		silence
ENSG00000128610	chr7	121950246	121952245	FEZF1	389549	7				-1				-1											-1				0	3	0		silence
ENSG00000170775	chr7	124405182	124407181	GPR37	2861	14				-1				-1											-1				0	3	0		silence
ENSG00000128567	chr7	131242477	131244476	PODXL	5420	7								-1			-1								-1				0	3	0		silence
ENSG00000181072	chr7	136551916	136553915	CHRM2	1129	15				-1				-1											-1				0	3	0		silence
ENSG00000188883	chr7	139167959	139169958	KLRG2	346689	10					-1			-1				-1											0	3	0		silence
ENSG00000236279	chr7	139207102	139209101	CLEC2L	154790	8				-1				-1											-1				0	3	0		silence
ENSG00000174469	chr7	145811953	145813952	CNTNAP2	26047	14				-1				-1											-1				0	3	0		silence
ENSG00000130226	chr7	153582682	153584681	DPP6	1804	13		-1		-1				-1															0	3	0		silence
ENSG00000164778	chr7	155249324	155251323	EN2	2020	14				-1				-1											-1				0	3	0		silence
ENSG00000105982	chr7	156431475	156433474	RNF32	140545	11				-1				-1											-1				0	3	0		silence
ENSG00000182648	chr7	156432787	156434786	LINC01006	129790;100506380	14				-1				-1											-1				0	3	0		silence
ENSG00000244291	chr7	156432849	156434848	C7orf13	NA	14				-1				-1											-1				0	3	0		silence
ENSG00000235029	chr7	156797501	156799500	MNX1-AS2	NA	10				-1				-1											-1				0	3	0		silence
ENSG00000237647	chr8	686151	688150	ERICH1-AS1	619343	7				-1				-1											-1				0	3	0		silence
ENSG00000104714	chr8	687607	689606	ERICH1	157697;101927618	7				-1				-1											-1				0	3	0		expressed/variable
ENSG00000104728	chr8	1770642	1772641	ARHGEF10	9639	10				-1				-1											-1				0	3	0		expressed/variable
ENSG00000164743	chr8	13422852	13424851	C8orf48	157773	11				-1				-1											-1				0	3	0		silence
ENSG00000003987	chr8	17270538	17272537	MTMR7	9108	14				-1				-1											-1				0	3	0		silence
ENSG00000003989	chr8	17353097	17355096	SLC7A2	6542	8				-1				-1											-1				0	3	0		silence
ENSG00000167034	chr8	23539941	23541940	NKX3-1	4824	9				-1				-1											-1				0	3	0		expressed/variable
ENSG00000104722	chr8	24769025	24771024	NEFM	4741	7				-1				-1											-1				0	3	0		silence
ENSG00000168077	chr8	27489885	27491884	SCARA3	51435	8				-1				-1											-1				0	3	0		silence
ENSG00000029534	chr8	41753781	41755780	ANK1	286	7				-1				-1											-1				0	3	0		expressed/variable
ENSG00000147481	chr8	50820849	50822848	SNTG1	54212	12				-1				-1											-1				0	3	0		silence
ENSG00000206579	chr8	56013449	56015448	XKR4	114786	7				-1				-1											-1				0	3	0		silence
ENSG00000172680	chr8	57026042	57028041	MOS	4342	9				-1				-1											-1				0	3	0		silence
ENSG00000181195	chr8	57358794	57360793	PENK	5179	14				-1				-1											-1				0	3	0		silence
ENSG00000169122	chr8	58905568	58907567	FAM110B	90362	11				-1				-1											-1				0	3	0		silence
ENSG00000185942	chr8	63159650	63161649	NKAIN3	286183	17				-1				-1											-1				0	3	0		silence
ENSG00000137561	chr8	63998113	64000112	TTPA	7274	12		-1		-1				-1															0	3	0		silence
ENSG00000254377	chr8	65284385	65286384	LINC00966	100130155	12				-1				-1											-1				0	3	0		silence
ENSG00000178460	chr8	67781484	67783483	MCMDC2	157777	9				-1				-1											-1				0	3	0		silence
ENSG00000104321	chr8	72987353	72989352	TRPA1	8989	12				-1				-1											-1				0	3	0		silence
ENSG00000164749	chr8	76318649	76320648	HNF4G	3174	10				-1				-1											-1				0	3	0		silence
ENSG00000091656	chr8	77591954	77593953	ZFHX4	79776	11				-1				-1											-1				0	3	0		silence
ENSG00000253661	chr8	77595014	77597013	ZFHX4-AS1	100192378	11				-1				-1											-1				0	3	0		silence
ENSG00000104432	chr8	79717259	79719258	IL7	3574	11				-1				-1											-1				0	3	0		silence
ENSG00000251521	chr8	82542870	82544869	IMPA1P	NA	7				-1				-1											-1				0	3	0		silence
ENSG00000079102	chr8	93115015	93117014	RUNX1T1	862	11				-1				-1											-1				0	3	0		silence
ENSG00000245080	chr8	96084911	96086910	MIR3150A;MIR3150B	100422964;100500907	8				-1				-1			-1												0	3	0		silence
ENSG00000169439	chr8	97504079	97506078	SDC2	6383	10				-1				-1											-1				0	3	0		silence
ENSG00000104341	chr8	98785785	98787784	LAPTM4B	55353	5				-1				-1											-1				0	3	0		expressed/variable
ENSG00000132561	chr8	98879568	98881567	MATN2	4147;100506558	13				-1				-1												-1			0	3	0		silence
ENSG00000156486	chr8	99437750	99439749	KCNS2	3788	9				-1				-1											-1				0	3	0		silence
ENSG00000083307	chr8	102503160	102505159	GRHL2	79977	14				-1				-1											-1				0	3	0		silence
ENSG00000236939	chr8	104153204	104155203	C8orf56	NA	9				-1				-1											-1				0	3	0		silence
ENSG00000147647	chr8	105478782	105480781	DPYS	1807	13				-1				-1											-1				0	3	0		silence
ENSG00000147655	chr8	109095414	109097413	RSPO2	340419	13				-1				-1											-1				0	3	0		silence
ENSG00000147642	chr8	110703521	110705520	SYBU	55638	12				-1				-1											-1				0	3	0		silence
ENSG00000155897	chr8	132054173	132056172	ADCY8	114	6				-1				-1											-1				0	3	0		silence
ENSG00000147724	chr8	139508566	139510565	FAM135B	51059	8		-1		-1				-1															0	3	0		silence
ENSG00000255181	chr8	144789780	144791779	CCDC166	100130274	13				-1				-1											-1				0	3	0		silence
ENSG00000227184	chr8	144952133	144954132	EPPK1	83481	11				-1				-1											-1				0	3	0		silence
ENSG00000185803	chr8	145576295	145578294	SLC52A2	79581	7				-1				-1											-1				0	3	0		expressed/variable
ENSG00000178445	chr9	6645151	6647150	GLDC	2731	7				-1				-1											-1				0	3	0		silence
ENSG00000153714	chr9	12773520	12775519	LURAP1L	286343	5				-1				-1											-1				0	3	0		silence
ENSG00000107295	chr9	17577580	17579579	SH3GL2	6456	11				-1				-1											-1				0	3	0		silence
ENSG00000198722	chr9	35160499	35162498	UNC13B	10497	8	-1	-1		-1																			0	3	0		silence
ENSG00000137135	chr9	35675364	35677363	ARHGEF39	84904	9				-1	-1			-1															0	3	0		silence
ENSG00000196092	chr9	37033604	37035603	PAX5	5079	14				-1				-1											-1				0	3	0		silence
ENSG00000148053	chr9	87281966	87283965	NTRK2	4915	10		-1		-1				-1															0	3	0		silence
ENSG00000135047	chr9	90338934	90340933	CTSL	1514	8				-1				-1											-1				0	3	0		expressed/variable
ENSG00000165238	chr9	95945698	95947697	WNK2	65268	9				-1				-1											-1				0	3	0		expressed/variable
ENSG00000070159	chr9	112260091	112262090	PTPN3	5774	8							-1	-1											-1				0	3	0		expressed/variable
ENSG00000157654	chr9	112541089	112543088	PALM2-AKAP2	11217;445815	8				-1				-1											-1				0	3	0		silence
ENSG00000241978	chr9	112541269	112543268	AKAP2	11217;445815	8				-1				-1											-1				0	3	0		silence
ENSG00000165124	chr9	113341661	113343660	SVEP1	79987	12				-1				-1											-1				0	3	0		silence
ENSG00000198121	chr9	113800482	113802481	LPAR1	1902	9				-1				-1											-1				0	3	0		silence
ENSG00000078725	chr9	122131246	122133245	BRINP1	1620	7		-1		-1				-1															0	3	0		silence
ENSG00000235865	chr9	124047309	124049308	GSN-AS1	57000	7				-1				-1											-1				0	3	0		silence
ENSG00000148175	chr9	124132032	124134031	STOM	2040	15				-1				-1											-1				0	3	0		expressed/variable
ENSG00000204136	chr9	124261807	124263806	GGTA1P	2681	11				-1				-1											-1				0	3	0		silence
ENSG00000237548	chr9	124725499	124727498	TTLL11-IT1	401550	3	-1							-1											-1				0	3	0		silence
ENSG00000188394	chr9	125795306	125797305	GPR21	2844	12				-1				-1											-1				0	3	0		silence
ENSG00000136944	chr9	129375222	129377221	LMX1B	4010	11				-1				-1											-1				0	3	0		silence
ENSG00000136859	chr9	129884663	129886662	ANGPTL2	23452	9				-1				-1			-1												0	3	0		silence
ENSG00000187024	chr9	130486653	130488652	PTRH1	138428	4				-1				-1											-1				0	3	0		silence
ENSG00000106992	chr9	130639523	130641522	AK1	203	12				-1				-1											-1				0	3	0		silence
ENSG00000130711	chr9	133538481	133540480	PRDM12	59335	5				-1				-1											-1				0	3	0		silence
ENSG00000130720	chr9	133814174	133816173	FIBCD1	84929	11				-1	-1			-1															0	3	0		silence
ENSG00000175164	chr9	136150118	136152117	ABO	28	7				-1		-1													-1				0	3	0		silence
ENSG00000130558	chr9	137965768	137967767	OLFM1	10439	13		-1		-1				-1															0	3	0		silence
ENSG00000107187	chr9	139096456	139098455	LHX3	8022	9				-1				-1											-1				0	3	0		silence
ENSG00000172889	chr9	139551808	139553807	EGFL7	51162	4				-1				-1											-1				0	3	0		expressed/variable
ENSG00000188747	chr9	140316302	140318301	NOXA1	10811	7				-1				-1											-1				0	3	0		silence
ENSG00000187609	chr9	140317215	140319214	EXD3	54932	7				-1				-1											-1				0	3	0		silence
ENSG00000188833	chr9	140335769	140337768	ENTPD8	377841	7				-1				-1											-1				0	3	0		silence
ENSG00000165802	chr9	140353287	140355286	NSMF	26012;102466223	7				-1				-1											-1				0	3	0		silence
ENSG00000130653	chr9	140444487	140446486	PNPLA7	375775	14				-1				-1				-1											0	3	0		silence
ENSG00000211968	chr14	107078370	107080369	IGHV1-58	NA	3	-1	1									1					1					-1		3	2	1	hyperPRI	silence
ENSG00000184682	chr11	1911585	1913584	C11orf89	NA	5				-1												1	-1	1					2	2	0		silence
ENSG00000211845	chr14	22962306	22964305	TRAJ44	NA	4	1	1						-1									-1						2	2	1		silence
ENSG00000131969	chr14	51337378	51339377	ABHD12B	145447;100616234	9				-1				1			1								-1				2	2	1		silence
ENSG00000211957	chr14	106845290	106847289	IGHV3-35	NA	3							-1										1	1			-1		2	2	1		silence
ENSG00000213111	chr6	136355794	136357793	COX5BP2	NA	4				-1				-1									1	1					2	2	1		silence
ENSG00000197959	chr1	171809121	171811120	DNM3	26052	11				-1				-1			1												1	2	1		silence
ENSG00000135862	chr1	182991095	182993094	LAMC1	3915	9				-1				-1			1												1	2	1		silence
ENSG00000204161	chr10	50396131	50398130	C10orf128	170371	10				-1				-1										1					1	2	0		silence
ENSG00000095637	chr10	97320672	97322671	SORBS1	10580	10								-1			1								-1				1	2	1		silence
ENSG00000182272	chr11	368296	370295	B4GALNT4	338707	25				-1							1								-1				1	2	1		expressed/variable
ENSG00000110274	chr11	117183773	117185772	CEP164	22897	3	-1							-1										1					1	2	0		silence
ENSG00000151322	chr14	33402639	33404638	NPAS3	64067	13				-1				-1			1												1	2	1		silence
ENSG00000211946	chr14	106667596	106669595	IGHV3-20	NA	4																	1	-1			-1		1	2	1		silence
ENSG00000102935	chr16	49891331	49893330	ZNF423	23090	13				-1				-1			1												1	2	1		expressed/variable
ENSG00000083457	chr17	3704038	3706037	ITGAE	3682	10				-1														-1	1				1	2	1		expressed/variable
ENSG00000197705	chr18	30352526	30354525	KLHL14	57565	11				-1				-1						1									1	2	0		silence
ENSG00000178184	chr18	78004930	78006929	PARD6G	84552	12				-1							1								-1				1	2	1		silence
ENSG00000160460	chr19	40970648	40972647	SPTBN4	57731	16				-1				-1			1												1	2	1		silence
ENSG00000090013	chr19	40971248	40973247	BLVRB	645	16				-1				-1			1												1	2	1		expressed/variable
ENSG00000144152	chr2	112894462	112896461	FBLN7	129804	7				-1									1					-1					1	2	1		silence
ENSG00000162998	chr2	183731391	183733390	FRZB	2487	12				-1				-1										1					1	2	0		expressed/variable
ENSG00000079308	chr2	218867219	218869218	TNS1	7145	3				-1				-1										1					1	2	0		silence
ENSG00000135899	chr2	231089945	231091944	SP110	3431	9				1				-1										-1					1	2	0		expressed/variable
ENSG00000271303	chr20	633515	635514	SRXN1	140809	9				-1				-1			1												1	2	1		silence
ENSG00000241202	chr3	147103254	147105253	ZIC4-AS1	NA	5				-1				-1												1			1	2	0		silence
ENSG00000163106	chr4	95263528	95265527	HPGDS	27306	6				-1				-1			1												1	2	1		expressed/variable
ENSG00000199545	chr5	138634041	138636040	RNA5SP195	NA	3								1					-1					-1					1	2	0		silence
ENSG00000135298	chr6	69343759	69345758	BAI3	577	15				-1				-1			1												1	2	1		silence
ENSG00000135269	chr7	115849047	115851046	TES	26136	10				-1							1								-1				1	2	1		expressed/variable
ENSG00000169946	chr8	106329420	106331419	ZFPM2	23414	9					-1	-1					1												1	2	1		silence
ENSG00000131773	chr8	136468200	136470199	KHDRBS3	10656	11				-1				-1			1												1	2	1		expressed/variable
ENSG00000131668	chr9	96717155	96719154	BARX1	56033	3								-1										1	-1				1	2	0		silence
ENSG00000186891	chr1	1141572	1143571	TNFRSF18	8784	12					-1	-1																	0	2	0		expressed/variable
ENSG00000184163	chr1	1181603	1183602	FAM132A	388581	10				-1				-1															0	2	0		silence
ENSG00000142609	chr1	1934777	1936776	C1orf222	85452	10				-1				-1															0	2	0		silence
ENSG00000078900	chr1	3567584	3569583	TP73	7161	22				-1				-1															0	2	0		expressed/variable
ENSG00000116213	chr1	3568826	3570825	WRAP73	49856	5				-1				-1															0	2	0		silence
ENSG00000227372	chr1	3663401	3665400	TP73-AS1	57212	12				-1				-1															0	2	0		silence
ENSG00000116254	chr1	6239684	6241683	CHD5	26038;101928723	10				-1				-1															0	2	0		silence
ENSG00000049246	chr1	7842880	7844879	PER3	8863	10				-1				-1															0	2	0		silence
ENSG00000116285	chr1	8085869	8087868	ERRFI1	54206	9				-1				-1															0	2	0		silence
ENSG00000142583	chr1	9148038	9150037	SLC2A5	6518	3								-1													-1		0	2	0		silence
ENSG00000132879	chr1	11712932	11714931	FBXO44	93611	14				-1				-1															0	2	0		silence
ENSG00000215910	chr1	11820344	11822343	C1orf167	NA	12								-1											-1				0	2	0		silence
ENSG00000162493	chr1	13908460	13910459	PDPN	10630	13				-1				-1															0	2	0		silence
ENSG00000117115	chr1	17445449	17447448	PADI2	11240	13				-1				-1															0	2	0		silence
ENSG00000158816	chr1	20615912	20617911	VWA5B1	127731	8				-1				-1															0	2	0		silence
ENSG00000090432	chr1	20834155	20836154	MUL1	79594	14				-1				-1															0	2	0		expressed/variable
ENSG00000162552	chr1	22469963	22471962	WNT4	54361	9								-1											-1				0	2	0		silence
ENSG00000070886	chr1	22888557	22890556	EPHA8	2046	5								-1											-1				0	2	0		silence
ENSG00000158014	chr1	26372125	26374124	SLC30A2	7780	11					-1			-1															0	2	0		silence
ENSG00000238705	chr1	26879533	26881532	MIR1976	100302190	10				-1				-1															0	2	0		silence
ENSG00000174950	chr1	27709371	27711370	CD164L2	388611	16				-1				-1															0	2	0		silence
ENSG00000000938	chr1	27961289	27963288	FGR	2268	10				-1				-1															0	2	0		expressed/variable
ENSG00000084628	chr1	31711902	31713901	NKAIN1	79570	8				-1				-1															0	2	0		silence
ENSG00000142910	chr1	32040616	32042615	TINAGL1	64129	14					-1			-1															0	2	0		silence
ENSG00000084636	chr1	32169421	32171420	COL16A1	1307	13								-1					-1										0	2	0		silence
ENSG00000121904	chr1	34630944	34632943	CSMD2	114784	17				-1				-1															0	2	0		silence
ENSG00000187513	chr1	35257099	35259098	GJA4	2701	8								-1													-1		0	2	0		silence
ENSG00000228348	chr1	35586123	35588122	EFCAB14P1	NA	4				-1				-1															0	2	0		silence
ENSG00000116819	chr1	36037471	36039470	TFAP2E	339488	14								-1											-1				0	2	0		silence
ENSG00000163873	chr1	37499231	37501230	GRIK3	2899	11				-1				-1															0	2	0		silence
ENSG00000163879	chr1	38021020	38023019	DNALI1	7802	13				-1				-1															0	2	0		silence
ENSG00000169218	chr1	38100096	38102095	RSPO1	284654	10				-1				-1															0	2	0		silence
ENSG00000183317	chr1	38230306	38232305	EPHA10	284656	12				-1				-1															0	2	0		silence
ENSG00000185668	chr1	38511951	38513950	POU3F1	5453	11				-1				-1															0	2	0		silence
ENSG00000183682	chr1	39955818	39957817	BMP8A	353500	8				-1	-1																		0	2	0		silence
ENSG00000163909	chr1	40105118	40107117	HEYL	26508	9								-1											-1				0	2	0		silence
ENSG00000116981	chr1	40137211	40139210	NT5C1A	84618	5				-1				-1															0	2	0		silence
ENSG00000084072	chr1	40156354	40158353	PPIE	10450	16								-1											-1				0	2	0		silence
ENSG00000179862	chr1	41327519	41329518	CITED4	163732	12					-1	-1																	0	2	0		silence
ENSG00000171793	chr1	41443507	41445506	CTPS1	1503	16				-1				-1															0	2	0		expressed/variable
ENSG00000177181	chr1	42844966	42846965	RIMKLA	284716	8					-1	-1																	0	2	0		silence
ENSG00000117407	chr1	44397492	44399491	ARTN	9048	14				-1				-1															0	2	0		silence
ENSG00000186603	chr1	45791045	45793044	HPDL	84842	12						-1						-1											0	2	0		silence
ENSG00000237424	chr1	47899814	47901813	FOXD2-AS1	84793	9				-1				-1															0	2	0		silence
ENSG00000186564	chr1	47900189	47902188	FOXD2	2306	10				-1				-1															0	2	0		silence
ENSG00000269113	chr1	48462068	48464067	TRABD2B	388630	13								-1														-1	0	2	0		silence
ENSG00000132122	chr1	48937346	48939345	SPATA6	54558	13				-1																		-1	0	2	0		silence
ENSG00000162374	chr1	50512186	50514185	ELAVL4	1996	11				-1				-1															0	2	0		silence
ENSG00000142700	chr1	50888673	50890672	DMRTA2	63950	13				-1				-1															0	2	0		silence
ENSG00000169174	chr1	55503721	55505720	PCSK9	255738	12				-1				-1															0	2	0		silence
ENSG00000162409	chr1	57109495	57111494	PRKAA2	5563	12				-1				-1															0	2	0		silence
ENSG00000162407	chr1	57110475	57112474	PPAP2B	8613	11				-1				-1															0	2	0		silence
ENSG00000134716	chr1	60391963	60393962	CYP2J2	1573	14								-1			-1												0	2	0		silence
ENSG00000162598	chr1	60538943	60540942	C1orf87	127795	12				-1				-1															0	2	0		silence
ENSG00000240563	chr1	62659003	62661002	L1TD1	54596	14				-1				-1															0	2	0		expressed/variable
ENSG00000162433	chr1	65611732	65613731	AK4	205;100507855	17				-1				-1															0	2	0		silence
ENSG00000184588	chr1	66256697	66258696	PDE4B	5142	9				-1				-1															0	2	0		expressed/variable
ENSG00000178965	chr1	75138923	75140922	C1orf173	127254	10				-1				-1															0	2	0		silence
ENSG00000137959	chr1	79084107	79086106	IFI44L	10964	4				-1				-1															0	2	0		expressed/variable
ENSG00000153904	chr1	86043434	86045433	DDAH1	23576	8				-1				-1															0	2	0		silence
ENSG00000142871	chr1	86044944	86046943	CYR61	3491	18				-1				-1															0	2	0		silence
ENSG00000143110	chr1	112014914	112016913	C1orf162	128346	8				-1				-1															0	2	0		silence
ENSG00000163393	chr1	116517619	116519618	SLC22A15	55356	13								-1				-1											0	2	0		silence
ENSG00000134256	chr1	117542882	117544881	CD101	9398	4				-1				-1															0	2	0		silence
ENSG00000155761	chr1	118727347	118729346	SPAG17	200162	12				-1				-1															0	2	0		silence
ENSG00000159208	chr1	150253453	150255452	C1orf51	148523	14				-1				-1															0	2	0		silence
ENSG00000159409	chr1	151688791	151690790	CELF3	11189	12				-1				-1															0	2	0		silence
ENSG00000143554	chr1	153745330	153747329	SLC27A3	11000	6				-1				-1															0	2	0		silence
ENSG00000173080	chr1	155909980	155911979	RXFP4	339403	6								-1													-1		0	2	0		silence
ENSG00000242252	chr1	156210253	156212252	BGLAP	632	10				-1				-1															0	2	0		silence
ENSG00000132692	chr1	156609682	156611681	BCAN	63827	5								-1			-1												0	2	0		silence
ENSG00000027644	chr1	156828311	156830310	INSRR	3645	13				-1				-1															0	2	0		silence
ENSG00000158869	chr1	161183524	161185523	FCER1G	2207	10				-1				-1															0	2	0		expressed/variable
ENSG00000143198	chr1	165598598	165600597	MGST3	4259	13	-1	-1																					0	2	0		silence
ENSG00000188859	chr1	166135707	166137706	FAM78B	149297	13				-1				-1															0	2	0		silence
ENSG00000117477	chr1	169429408	169431407	CCDC181	57821	9				-1				-1															0	2	0		silence
ENSG00000152092	chr1	177133610	177135609	ASTN1	460	14				-1				-1															0	2	0		silence
ENSG00000135835	chr1	180880790	180882789	KIAA1614	57710	10				-1				-1															0	2	0		silence
ENSG00000058085	chr1	183153873	183155872	LAMC2	3918	13				-1				-1															0	2	0		silence
ENSG00000143341	chr1	185702183	185704182	HMCN1	83872	14				-1				-1															0	2	0		silence
ENSG00000162670	chr1	190446260	190448259	BRINP3	339479	10				-1				-1															0	2	0		silence
ENSG00000163431	chr1	201915216	201917215	LMOD1	25802	11								-1											-1				0	2	0		silence
ENSG00000133063	chr1	203242270	203244269	CHIT1	1118	6				-1				-1															0	2	0		silence
ENSG00000174567	chr1	204182721	204184720	GOLT1A	127845	13						-1		-1															0	2	0		silence
ENSG00000186007	chr1	205424583	205426582	LEMD1	93273	11				-1				-1															0	2	0		silence
ENSG00000197721	chr1	207816958	207818957	CR1L	1379	11				-1				-1															0	2	0		silence
ENSG00000244703	chr1	207817079	207819078	CD46P1	NA	11				-1				-1															0	2	0		silence
ENSG00000008118	chr1	209755562	209757561	CAMK1G	57172	4								-1			-1												0	2	0		silence
ENSG00000116141	chr1	220700068	220702067	MARK1	4139	10				-1				-1															0	2	0		silence
ENSG00000136630	chr1	221050199	221052198	HLX	3142	11				-1				-1															0	2	0		silence
ENSG00000257551	chr1	221052983	221054982	HLA-AS1	100873924	14				-1				-1															0	2	0		silence
ENSG00000196890	chr1	228644308	228646307	HIST3H2BB	128312	19								-1											-1				0	2	0		expressed/variable
ENSG00000181218	chr1	228645061	228647060	HIST3H2A	92815	20								-1											-1				0	2	0		expressed/variable
ENSG00000181201	chr1	228651828	228653827	HIST3H2BA	NA	12								-1										-1					0	2	0		silence
ENSG00000177614	chr1	230560976	230562975	PGBD5	79605	10				-1				-1															0	2	0		silence
ENSG00000135750	chr1	233748250	233750249	KCNK1	3775	11								-1											-1				0	2	0		expressed/variable
ENSG00000168243	chr1	235813555	235815554	GNG4	2786	13				-1				-1															0	2	0		expressed/variable
ENSG00000143669	chr1	236046441	236048440	LYST	1130	4								-1											-1				0	2	0		expressed/variable
ENSG00000077522	chr1	236848254	236850253	ACTN2	88	12				-1				-1															0	2	0		silence
ENSG00000180875	chr1	240774950	240776949	GREM2	64388	9								-1			-1												0	2	0		silence
ENSG00000221953	chr1	247275220	247277219	C1orf229	388759	14				-1				-1															0	2	0		silence
ENSG00000162722	chr1	248019001	248021000	TRIM58	25893	12				-1															-1				0	2	0		expressed/variable
ENSG00000173876	chr10	119604	121603	TUBB8	347688;643224	4					-1	-1																	0	2	0		silence
ENSG00000148426	chr10	11863838	11865837	PROSER2	254427	7								-1														-1	0	2	0		silence
ENSG00000239539	chr10	19776530	19778529	HMGN1P20	NA	6								-1											-1				0	2	0		silence
ENSG00000077327	chr10	22632899	22634898	SPAG6	9576	15				-1				-1															0	2	0		expressed/variable
ENSG00000165309	chr10	23215453	23217452	ARMC3	219681	10								-1											-1				0	2	0		silence
ENSG00000095739	chr10	28964771	28966770	BAMBI	25805	7				-1				-1															0	2	0		expressed/variable
ENSG00000204176	chr10	46970901	46972900	SYT15	83849	7				-1				-1															0	2	0		silence
ENSG00000107984	chr10	54072556	54074555	DKK1	22943	14				-1															-1				0	2	0		silence
ENSG00000122870	chr10	60271400	60273399	BICC1	80114	9				-1				-1															0	2	0		silence
ENSG00000148541	chr10	61122440	61124439	FAM13C	220965	11				-1				-1															0	2	0		silence
ENSG00000182010	chr10	64027967	64029966	RTKN2	219790	14					-1														-1				0	2	0		expressed/variable
ENSG00000099284	chr10	71811052	71813051	H2AFY2	55506	15				-1				-1															0	2	0		expressed/variable
ENSG00000138316	chr10	72431059	72433058	ADAMTS14	140766	11				-1				-1															0	2	0		silence
ENSG00000237149	chr10	77159259	77161258	ZNF503-AS2	NA	11				-1				-1															0	2	0		silence
ENSG00000165655	chr10	77161165	77163164	ZNF503	84858	18				-1				-1															0	2	0		silence
ENSG00000152766	chr10	90611076	90613075	ANKRD22	118932	10				-1				-1															0	2	0		silence
ENSG00000187553	chr10	94819521	94821520	CYP26C1	340665	11				-1				-1															0	2	0		silence
ENSG00000107438	chr10	97050282	97052281	PDLIM1	9124	13				-1				-1															0	2	0		expressed/variable
ENSG00000120057	chr10	99531210	99533209	SFRP5	6425	16				-1				-1															0	2	0		expressed/variable
ENSG00000119946	chr10	101087356	101089355	CNNM1	26507	12				-1				-1															0	2	0		silence
ENSG00000119919	chr10	101291190	101293189	NKX2-3	159296	10				-1				-1															0	2	0		silence
ENSG00000232230	chr10	101874481	101876480	TPM4P1	NA	7				-1				-1															0	2	0		silence
ENSG00000227128	chr10	102987851	102989850	LBX1-AS1	NA	21				-1				-1															0	2	0		silence
ENSG00000138136	chr10	102989052	102991051	LBX1	10660	14				-1				-1															0	2	0		silence
ENSG00000107831	chr10	103535355	103537354	FGF8	2253	9				-1				-1															0	2	0		silence
ENSG00000119915	chr10	103984585	103986584	ELOVL3	83401	14								-1			-1												0	2	0		silence
ENSG00000059915	chr10	104180797	104182796	PSD	5662	9				-1				-1															0	2	0		silence
ENSG00000108018	chr10	108923793	108925792	SORCS1	114815	10				-1				-1															0	2	0		silence
ENSG00000119927	chr10	113974636	113976635	GPAM	57678	3	-1																			-1			0	2	0		silence
ENSG00000148704	chr10	118897313	118899312	VAX1	11023	11				-1				-1															0	2	0		silence
ENSG00000266782	chr10	118926786	118928785	MIR3663	100500893	9				-1				-1															0	2	0		silence
ENSG00000170370	chr10	119300455	119302454	EMX2	2018	16				-1				-1															0	2	0		silence
ENSG00000188613	chr10	120787728	120789727	NANOS1	340719	7				-1				-1															0	2	0		silence
ENSG00000203805	chr10	122214966	122216965	PPAPDC1A	196051	12								-1											-1				0	2	0		silence
ENSG00000188816	chr10	124906138	124908137	HMX2	3167	14								-1											-1				0	2	0		silence
ENSG00000175029	chr10	126849240	126851239	CTBP2	1488	11				-1				-1															0	2	0		expressed/variable
ENSG00000150760	chr10	128592478	128594477	DOCK1	1793	11				-1				-1															0	2	0		silence
ENSG00000108001	chr10	131761606	131763605	EBF3	253738	10				-1				-1															0	2	0		silence
ENSG00000171811	chr10	134755828	134757827	TTC40	54777	7				-1				-1															0	2	0		silence
ENSG00000224758	chr10	134775242	134777241	LINC01167	NA	7																			-1		-1		0	2	0		silence
ENSG00000171798	chr10	134972451	134974450	KNDC1	85442	11				-1				-1															0	2	0		silence
ENSG00000185187	chr11	416956	418955	SIGIRR	59307	10				-1				-1															0	2	0		expressed/variable
ENSG00000243562	chr11	440194	442193	RN7SL838P	NA	6								-1			-1												0	2	0		silence
ENSG00000177030	chr11	706216	708215	DEAF1	10522;101927373	6				-1				-1															0	2	0		expressed/variable
ENSG00000177666	chr11	817402	819401	PNPLA2	57104	9				-1				-1															0	2	0		expressed/variable
ENSG00000099869	chr11	2160231	2162230	IGF2-AS	51214	34				-1				-1															0	2	0		silence
ENSG00000183734	chr11	2291683	2293682	ASCL2	430	38				-1				-1															0	2	0		silence
ENSG00000053918	chr11	2464414	2466413	KCNQ1	3784	22				-1				-1															0	2	0		silence
ENSG00000229414	chr11	2882299	2884298	KCNQ1-AS1	NA	9				-1				-1															0	2	0		silence
ENSG00000237941	chr11	2889763	2891762	KCNQ1DN	55539	38				-1				-1															0	2	0		silence
ENSG00000110628	chr11	2919451	2921450	SLC22A18	5002	18				-1				-1															0	2	0		silence
ENSG00000132109	chr11	4414427	4416426	TRIM21	6737	5					-1			-1															0	2	0		expressed/variable
ENSG00000254781	chr11	6767862	6769861	GVINP2	NA	3							-1	-1															0	2	0		silence
ENSG00000133800	chr11	10632737	10634736	LYVE1	10894	4				-1				-1															0	2	0		silence
ENSG00000050165	chr11	12030817	12032816	DKK3	27122	12				-1				-1															0	2	0		silence
ENSG00000110680	chr11	14993401	14995400	CALCA	796	37				-1				-1															0	2	0		silence
ENSG00000006071	chr11	17497950	17499949	ABCC8	6833	14				-1				-1															0	2	0		expressed/variable
ENSG00000129159	chr11	17754859	17756858	KCNC1	3746	3								-1										-1					0	2	0		silence
ENSG00000110786	chr11	18813769	18815768	PTPN5	84867	8								-1											-1				0	2	0		silence
ENSG00000109851	chr11	20181660	20183659	DBX1	120237	16				-1				-1															0	2	0		silence
ENSG00000171714	chr11	22213222	22215221	ANO5	203859	9				-1				-1															0	2	0		silence
ENSG00000091664	chr11	22358143	22360142	SLC17A6	57084	8								-1			-1												0	2	0		silence
ENSG00000205213	chr11	27493823	27495822	LGR4	55366	14				-1				-1															0	2	0		silence
ENSG00000007372	chr11	31839010	31841009	PAX6	5080	12				-1				-1															0	2	0		silence
ENSG00000148948	chr11	41480824	41482823	LRRC4C	57689	10								-1			-1												0	2	0		silence
ENSG00000052850	chr11	44331217	44333216	ALX4	60529	44				-1				-1															0	2	0		silence
ENSG00000175274	chr11	44972341	44974340	TP53I11	9537	15				-1				-1															0	2	0		silence
ENSG00000149177	chr11	48000613	48002612	PTPRJ	5795	7				-1				-1															0	2	0		silence
ENSG00000086205	chr11	49229723	49231722	FOLH1	2346;219595	9				-1				-1															0	2	0		silence
ENSG00000183908	chr11	56947721	56949720	LRRC55	219527	7								-1			-1												0	2	0		silence
ENSG00000134827	chr11	59633549	59635548	TCN1	6947	5				-1				-1															0	2	0		silence
ENSG00000197847	chr11	64979811	64981810	SLC22A20	440044	10				-1				-1															0	2	0		silence
ENSG00000172818	chr11	65552993	65554992	OVOL1	5017	10				-1				-1															0	2	0		silence
ENSG00000174576	chr11	66186975	66188974	NPAS4	266743	9				-1				-1															0	2	0		silence
ENSG00000173898	chr11	66496198	66498197	SPTBN2	6712	5								-1											-1				0	2	0		expressed/variable
ENSG00000172830	chr11	67069419	67071418	SSH3	54961	14				-1				-1															0	2	0		silence
ENSG00000110092	chr11	69454355	69456354	CCND1	595	31				-1				-1															0	2	0		silence
ENSG00000162344	chr11	69518911	69520910	FGF19	9965	14				-1				-1															0	2	0		silence
ENSG00000175538	chr11	74178275	74180274	KCNE3	10008	11				-1				-1															0	2	0		silence
ENSG00000261594	chr11	74950450	74952449	TPBGL	100507050	9				-1				-1															0	2	0		silence
ENSG00000085741	chr11	75921281	75923280	WNT11	7481	6				-1				-1															0	2	0		silence
ENSG00000149256	chr11	79151493	79153492	TENM4	26011	11				-1				-1															0	2	0		silence
ENSG00000073921	chr11	85780425	85782424	PICALM	8301	8								-1											-1				0	2	0		expressed/variable
ENSG00000149201	chr11	86084278	86086277	CCDC81	60494	11				-1				-1															0	2	0		silence
ENSG00000214376	chr11	93583198	93585197	VSTM5	387804	10								-1											-1				0	2	0		silence
ENSG00000149972	chr11	98890183	98892182	CNTN5	53942	15				-1				-1															0	2	0		silence
ENSG00000137691	chr11	101916674	101918673	C11orf70	85016	13								-1											-1				0	2	0		silence
ENSG00000170962	chr11	104034608	104036607	PDGFD	80310	11				-1				-1															0	2	0		silence
ENSG00000152578	chr11	105479221	105481220	GRIA4	2893	12				-1				-1															0	2	0		silence
ENSG00000110675	chr11	107460317	107462316	ELMOD1	55531;643923	11								-1											-1				0	2	0		silence
ENSG00000185742	chr11	109291346	109293345	C11orf87	399947	9				-1				-1															0	2	0		silence
ENSG00000207811	chr11	111382163	111384162	MIR34B	407041	11				-1				-1															0	2	0		silence
ENSG00000137707	chr11	111382580	111384579	BTG4	54766	12				-1				-1															0	2	0		silence
ENSG00000207562	chr11	111382664	111384663	MIR34C	407042	12				-1				-1															0	2	0		silence
ENSG00000150782	chr11	112034341	112036340	IL18	3606	9				-1				-1															0	2	0		expressed/variable
ENSG00000182985	chr11	115375176	115377175	CADM1	23705	11				-1				-1															0	2	0		silence
ENSG00000149573	chr11	118134752	118136751	MPZL2	10205	14								-1			-1												0	2	0		silence
ENSG00000196914	chr11	120206287	120208286	ARHGEF12	23365	14								-1											-1				0	2	0		silence
ENSG00000154133	chr11	124767897	124769896	ROBO4	54538	9				-1				-1															0	2	0		silence
ENSG00000149557	chr11	125365714	125367713	FEZ1	9638	12								-1											-1				0	2	0		silence
ENSG00000151702	chr11	128554930	128556929	FLI1	2313	14				-1				-1															0	2	0		expressed/variable
ENSG00000134909	chr11	129148720	129150719	ARHGAP32	9743	6								-1											-1				0	2	0		expressed/variable
ENSG00000134917	chr11	130298389	130300388	ADAMTS8	11095	13				-1				-1															0	2	0		silence
ENSG00000183715	chr11	133401915	133403914	OPCML	4978	13								-1			-1												0	2	0		silence
ENSG00000149328	chr11	134200268	134202267	GLB1L2	89944	11		-1						-1															0	2	0		silence
ENSG00000109956	chr11	134281313	134283312	B3GAT1	27087	8				-1				-1															0	2	0		silence
ENSG00000139044	chr12	568030	570029	B4GALNT3	283358	7				-1				-1															0	2	0		silence
ENSG00000197905	chr12	3066996	3068995	TEAD4	7004	10								-1											-1				0	2	0		silence
ENSG00000111262	chr12	5017571	5019570	KCNA1	3736	15								-1											-1				0	2	0		silence
ENSG00000010278	chr12	6307381	6309380	CD9	928	7								-1											-1				0	2	0		expressed/variable
ENSG00000089692	chr12	6880178	6882177	LAG3	3902	12	-1							-1															0	2	0		silence
ENSG00000176654	chr12	8043672	8045671	NANOGP1	NA	5								-1													-1		0	2	0		silence
ENSG00000164845	chr12	8395045	8397044	FAM86FP	NA	4				-1				-1															0	2	0		silence
ENSG00000245105	chr12	9216273	9218272	A2M-AS1	144571	11				-1				-1															0	2	0		silence
ENSG00000214851	chr12	9217167	9219166	LINC00612	253128	11				-1				-1															0	2	0		silence
ENSG00000251908	chr12	14402776	14404775	RNU6-491P	NA	3								-1													-1		0	2	0		silence
ENSG00000246705	chr12	14925770	14927769	H2AFJ	55766	14				-1				-1															0	2	0		expressed/variable
ENSG00000151490	chr12	15473831	15475830	PTPRO	5800	11				-1				-1															0	2	0		silence
ENSG00000018236	chr12	41084744	41086743	CNTN1	1272	10				-1				-1															0	2	0		silence
ENSG00000185610	chr12	45444383	45446382	DBX2	440097	12				-1				-1															0	2	0		silence
ENSG00000139209	chr12	47225692	47227691	SLC38A4	55089	6								-1														-1	0	2	0		silence
ENSG00000139219	chr12	48397770	48399769	COL2A1	1280	14				-1				-1															0	2	0		silence
ENSG00000178401	chr12	49739200	49741199	DNAJC22	79962	13				-1				-1															0	2	0		silence
ENSG00000161800	chr12	50426420	50428419	RACGAP1	29127	4				-1				-1															0	2	0		expressed/variable
ENSG00000249641	chr12	54332928	54334927	HOXC13-AS	100874366	6				-1				-1															0	2	0		silence
ENSG00000123388	chr12	54365410	54367409	HOXC11	3227	13				-1				-1															0	2	0		silence
ENSG00000251151	chr12	54378804	54380803	HOXC-AS3	NA	14				-1				-1															0	2	0		silence
ENSG00000257477	chr12	54820587	54822586	LINC01154	NA	4				-1				-1															0	2	0		silence
ENSG00000135447	chr12	54981944	54983943	PPP1R1A	5502	11					-1			-1															0	2	0		silence
ENSG00000123307	chr12	55412229	55414228	NEUROD4	58158	8				-1				-1															0	2	0		silence
ENSG00000139531	chr12	56389464	56391463	SUOX	6821	15				-1				-1															0	2	0		silence
ENSG00000135423	chr12	56881699	56883698	GLS2	27165	11				-1				-1															0	2	0		silence
ENSG00000135502	chr12	58011810	58013809	SLC26A10	65012	24				-1				-1															0	2	0		silence
ENSG00000255642	chr12	64214301	64216300	PABPC1P4	NA	3				-1				-1															0	2	0		silence
ENSG00000111490	chr12	65173089	65175088	TBC1D30	23329	7								-1											-1				0	2	0		silence
ENSG00000241749	chr12	66220255	66222254	RPSAP52	204010	6				-1				-1															0	2	0		silence
ENSG00000111049	chr12	81109191	81111190	MYF5	4617	16				-1				-1															0	2	0		silence
ENSG00000208022	chr12	81329113	81331112	MIR618	693203	7				-1				-1															0	2	0		silence
ENSG00000111052	chr12	81331205	81333204	LIN7A	8825	12	-1							-1															0	2	0		silence
ENSG00000133640	chr12	85428592	85430591	LRRIQ1	84125	12				-1				-1															0	2	0		silence
ENSG00000084110	chr12	96389644	96391643	HAL	3034	11				-1				-1															0	2	0		silence
ENSG00000256870	chr12	101603686	101605685	SLC5A8	160728	16								-1											-1				0	2	0		silence
ENSG00000139352	chr12	103349964	103351963	ASCL1	429	11				-1				-1															0	2	0		silence
ENSG00000179088	chr12	103889250	103891249	C12orf42	374470	15				-1															-1				0	2	0		silence
ENSG00000198431	chr12	104608057	104610056	TXNRD1	7296	12								-1			-1												0	2	0		expressed/variable
ENSG00000255150	chr12	104696017	104698016	EID3	493861	14								-1			-1												0	2	0		expressed/variable
ENSG00000257119	chr12	107295263	107297262	EEF1B2P4	NA	4				-1				-1															0	2	0		silence
ENSG00000075035	chr12	108521748	108523747	WSCD2	9671	14				-1				-1															0	2	0		silence
ENSG00000241129	chr12	125419942	125421941	RPL22P19	NA	3				-1				-1															0	2	0		silence
ENSG00000060709	chr12	131200327	131202326	RIMBP2	23504	11				-1				-1															0	2	0		silence
ENSG00000182870	chr12	132905436	132907435	GALNT9	50614	12				-1				-1															0	2	0		silence
ENSG00000187848	chr12	133193866	133195865	P2RX2	22953	9				-1				-1															0	2	0		silence
ENSG00000236834	chr13	19917689	19919688	LINC00421	100287114	6					-1			-1															0	2	0		silence
ENSG00000205863	chr13	24476295	24478294	C1QTNF9B	387911	7								-1											-1				0	2	0		silence
ENSG00000120664	chr13	36919068	36921067	SPG20OS	NA	18								-1			-1												0	2	0		silence
ENSG00000133101	chr13	37004467	37006466	CCNA1	8900	32								-1											-1				0	2	0		expressed/variable
ENSG00000150893	chr13	39259766	39261765	FREM2	341640	12				-1				-1															0	2	0		silence
ENSG00000238086	chr13	48894112	48896111	PPP1R26P1	NA	7				-1				-1															0	2	0		silence
ENSG00000136114	chr13	52980130	52982129	THSD1	55901	7				-1															-1				0	2	0		silence
ENSG00000178235	chr13	84456029	84458028	SLITRK1	114798	15								-1														-1	0	2	0		silence
ENSG00000228824	chr13	88323015	88325014	MIR4500HG	642345	14				-1				-1															0	2	0		silence
ENSG00000165300	chr13	88323370	88325369	SLITRK5	26050	13				-1				-1															0	2	0		silence
ENSG00000185352	chr13	96741593	96743592	HS6ST3	266722	10				-1				-1															0	2	0		silence
ENSG00000165621	chr13	97646485	97648484	OXGR1	27199	9				-1				-1															0	2	0		silence
ENSG00000260738	chr13	100649664	100651663	LINC00554	100861542	7								-1											-1				0	2	0		silence
ENSG00000272143	chr13	103045480	103047479	FGF14-AS2	283481	6				-1				-1															0	2	0		silence
ENSG00000243319	chr13	103046370	103048369	FGF14-IT1	283480	8				-1				-1															0	2	0		silence
ENSG00000229792	chr13	110051543	110053542	LINC00399	NA	4				-1				-1															0	2	0		silence
ENSG00000223626	chr13	112985040	112987039	LINC01044	NA	12				-1				-1															0	2	0		silence
ENSG00000126217	chr13	113547192	113549191	MCF2L	23263	4								-1														-1	0	2	0		silence
ENSG00000231882	chr13	113782695	113784694	F10-AS1	NA	7								-1											-1				0	2	0		silence
ENSG00000259144	chr14	21190787	21192786	RANBP20P	NA	3				-1				-1															0	2	0		silence
ENSG00000211867	chr14	22989516	22991515	TRAJ22	NA	3								-1										-1					0	2	0		silence
ENSG00000211884	chr14	23007690	23009689	TRAJ5	NA	5				-1				-1															0	2	0		silence
ENSG00000092068	chr14	23652384	23654383	SLC7A8	23428	10								-1			-1												0	2	0		silence
ENSG00000215271	chr14	23768157	23770156	HOMEZ	57594	4				-1															-1				0	2	0		silence
ENSG00000100842	chr14	23834462	23836461	EFS	10278	13				-1				-1															0	2	0		silence
ENSG00000213903	chr14	24779156	24781155	LTB4R	1241	17				-1				-1															0	2	0		silence
ENSG00000129467	chr14	24803800	24805799	ADCY4	196883	14				-1				-1															0	2	0		silence
ENSG00000100448	chr14	25044967	25046966	CTSG	1511	8				-1				-1															0	2	0		expressed/variable
ENSG00000257842	chr14	27066118	27068117	NOVA1-AS1	NA	11		-1						-1															0	2	0		silence
ENSG00000139910	chr14	27066461	27068460	NOVA1	4857	12		-1						-1															0	2	0		silence
ENSG00000186960	chr14	29240410	29242409	C14orf23	NA	4								-1													-1		0	2	0		silence
ENSG00000253563	chr14	36986983	36988982	NKX2-1-AS1	100506237	10				-1				-1															0	2	0		silence
ENSG00000136352	chr14	36989855	36991854	NKX2-1	7080	10				-1				-1															0	2	0		expressed/variable
ENSG00000198807	chr14	37125273	37127272	PAX9	5083	12								-1											-1				0	2	0		silence
ENSG00000258708	chr14	37639593	37641592	SLC25A21-AS1	NA	10				-1				-1															0	2	0		silence
ENSG00000183032	chr14	37641572	37643571	SLC25A21	89874	11								-1											-1				0	2	0		silence
ENSG00000139865	chr14	38063552	38065551	TTC6	319089;101059957	17				-1				-1															0	2	0		silence
ENSG00000139874	chr14	38675704	38677703	SSTR1	6751	10				-1				-1															0	2	0		silence
ENSG00000176435	chr14	38725075	38727074	CLEC14A	161198	10				-1															-1				0	2	0		silence
ENSG00000129534	chr14	45722244	45724243	MIS18BP1	55320	14				-1															-1				0	2	0		expressed/variable
ENSG00000087303	chr14	52535213	52537212	NID2	22795	17				-1				-1															0	2	0		expressed/variable
ENSG00000165588	chr14	57276698	57278697	OTX2	5015	11				-1				-1															0	2	0		silence
ENSG00000248550	chr14	57278401	57280400	OTX2-AS1	100309464	8				-1				-1															0	2	0		silence
ENSG00000181619	chr14	59931561	59933560	GPR135	64582	12								-1										-1					0	2	0		silence
ENSG00000126778	chr14	61124478	61126477	SIX1	6495	7				-1				-1															0	2	0		silence
ENSG00000100558	chr14	67878418	67880417	PLEK2	26499	13				-1				-1															0	2	0		silence
ENSG00000255994	chr14	70037533	70039532	CCDC177	NA	11				-1				-1															0	2	0		silence
ENSG00000100767	chr14	73702705	73704704	PAPLN	89932	9								-1											-1				0	2	0		silence
ENSG00000198208	chr14	75389600	75391599	RPS6KL1	83694	10								-1											-1				0	2	0		silence
ENSG00000119630	chr14	75421988	75423987	PGF	5228	12				-1				-1															0	2	0		silence
ENSG00000119715	chr14	76775457	76777456	ESRRB	2103	4	-1							-1															0	2	0		silence
ENSG00000177108	chr14	77608578	77610577	ZDHHC22	283576	6					-1						-1												0	2	0		silence
ENSG00000070778	chr14	89020578	89022577	PTPN21	11099	11											-1								-1				0	2	0		silence
ENSG00000140090	chr14	92787425	92789424	SLC24A4	123041	12				-1				-1															0	2	0		silence
ENSG00000175785	chr14	94254328	94256327	PRIMA1	145270	12				-1				-1															0	2	0		silence
ENSG00000100628	chr14	94442638	94444637	ASB2	51676	10								-1											-1				0	2	0		silence
ENSG00000250366	chr14	96341229	96343228	LINC00617	100507043	10				-1															-1				0	2	0		silence
ENSG00000168398	chr14	96669516	96671515	BDKRB2	624	10				-1				-1															0	2	0		silence
ENSG00000258735	chr14	104312558	104314557	LINC00637	145216	12				-1				-1															0	2	0		silence
ENSG00000088808	chr14	104313428	104315427	PPP1R13B	23368	13				-1				-1															0	2	0		silence
ENSG00000166183	chr14	104550516	104552515	ASPG	374569	13				-1				-1															0	2	0		silence
ENSG00000099814	chr14	105330117	105332116	CEP170B	283638	7				-1				-1															0	2	0		silence
ENSG00000211900	chr14	106328969	106330968	IGHJ6	NA	12				-1				-1															0	2	0		silence
ENSG00000237111	chr14	106329176	106331175	IGHJ3P	NA	13				-1				-1															0	2	0		silence
ENSG00000237547	chr14	106330563	106332562	IGHJ2P	NA	6								-1											-1				0	2	0		silence
ENSG00000211914	chr14	106357078	106359077	IGHD6-19	NA	3								-1								-1							0	2	0		silence
ENSG00000211941	chr14	106573301	106575300	IGHV3-11	100293211	3																		-1			-1		0	2	0		silence
ENSG00000211961	chr14	106962925	106964924	IGHV1-45	NA	5																		-1			-1		0	2	0		silence
ENSG00000186297	chr15	27110010	27112009	GABRA5	2558	21				-1				-1															0	2	0		silence
ENSG00000175344	chr15	32321191	32323190	CHRNA7	1139;89832	15				-1				-1															0	2	0		silence
ENSG00000166922	chr15	32932377	32934376	SCG5	6447	8				-1				-1															0	2	0		silence
ENSG00000248905	chr15	33486398	33488397	FMN1	342184	12				-1				-1															0	2	0		expressed/variable
ENSG00000062524	chr15	41805586	41807585	LTK	4058	13				-1				-1															0	2	0		silence
ENSG00000171877	chr15	44486951	44488950	FRMD5	84978	12					-1			-1															0	2	0		silence
ENSG00000137857	chr15	45420631	45422630	DUOX1	53905	18				-1				-1															0	2	0		silence
ENSG00000140254	chr15	45421637	45423636	DUOXA1	90527	17				-1				-1															0	2	0		silence
ENSG00000169856	chr15	53082774	53084773	ONECUT1	3175	9				-1				-1															0	2	0		silence
ENSG00000128849	chr15	57666665	57668664	CGNL1	84952;101930344;101930349	11				-1				-1															0	2	0		silence
ENSG00000137878	chr15	57882606	57884605	GCOM1	145781;100820829	11								-1											-1				0	2	0		silence
ENSG00000157470	chr15	59663392	59665391	FAM81A	145773	12				-1				-1															0	2	0		silence
ENSG00000205502	chr15	62456983	62458982	C2CD4B	388125	10								-1											-1				0	2	0		silence
ENSG00000157890	chr15	66545586	66547585	MEGF11	84465	7					-1	-1																	0	2	0		silence
ENSG00000188779	chr15	68110542	68112541	SKOR1	390598	11				-1				-1															0	2	0		silence
ENSG00000129007	chr15	68497918	68499917	CALML4	91860	10								-1													-1		0	2	0		silence
ENSG00000103647	chr15	68869808	68871807	CORO2B	10391	11				-1						-1													0	2	0		silence
ENSG00000166173	chr15	71145999	71147998	LARP6	55323	8						-1		-1															0	2	0		silence
ENSG00000140398	chr15	75637796	75639795	NEIL1	79661;693216	13								-1											-1				0	2	0		expressed/variable
ENSG00000058335	chr15	79382616	79384615	RASGRF1	5923	22				-1				-1															0	2	0		silence
ENSG00000103723	chr15	83378167	83380166	AP3B2	8120	14					-1	-1																	0	2	0		silence
ENSG00000140600	chr15	84114480	84116479	SH3GL3	6457	12								-1											-1				0	2	0		silence
ENSG00000157766	chr15	89345174	89347173	ACAN	176	9								-1											-1				0	2	0		silence
ENSG00000250021	chr15	90455615	90457614	C15orf38-AP3S2	100526783	15				-1				-1															0	2	0		silence
ENSG00000242498	chr15	90455689	90457688	C15orf38	348110	14				-1				-1															0	2	0		silence
ENSG00000182511	chr15	91425425	91427424	FES	2242	6				-1				-1															0	2	0		expressed/variable
ENSG00000185551	chr15	96867667	96869666	NR2F2	7026	10								-1			-1												0	2	0		silence
ENSG00000222651	chr15	96874990	96876989	MIR1469	100302258	15				-1				-1															0	2	0		silence
ENSG00000086506	chr16	228952	230951	HBQ1	3049	12				-1				-1															0	2	0		silence
ENSG00000161992	chr16	608922	610921	C16orf11	146325	8				-1				-1															0	2	0		silence
ENSG00000103227	chr16	1030819	1032818	LMF1	64788	7								-1											-1				0	2	0		silence
ENSG00000162009	chr16	1121256	1123255	SSTR5	6755	12								-1											-1				0	2	0		silence
ENSG00000007516	chr16	1382102	1384101	BAIAP3	8938	11				-1				-1															0	2	0		silence
ENSG00000162040	chr16	1967942	1969941	HS3ST6	64711	11				-1				-1															0	2	0		silence
ENSG00000103184	chr16	5006818	5008817	SEC14L5	9717	10				-1				-1															0	2	0		silence
ENSG00000078328	chr16	6067595	6069594	RBFOX1	54715	13				-1				-1															0	2	0		silence
ENSG00000213853	chr16	10674056	10676055	EMP2	2013	12				-1				-1															0	2	0		silence
ENSG00000179583	chr16	10969555	10971554	CIITA	4261	10											-1								-1				0	2	0		expressed/variable
ENSG00000237515	chr16	12993977	12995976	SHISA9	729993	10				-1				-1															0	2	0		silence
ENSG00000103534	chr16	19420318	19422317	TMC5	79838	7				-1				-1															0	2	0		silence
ENSG00000167191	chr16	19896990	19898989	GPRC5B	51704	8								-1											-1				0	2	0		silence
ENSG00000166828	chr16	23192536	23194535	SCNN1G	6340	12				-1				-1															0	2	0		silence
ENSG00000166869	chr16	23764448	23766447	CHP2	63928	9								-1											-1				0	2	0		silence
ENSG00000182601	chr16	25701847	25703846	HS3ST4	9951	8								-1											-1				0	2	0		expressed/variable
ENSG00000206755	chr16	30720358	30722357	SNORA30	677813	4				-1				-1															0	2	0		silence
ENSG00000169896	chr16	31269811	31271810	ITGAM	3684	5				-1				-1															0	2	0		expressed/variable
ENSG00000140678	chr16	31364955	31366954	ITGAX	3687	7				-1				-1															0	2	0		expressed/variable
ENSG00000140682	chr16	31481406	31483405	TGFB1I1	7041	11				-1				-1															0	2	0		silence
ENSG00000103449	chr16	51184779	51186778	SALL1	6299	23				-1				-1															0	2	0		silence
ENSG00000159387	chr16	55356172	55358171	IRX6	79190	8				-1				-1															0	2	0		silence
ENSG00000205364	chr16	56664645	56666644	MT1M	4499	8				-1															-1				0	2	0		silence
ENSG00000255986	chr16	56668151	56670150	MT1JP	4498	7								-1											-1				0	2	0		silence
ENSG00000205362	chr16	56671078	56673077	MT1A	4489	10				-1				-1															0	2	0		silence
ENSG00000205358	chr16	56702226	56704225	MT1H	4496	8								-1											-1				0	2	0		expressed/variable
ENSG00000182885	chr16	57700599	57702598	GPR97	222487	9				-1				-1															0	2	0		expressed/variable
ENSG00000159625	chr16	57727205	57729204	CCDC135	84229	5																			-1	-1			0	2	0		silence
ENSG00000140859	chr16	57896458	57898457	KIFC3	3801	3			-1					-1															0	2	0		expressed/variable
ENSG00000168748	chr16	66876782	66878781	CA7	766	16								-1											-1				0	2	0		silence
ENSG00000172137	chr16	71391116	71393115	CALB2	794	12								-1											-1				0	2	0		silence
ENSG00000140873	chr16	77468512	77470511	ADAMTS18	170692	13				-1				-1															0	2	0		silence
ENSG00000166473	chr16	81253476	81255475	PKD1L2	114780	10								-1										-1					0	2	0		silence
ENSG00000064270	chr16	84400633	84402632	ATP2C2	9914	8				-1				-1															0	2	0		silence
ENSG00000176692	chr16	86599357	86601356	FOXC2	2303	8				-1				-1															0	2	0		silence
ENSG00000176678	chr16	86608474	86610473	FOXL1	2300	6				-1				-1															0	2	0		silence
ENSG00000129993	chr16	89043113	89045112	CBFA2T3	863	14				-1									-1										0	2	0		expressed/variable
ENSG00000180787	chr17	4980043	4982042	ZFP3	124961	11					-1	-1																	0	2	0		silence
ENSG00000129204	chr17	5018233	5020232	USP6	9098;84669	10				-1				-1															0	2	0		silence
ENSG00000108839	chr17	6897884	6899883	ALOX12	239	18				-1				-1															0	2	0		silence
ENSG00000174326	chr17	6946743	6948742	SLC16A11	162515	9				-1				-1															0	2	0		silence
ENSG00000174292	chr17	7282353	7284352	TNK1	8711	14								-1											-1				0	2	0		silence
ENSG00000132510	chr17	7741722	7743721	KDM6B	23135	7				-1				-1															0	2	0		expressed/variable
ENSG00000185156	chr17	8702168	8704167	MFSD6L	162387	9				-1				-1															0	2	0		silence
ENSG00000133028	chr17	10601193	10603192	SCO1	6341	3					-1		-1																0	2	0		expressed/variable
ENSG00000188803	chr17	11143080	11145079	SHISA6	388336	8				-1				-1															0	2	0		silence
ENSG00000141052	chr17	12567707	12569706	MYOCD	93649	16				-1				-1															0	2	0		silence
ENSG00000153976	chr17	13504745	13506744	HS3ST3A1	9955	9				-1				-1															0	2	0		silence
ENSG00000227018	chr17	15685102	15687101	IL6STP1	NA	5								-1	-1														0	2	0		silence
ENSG00000108551	chr17	17399210	17401209	RASD1	51655	9					-1	-1																	0	2	0		expressed/variable
ENSG00000166482	chr17	19290054	19292053	MFAP4	4239	10											-1							-1					0	2	0		expressed/variable
ENSG00000083290	chr17	19770750	19772749	ULK2	9706	10				-1				-1															0	2	0		silence
ENSG00000154898	chr17	20222977	20224976	CCDC144CP	NA	3				-1				-1															0	2	0		silence
ENSG00000198242	chr17	27044911	27046910	RPL23A	6147;26809	19				-1				-1															0	2	0		expressed/variable
ENSG00000109113	chr17	27044948	27046947	RAB34	83871;100861437	19				-1				-1															0	2	0		expressed/variable
ENSG00000176658	chr17	31203696	31205695	MYO1D	4642	7								-1											-1				0	2	0		silence
ENSG00000197322	chr17	32905889	32907888	C17orf102	400591	16				-1						-1													0	2	0		silence
ENSG00000154760	chr17	33775357	33777356	SLFN13	146857	15				-1				-1															0	2	0		silence
ENSG00000187456	chr17	34257278	34259277	RDM1	201299	11				-1				-1															0	2	0		silence
ENSG00000132130	chr17	35292584	35294583	LHX1	3975	16				-1				-1															0	2	0		silence
ENSG00000141750	chr17	37381626	37383625	STAC2	342667	10								-1											-1				0	2	0		silence
ENSG00000186075	chr17	38022917	38024916	ZPBP2	124626	7				-1				-1															0	2	0		silence
ENSG00000126562	chr17	40931196	40933195	WNK4	65266	10				-1				-1															0	2	0		silence
ENSG00000131096	chr17	42081338	42083337	PYY	5697	17																					-1	-1	0	2	0		silence
ENSG00000005961	chr17	42466374	42468373	ITGA2B	3674	7				-1				-1															0	2	0		silence
ENSG00000131094	chr17	43044940	43046939	C1QL1	10882	9				-1				-1															0	2	0		silence
ENSG00000264589	chr17	43972467	43974466	MAPT-AS1	NA	10				-1				-1															0	2	0		silence
ENSG00000221739	chr17	46233374	46235373	MIR1203	100302211	6				-1							-1												0	2	0		silence
ENSG00000182742	chr17	46656974	46658973	HOXB4	3214	8				-1				-1															0	2	0		silence
ENSG00000257178	chr17	46659122	46661121	MIR10A	406902	10				-1				-1															0	2	0		silence
ENSG00000159184	chr17	46806041	46808040	HOXB13	10481	10				-1				-1															0	2	0		silence
ENSG00000167080	chr17	47208322	47210321	B4GALNT2	124872	17				-1				-1															0	2	0		silence
ENSG00000182575	chr17	47651720	47653719	NXPH3	11248	12				-1				-1															0	2	0		silence
ENSG00000199492	chr17	48043041	48045040	RNU6-1313P	NA	5					-1														-1				0	2	0		silence
ENSG00000006283	chr17	48636929	48638928	CACNA1G	8913	25				-1				-1															0	2	0		silence
ENSG00000108846	chr17	48710638	48712637	ABCC3	8714	15				-1				-1															0	2	0		silence
ENSG00000154975	chr17	50236878	50238877	CA10	56934	15				-1				-1															0	2	0		silence
ENSG00000261192	chr17	55121339	55123338	RNF126P1	376412	6				-1				-1															0	2	0		silence
ENSG00000265148	chr17	56401311	56403310	BZRAP1-AS1	100506779	5				-1				-1															0	2	0		silence
ENSG00000199426	chr17	56743559	56745558	RNU1-108P	NA	6								-1											-1				0	2	0		silence
ENSG00000175175	chr17	56831730	56833729	PPM1E	22843	15				-1				-1															0	2	0		silence
ENSG00000008283	chr17	61523240	61525239	CYB561	1534	9								-1										-1					0	2	0		silence
ENSG00000075429	chr17	64829735	64831734	CACNG5	27091	5				-1				-1															0	2	0		silence
ENSG00000180616	chr17	71159651	71161650	SSTR2	6752	13								-1											-1				0	2	0		silence
ENSG00000069188	chr17	71639729	71641728	SDK2	54549	13				-1				-1															0	2	0		expressed/variable
ENSG00000196169	chr17	72320849	72322848	KIF19	124602	9				-1				-1															0	2	0		silence
ENSG00000178789	chr17	72527114	72529113	CD300LB	124599	7				-1				-1															0	2	0		silence
ENSG00000172782	chr17	72889209	72891208	FADS6	283985	15								-1											-1				0	2	0		silence
ENSG00000259120	chr17	73640823	73642822	SMIM6	100130933	11								-1											-1				0	2	0		silence
ENSG00000182687	chr17	74069375	74071374	GALR2	8811	7				-1				-1															0	2	0		silence
ENSG00000171246	chr17	78451144	78453143	NPTX1	4884	6				-1				-1															0	2	0		silence
ENSG00000181409	chr17	79139378	79141377	AATK	9625	7				-1				-1															0	2	0		silence
ENSG00000079101	chr18	595488	597487	CLUL1	27098	11							-1	-1															0	2	0		silence
ENSG00000206432	chr18	5895455	5897454	TMEM200C	645369	5				-1				-1															0	2	0		silence
ENSG00000186481	chr18	14177596	14179595	ANKRD20A5P	NA	3				-1															-1				0	2	0		silence
ENSG00000141448	chr18	19747904	19749903	GATA6	2627	9				-1				-1															0	2	0		silence
ENSG00000266010	chr18	19748430	19750429	GATA6-AS1	100128893	7				-1				-1															0	2	0		silence
ENSG00000053747	chr18	21267907	21269906	LAMA3	3909	9					-1	-1																	0	2	0		silence
ENSG00000154040	chr18	21717442	21719441	CABYR	26256	18				-1				-1															0	2	0		silence
ENSG00000141447	chr18	21977345	21979344	OSBPL1A	114876	11								-1											-1				0	2	0		silence
ENSG00000154080	chr18	24764782	24766781	CHST9	83539	11				-1				-1															0	2	0		silence
ENSG00000134755	chr18	28681879	28683878	DSC2	1824	9				-1				-1															0	2	0		silence
ENSG00000134775	chr18	33876177	33878176	FHOD3	80206	6				-1				-1															0	2	0		silence
ENSG00000251992	chr18	47339003	47341002	SCARNA17	677769	12								-1		-1													0	2	0		silence
ENSG00000187323	chr18	49865042	49867041	DCC	1630	19				-1				-1															0	2	0		silence
ENSG00000119547	chr18	55101417	55103416	ONECUT2	9480	10				-1				-1															0	2	0		silence
ENSG00000134438	chr18	56940819	56942818	RAX	30062	6				-1				-1															0	2	0		silence
ENSG00000074695	chr18	57026695	57028694	LMAN1	3998	3				-1				-1															0	2	0		expressed/variable
ENSG00000183287	chr18	57364113	57366112	CCBE1	147372	9				-1				-1															0	2	0		silence
ENSG00000141655	chr18	59991020	59993019	TNFRSF11A	8792	10				-1				-1															0	2	0		silence
ENSG00000166342	chr18	70534882	70536881	NETO1	81832	7				-1				-1															0	2	0		expressed/variable
ENSG00000256463	chr18	76738775	76740774	SALL3	27164	14				-1				-1															0	2	0		expressed/variable
ENSG00000099864	chr19	707453	709452	PALM	5064	9										-1									-1				0	2	0		expressed/variable
ENSG00000196415	chr19	839463	841462	PRTN3	5657	10				-1				-1															0	2	0		expressed/variable
ENSG00000197561	chr19	849514	851513	ELANE	1991	4				-1				-1															0	2	0		expressed/variable
ENSG00000185761	chr19	1513104	1515103	ADAMTSL5	339366	7				-1				-1															0	2	0		silence
ENSG00000267021	chr19	2249138	2251137	MIR4321	100423031	8				-1				-1															0	2	0		silence
ENSG00000176533	chr19	2702208	2704207	GNG7	2788	11				-1				-1															0	2	0		silence
ENSG00000006638	chr19	3606339	3608338	TBXA2R	6915	14				-1				-1															0	2	0		silence
ENSG00000105278	chr19	3868531	3870530	ZFR2	23217	12				-1				-1															0	2	0		silence
ENSG00000171236	chr19	4539987	4541986	LRG1	116844	8				-1				-1															0	2	0		silence
ENSG00000186994	chr19	8407647	8409646	KANK3	256949	11				-1				-1															0	2	0		silence
ENSG00000065989	chr19	10525949	10527948	PDE4A	5141	11				-1				-1															0	2	0		silence
ENSG00000205517	chr19	11529519	11531518	RGL3	57139	12				-1				-1															0	2	0		silence
ENSG00000263800	chr19	12896442	12898441	MIR5684	100847071	3				-1				-1															0	2	0		silence
ENSG00000132026	chr19	12945743	12947742	RTBDN	83546	13				-1				-1															0	2	0		silence
ENSG00000141837	chr19	13734305	13736304	CACNA1A	773;100507353	3								-1										-1					0	2	0		silence
ENSG00000243488	chr19	14693407	14695406	RN7SL337P	NA	4				-1				-1															0	2	0		silence
ENSG00000105137	chr19	15216714	15218713	SYDE1	85360	14				-1				-1															0	2	0		silence
ENSG00000160111	chr19	17137126	17139125	CPAMD8	27151	10				-1				-1															0	2	0		silence
ENSG00000130300	chr19	17487660	17489659	PLVAP	83483	11				-1				-1															0	2	0		silence
ENSG00000216490	chr19	18282472	18284471	IFI30	10437	8				-1				-1															0	2	0		silence
ENSG00000006016	chr19	18718052	18720051	CRLF1	9244	6					-1			-1															0	2	0		silence
ENSG00000105664	chr19	18901624	18903623	COMP	1311	14								-1											-1				0	2	0		silence
ENSG00000130287	chr19	19321282	19323281	NCAN	1463	11				-1				-1															0	2	0		silence
ENSG00000187664	chr19	19373106	19375105	HAPLN4	404037	11				-1				-1															0	2	0		silence
ENSG00000064547	chr19	19739240	19741239	LPAR2	9170	8				-1				-1															0	2	0		expressed/variable
ENSG00000081665	chr19	19932061	19934060	ZNF506	440515	5		-1						-1															0	2	0		expressed/variable
ENSG00000130876	chr19	33716257	33718256	SLC7A10	56301	11				-1				-1															0	2	0		silence
ENSG00000142279	chr19	34970374	34972373	WTIP	126374	6								-1											-1				0	2	0		silence
ENSG00000268751	chr19	35068107	35070106	SCGB1B2P	643719	7				-1				-1															0	2	0		silence
ENSG00000089351	chr19	35484188	35486187	GRAMD1A	57655	4				-1				-1															0	2	0		expressed/variable
ENSG00000226510	chr19	36163694	36165693	UPK1A-AS1	100862728	5				-1				-1															0	2	0		silence
ENSG00000011600	chr19	36398698	36400697	TYROBP	7305	10				-1				-1															0	2	0		expressed/variable
ENSG00000196357	chr19	36736660	36738659	ZNF565	147929	6																			-1		-1		0	2	0		silence
ENSG00000167641	chr19	38746732	38748731	PPP1R14A	94274	15				-1				-1															0	2	0		silence
ENSG00000188766	chr19	38877561	38879560	SPRED3	399473	8				-1				-1															0	2	0		silence
ENSG00000179751	chr19	39694407	39696406	SYCN	342898	11				-1				-1															0	2	0		silence
ENSG00000233622	chr19	41316796	41318795	CYP2T2P	NA	3								-1			-1												0	2	0		silence
ENSG00000248098	chr19	41882715	41884714	BCKDHA	593	4				-1				-1															0	2	0		silence
ENSG00000167383	chr19	44952267	44954266	ZNF229	7772	16								-1											-1				0	2	0		silence
ENSG00000104967	chr19	46476305	46478304	NOVA2	4858	11				-1				-1															0	2	0		silence
ENSG00000124440	chr19	46798803	46800802	HIF3A	64344	10				-1				-1															0	2	0		silence
ENSG00000130751	chr19	47521577	47523576	NPAS1	4861	3								-1											-1				0	2	0		silence
ENSG00000104848	chr19	49575699	49577698	KCNA7	3743	8				-1				-1															0	2	0		silence
ENSG00000104901	chr19	49863540	49865539	DKKL1	27120	10				-1				-1															0	2	0		silence
ENSG00000261949	chr19	49925506	49927505	GFY	100507003	14				-1				-1															0	2	0		silence
ENSG00000131409	chr19	51070803	51072802	LRRC4B	94030	6								-1											-1				0	2	0		silence
ENSG00000262874	chr19	51893329	51895328	C19orf84	147646	8								-1											-1				0	2	0		silence
ENSG00000269235	chr19	52450887	52452886	HCCAT3	101669766	7				-1				-1															0	2	0		silence
ENSG00000179820	chr19	54367977	54369976	MYADM	91663	15								-1											-1				0	2	0		expressed/variable
ENSG00000126583	chr19	54380944	54382943	PRKCG	5582	3				-1																		-1	0	2	0		silence
ENSG00000105605	chr19	54411089	54413088	CACNG7	59284	5				-1				-1															0	2	0		silence
ENSG00000160469	chr19	55791940	55793939	BRSK1	84446	7				-1				-1															0	2	0		silence
ENSG00000197016	chr19	57077380	57079379	ZNF470	388566	11				-1				-1															0	2	0		silence
ENSG00000204514	chr19	58399943	58401942	ZNF814	730051	9								-1													-1		0	2	0		silence
ENSG00000143727	chr2	262640	264639	ACP1	52	10				-1				-1															0	2	0		expressed/variable
ENSG00000189292	chr2	288352	290351	FAM150B	285016	8								-1			-1												0	2	0		silence
ENSG00000214866	chr2	3749953	3751952	DCDC2C	728597	12				-1				-1															0	2	0		silence
ENSG00000205795	chr2	10220572	10222571	CYS1	192668	8				-1				-1															0	2	0		silence
ENSG00000214842	chr2	17699207	17701206	RAD51AP2	729475	12				-1				-1															0	2	0		silence
ENSG00000143867	chr2	19557915	19559914	OSR1	130497	11				-1				-1															0	2	0		silence
ENSG00000084674	chr2	21266446	21268445	APOB	338	15				-1				-1															0	2	0		silence
ENSG00000171303	chr2	26914119	26916118	KCNK3	3777	6								-1											-1				0	2	0		silence
ENSG00000157851	chr2	27069115	27071114	DPYSL5	56896	10				-1				-1															0	2	0		silence
ENSG00000157992	chr2	27663733	27665732	KRTCAP3	200634	12				-1				-1															0	2	0		silence
ENSG00000115226	chr2	27717613	27719612	FNDC4	64838	12				-1				-1															0	2	0		silence
ENSG00000198522	chr2	27849614	27851613	GPN1	11321	3								-1										-1					0	2	0		silence
ENSG00000189350	chr2	29177977	29179976	FAM179A	165186	3				-1				-1															0	2	0		silence
ENSG00000049319	chr2	31805637	31807636	SRD5A2	NA	14				-1				-1															0	2	0		silence
ENSG00000049323	chr2	33170539	33172538	LTBP1	4052	9					-1	-1																	0	2	0		expressed/variable
ENSG00000143891	chr2	38891552	38893551	GALM	130589	12				-1				-1															0	2	0		expressed/variable
ENSG00000152154	chr2	39890622	39892621	TMEM178A	130733	5				-1				-1															0	2	0		silence
ENSG00000162878	chr2	42273660	42275659	PKDCC	91461	6				-1				-1															0	2	0		silence
ENSG00000236502	chr2	45168513	45170512	SIX3-AS1	100506108	9								-1											-1				0	2	0		silence
ENSG00000170577	chr2	45236070	45238069	SIX2	10736	13				-1				-1															0	2	0		silence
ENSG00000138039	chr2	48982381	48984380	LHCGR	3973	11				-1				-1															0	2	0		silence
ENSG00000179915	chr2	51259175	51261174	NRXN1	9378	17				-1				-1															0	2	0		silence
ENSG00000115306	chr2	54681922	54683921	SPTBN1	6711	11					-1	-1																	0	2	0		expressed/variable
ENSG00000115380	chr2	56150775	56152774	EFEMP1	2202	9				-1				-1															0	2	0		expressed/variable
ENSG00000230749	chr2	66666945	66668944	MEIS1-AS2	100873998	12				-1				-1															0	2	0		silence
ENSG00000183733	chr2	71017276	71019275	FIGLA	344018	12				-1				-1															0	2	0		silence
ENSG00000116035	chr2	71126220	71128219	VAX2	25806	21				-1				-1															0	2	0		silence
ENSG00000124357	chr2	71289974	71291973	NAGK	55577	3								-1											-1				0	2	0		silence
ENSG00000135636	chr2	71679352	71681351	DYSF	8291	10				-1				-1															0	2	0		expressed/variable
ENSG00000114993	chr2	74669050	74671049	RTKN	6242	8				-1				-1															0	2	0		silence
ENSG00000159374	chr2	74874966	74876965	M1AP	130951	13				-1				-1															0	2	0		silence
ENSG00000115353	chr2	75426327	75428326	TACR1	6869	18					-1							-1											0	2	0		silence
ENSG00000115423	chr2	84742079	84744078	DNAH6	1768	13								-1											-1				0	2	0		silence
ENSG00000199687	chr2	85954961	85956960	RNU1-38P	NA	4				-1				-1															0	2	0		silence
ENSG00000229089	chr2	95522528	95524527	ANKRD20A8P	440482	3				-1				-1															0	2	0		silence
ENSG00000222040	chr2	96781485	96783484	ADRA2B	151	12								-1											-1				0	2	0		silence
ENSG00000168758	chr2	97535995	97537994	SEMA4C	54910	4				-1				-1															0	2	0		silence
ENSG00000196872	chr2	99552223	99554222	KIAA1211L	343990	12					-1			-1															0	2	0		silence
ENSG00000115590	chr2	102606806	102608805	IL1R2	7850	8				-1				-1															0	2	0		silence
ENSG00000115616	chr2	103234666	103236665	SLC9A2	6549	8				-1				-1															0	2	0		silence
ENSG00000144130	chr2	113477563	113479562	NT5DC4	284958	7				-1				-1															0	2	0		silence
ENSG00000115008	chr2	113541668	113543667	IL1A	3552	7				-1				-1															0	2	0		silence
ENSG00000125538	chr2	113593981	113595980	IL1B	3553	7				-1				-1															0	2	0		expressed/variable
ENSG00000175497	chr2	115198376	115200375	DPP10	57628	3								-1								-1							0	2	0		silence
ENSG00000186684	chr2	127977155	127979154	CYP27C1	339761	7				-1															-1				0	2	0		silence
ENSG00000173302	chr2	131485143	131487142	GPR148	344561	7								-1											-1				0	2	0		silence
ENSG00000178171	chr2	131511508	131513507	AMER3	205147	14				-1				-1															0	2	0		silence
ENSG00000157827	chr2	153190251	153192250	FMNL2	114793	11				-1				-1															0	2	0		silence
ENSG00000162989	chr2	155553311	155555310	KCNJ3	3760	15				-1				-1															0	2	0		silence
ENSG00000241399	chr2	160654254	160656253	CD302	9936	8				-1				-1															0	2	0		silence
ENSG00000153246	chr2	160918622	160920621	PLA2R1	22925	12								-1					-1										0	2	0		silence
ENSG00000144290	chr2	162279343	162281342	SLC4A10	57282	8				-1				-1															0	2	0		silence
ENSG00000184611	chr2	163694741	163696740	KCNH7	90134	9				-1				-1															0	2	0		silence
ENSG00000182263	chr2	164592023	164594022	FIGN	55137	10				-1				-1															0	2	0		silence
ENSG00000081479	chr2	170218696	170220695	LRP2	4036	11								-1			-1												0	2	0		silence
ENSG00000174279	chr2	176948142	176950141	EVX2	344191	11				-1				-1															0	2	0		silence
ENSG00000128713	chr2	176967444	176969443	HOXD11	3237	6								-1											-1				0	2	0		silence
ENSG00000128709	chr2	176985588	176987587	HOXD9	3235	13				-1				-1															0	2	0		silence
ENSG00000237380	chr2	177001327	177003326	HOXD-AS2	100506783	10				-1				-1															0	2	0		silence
ENSG00000207744	chr2	177013531	177015530	MIR10B	406903	13				-1				-1															0	2	0		silence
ENSG00000170166	chr2	177014450	177016449	HOXD4	3233	18				-1				-1															0	2	0		silence
ENSG00000188452	chr2	182544893	182546892	CERKL	375298	14				-1				-1															0	2	0		silence
ENSG00000162992	chr2	182545104	182547103	NEUROD1	4760	14				-1				-1															0	2	0		silence
ENSG00000163012	chr2	187713436	187715435	ZSWIM2	151112	12				-1				-1															0	2	0		silence
ENSG00000064989	chr2	188312688	188314687	CALCRL	10203	3								-1											-1				0	2	0		silence
ENSG00000144366	chr2	189154896	189156895	GULP1	51454	11				-1				-1															0	2	0		silence
ENSG00000144339	chr2	193059936	193061935	TMEFF2	23671	5				-1				-1															0	2	0		silence
ENSG00000138411	chr2	197457917	197459916	HECW2	57520	7					-1			-1															0	2	0		silence
ENSG00000152430	chr2	198650987	198652986	BOLL	66037	14								-1											-1				0	2	0		silence
ENSG00000225953	chr2	200320923	200322922	SATB2-AS1	150538	11				-1				-1															0	2	0		silence
ENSG00000155754	chr2	202483402	202485401	ALS2CR11	151254	11				-1				-1															0	2	0		silence
ENSG00000178568	chr2	213403066	213405065	ERBB4	2066	15				-1				-1															0	2	0		silence
ENSG00000135929	chr2	219644972	219646971	CYP27A1	1593	10				-1				-1															0	2	0		silence
ENSG00000115596	chr2	219723044	219725043	WNT6	7475	11				-1				-1															0	2	0		silence
ENSG00000236445	chr2	219838821	219840820	LINC00608	151300	3								-1			-1												0	2	0		silence
ENSG00000163499	chr2	219857644	219859643	CRYBA2	1412	14				-1				-1															0	2	0		silence
ENSG00000181378	chr2	219905750	219907749	CCDC108	255101	14								-1											-1				0	2	0		silence
ENSG00000163501	chr2	219924690	219926689	IHH	3549	12				-1				-1															0	2	0		silence
ENSG00000072195	chr2	220298068	220300067	SPEG	10290;100996693	13				-1				-1															0	2	0		silence
ENSG00000144468	chr2	227698797	227700796	RHBDD1	84236	10								-1											-1				0	2	0		expressed/variable
ENSG00000153823	chr2	230135502	230137501	PID1	55022	9				-1				-1															0	2	0		silence
ENSG00000079263	chr2	231066326	231068325	SP140	11262;101928789	6								-1										-1					0	2	0		expressed/variable
ENSG00000156966	chr2	232258754	232260753	B3GNT7	93010	9				-1				-1															0	2	0		silence
ENSG00000224287	chr2	234776591	234778590	MSL3P1	151507	8	-1							-1															0	2	0		silence
ENSG00000144485	chr2	239148804	239150803	HES6	55502	7					-1			-1															0	2	0		expressed/variable
ENSG00000130294	chr2	241759226	241761225	KIF1A	547	9				-1				-1															0	2	0		silence
ENSG00000196209	chr20	1471734	1473733	SIRPB2	284759	11				-1				-1															0	2	0		silence
ENSG00000101265	chr20	4803792	4805791	RASSF2	9770	7				-1				-1															0	2	0		expressed/variable
ENSG00000205181	chr20	5484760	5486759	LINC00654	149837	10				-1				-1															0	2	0		silence
ENSG00000125845	chr20	6746811	6748810	BMP2	650	10								-1											-1				0	2	0		silence
ENSG00000101349	chr20	9819190	9821189	PAK7	57144	12				-1				-1															0	2	0		silence
ENSG00000172264	chr20	13974515	13976514	MACROD2	140733	17				-1				-1															0	2	0		silence
ENSG00000125851	chr20	17205252	17207251	PCSK2	5126	12				-1				-1															0	2	0		silence
ENSG00000185052	chr20	19191790	19193789	SLC24A3	57419	5				-1				-1															0	2	0		silence
ENSG00000173404	chr20	20347265	20349264	INSM1	3642	9				-1				-1															0	2	0		silence
ENSG00000125816	chr20	21378167	21380166	NKX2-4	644524	13				-1				-1															0	2	0		silence
ENSG00000258197	chr20	21490585	21492584	NKX2-2-AS1	NA	5				-1				-1															0	2	0		silence
ENSG00000259974	chr20	22558781	22560780	LINC00261	140828	7				-1				-1															0	2	0		silence
ENSG00000101004	chr20	25565654	25567653	NINL	22981	10						-1		-1															0	2	0		expressed/variable
ENSG00000088320	chr20	30061596	30063595	REM1	28954	13				-1				-1															0	2	0		silence
ENSG00000101444	chr20	32899109	32901108	AHCY	191	11								-1			-1												0	2	0		expressed/variable
ENSG00000125966	chr20	33812957	33814956	MMP24	10893	5				-1				-1															0	2	0		silence
ENSG00000101335	chr20	35168387	35170386	MYL9	10398	9				-1				-1															0	2	0		silence
ENSG00000149633	chr20	36888675	36890674	KIAA1755	85449	12				-1				-1															0	2	0		silence
ENSG00000132793	chr20	39968060	39970059	LPIN3	64900	11				-1				-1															0	2	0		expressed/variable
ENSG00000183798	chr20	39994968	39996967	EMILIN3	90187	10				-1				-1															0	2	0		silence
ENSG00000185513	chr20	42134820	42136819	L3MBTL1	26013	12								-1											-1				0	2	0		silence
ENSG00000149596	chr20	42815719	42817718	JPH2	57158	8								-1			-1												0	2	0		silence
ENSG00000101098	chr20	43438480	43440479	RIMS4	140730	8				-1				-1															0	2	0		silence
ENSG00000124134	chr20	43729254	43731253	KCNS1	3787	14								-1											-1				0	2	0		silence
ENSG00000124107	chr20	43882706	43884705	SLPI	6590	9				-1				-1															0	2	0		silence
ENSG00000124232	chr20	43933991	43935990	RBPJL	11317	12								-1											-1				0	2	0		silence
ENSG00000101017	chr20	44745411	44747410	CD40	958	10				-1				-1															0	2	0		silence
ENSG00000231265	chr20	48657542	48659541	TRERNA1	100887755	4				-1				-1															0	2	0		silence
ENSG00000054793	chr20	50384674	50386673	ATP9A	10079	7				-1				-1															0	2	0		expressed/variable
ENSG00000087510	chr20	55202858	55204857	TFAP2C	7022	12								-1											-1				0	2	0		expressed/variable
ENSG00000101144	chr20	55841186	55843185	BMP7	655	14								-1											-1				0	2	0		silence
ENSG00000235590	chr20	57425459	57427458	GNAS-AS1	149775	44				-1				-1															0	2	0		silence
ENSG00000101160	chr20	57581803	57583802	CTSZ	1522	26				-1				-1															0	2	0		expressed/variable
ENSG00000087495	chr20	58151064	58153063	PHACTR3	116154	7				-1				-1															0	2	0		silence
ENSG00000196227	chr20	58507319	58509318	FAM217B	63939	11				-1				-1															0	2	0		silence
ENSG00000130702	chr20	60941869	60943868	LAMA5	3911	7					-1	-1																	0	2	0		silence
ENSG00000130700	chr20	61050527	61052526	GATA5	140628	25				-1				-1															0	2	0		silence
ENSG00000075043	chr20	62103494	62105493	KCNQ2	3785	6								-1											-1				0	2	0		silence
ENSG00000272045	chr20	62572398	62574397	MIR1914	100302137	9				-1				-1															0	2	0		silence
ENSG00000154654	chr21	22369133	22371132	NCAM2	4685	11				-1				-1															0	2	0		silence
ENSG00000154734	chr21	28217229	28219228	ADAMTS1	9510	7								-1											-1				0	2	0		expressed/variable
ENSG00000154736	chr21	28338333	28340332	ADAMTS5	11096	13				-1				-1															0	2	0		silence
ENSG00000142149	chr21	33244128	33246127	HUNK	30811	9				-1				-1															0	2	0		silence
ENSG00000184221	chr21	34440950	34442949	OLIG1	116448	10				-1				-1															0	2	0		silence
ENSG00000159128	chr21	34773702	34775701	IFNGR2	3460	11								-1										-1					0	2	0		expressed/variable
ENSG00000205758	chr21	35015733	35017732	CRYZL1	9946	3				-1				-1															0	2	0		silence
ENSG00000159228	chr21	37440739	37442738	CBR1	873	10								-1											-1				0	2	0		silence
ENSG00000157554	chr21	40033205	40035204	ERG	2078	9								-1										-1					0	2	0		expressed/variable
ENSG00000182871	chr21	46823552	46825551	COL18A1	80781	12				-1				-1															0	2	0		silence
ENSG00000184702	chr22	19700487	19702486	SEPT5	2812;5413	13				-1				-1															0	2	0		silence
ENSG00000184058	chr22	19742726	19744725	TBX1	6899	12						-1		-1															0	2	0		silence
ENSG00000161149	chr22	21368082	21370081	TUBA3FP	113691	10					-1	-1																	0	2	0		silence
ENSG00000211671	chr22	23163653	23165652	IGLV2-8	NA	3				-1				-1															0	2	0		silence
ENSG00000207836	chr22	23163770	23165769	MIR650	723778	3				-1				-1															0	2	0		silence
ENSG00000100228	chr22	23486013	23488012	RAB36	9609	13								-1											-1				0	2	0		silence
ENSG00000184674	chr22	24384181	24386180	GSTT1	2952	5								-1											-1				0	2	0		silence
ENSG00000178803	chr22	24890543	24892542	ADORA2A-AS1	646023	17				-1				-1															0	2	0		silence
ENSG00000167037	chr22	25200736	25202735	SGSM1	129049	12				-1				-1															0	2	0		silence
ENSG00000100095	chr22	26563940	26565939	SEZ6L	23544	9				-1				-1															0	2	0		silence
ENSG00000100285	chr22	29874719	29876718	NEFH	4744	11				-1				-1															0	2	0		silence
ENSG00000176635	chr22	30474663	30476662	HORMAD2	150280	14				-1				-1															0	2	0		silence
ENSG00000128242	chr22	30970075	30972074	GAL3ST1	9514	4				-1				-1															0	2	0		silence
ENSG00000232081	chr22	34120399	34122398	LARGE-IT1	NA	3											-1											-1	0	2	0		silence
ENSG00000207696	chr22	38243282	38245281	MIR659	724029	8								-1										-1					0	2	0		silence
ENSG00000183569	chr22	42948123	42950122	SERHL2	253190	11								-1										-1					0	2	0		expressed/variable
ENSG00000128274	chr22	43116805	43118804	A4GALT	53947	12				-1				-1															0	2	0		silence
ENSG00000159307	chr22	43738895	43740894	SCUBE1	80274	9				-1				-1															0	2	0		expressed/variable
ENSG00000138964	chr22	44567336	44569335	PARVG	64098	10				-1				-1															0	2	0		expressed/variable
ENSG00000219438	chr22	48883772	48885771	FAM19A5	25817	7				-1				-1															0	2	0		silence
ENSG00000188511	chr22	50050691	50052690	C22orf34	NA	4								-1									-1						0	2	0		expressed/variable
ENSG00000128165	chr22	50918485	50920484	ADM2	79924	12				-1				-1															0	2	0		silence
ENSG00000231660	chr3	350506	352505	RPS8P6	NA	5				-1				-1															0	2	0		silence
ENSG00000156959	chr3	9594987	9596986	LHFPL4	375323	8				-1				-1															0	2	0		silence
ENSG00000157017	chr3	10334132	10336131	GHRL	51738	8				-1				-1															0	2	0		silence
ENSG00000157103	chr3	11032910	11034909	SLC6A1	6529	12								-1											-1				0	2	0		silence
ENSG00000151789	chr3	22414313	22416312	ZNF385D	79750	3					-1	-1																	0	2	0		expressed/variable
ENSG00000228791	chr3	24534078	24536077	THRB-AS1	644990	9				-1				-1															0	2	0		silence
ENSG00000144668	chr3	37492106	37494105	ITGA9	3680	7								-1			-1												0	2	0		expressed/variable
ENSG00000168032	chr3	40427147	40429146	ENTPD3	956	12								-1											-1				0	2	0		silence
ENSG00000114853	chr3	42693676	42695675	ZBTB47	92999	9				-1				-1															0	2	0		silence
ENSG00000011198	chr3	43730105	43732104	ABHD5	51099	5								-1											-1				0	2	0		expressed/variable
ENSG00000169981	chr3	44688719	44690718	ZNF35	7584	11				-1							-1												0	2	0		expressed/variable
ENSG00000196653	chr3	44752635	44754634	ZNF502	91392	15				-1				-1															0	2	0		silence
ENSG00000181585	chr3	46741323	46743322	TMIE	259236	10				-1				-1															0	2	0		silence
ENSG00000236409	chr3	47051532	47053531	NRADDP	100129354	4								-1					-1										0	2	0		silence
ENSG00000114270	chr3	48632201	48634200	COL7A1	1294	11								-1										-1					0	2	0		silence
ENSG00000145020	chr3	49459687	49461686	AMT	275	12				-1				-1															0	2	0		silence
ENSG00000010327	chr3	52527854	52529853	STAB1	23166	10				-1				-1															0	2	0		silence
ENSG00000114251	chr3	55523474	55525473	WNT5A	7474	11				-1				-1															0	2	0		silence
ENSG00000186451	chr3	57092969	57094968	SPATA12	353324	3								-1										-1					0	2	0		silence
ENSG00000153266	chr3	62359500	62361499	FEZF2	55079	12				-1				-1															0	2	0		silence
ENSG00000163638	chr3	64673177	64675176	ADAMTS9	56999	11				-1				-1															0	2	0		silence
ENSG00000172340	chr3	67704539	67706538	SUCLG2	8801	10								-1														-1	0	2	0		expressed/variable
ENSG00000114541	chr3	69591235	69593234	FRMD4B	23150	6				-1															-1				0	2	0		expressed/variable
ENSG00000221264	chr3	71590741	71592740	MIR1284	100302112	4				-1				-1															0	2	0		silence
ENSG00000185008	chr3	75954346	75956345	ROBO2	6092	4								-1											-1				0	2	0		silence
ENSG00000169855	chr3	79816466	79818465	ROBO1	6091	13				-1				-1															0	2	0		silence
ENSG00000080224	chr3	96531925	96533924	EPHA6	285220	13				-1				-1															0	2	0		silence
ENSG00000144810	chr3	99355819	99357818	COL8A1	1295	9				-1				-1															0	2	0		silence
ENSG00000177707	chr3	110787418	110789417	PVRL3	25945	4								-1											-1				0	2	0		expressed/variable
ENSG00000144834	chr3	111716011	111718010	TAGLN3	29114	13								-1					-1										0	2	0		silence
ENSG00000144857	chr3	112928350	112930349	BOC	91653	5				-1				-1															0	2	0		silence
ENSG00000036828	chr3	121901030	121903029	CASR	846	12				-1				-1															0	2	0		silence
ENSG00000065534	chr3	123602679	123604678	MYLK	4638	11				-1				-1															0	2	0		silence
ENSG00000246022	chr3	125897408	125899407	ALDH1L1-AS2	100862662	9				-1				-1															0	2	0		silence
ENSG00000114631	chr3	127346524	127348523	PODXL2	50512	10								-1											-1				0	2	0		silence
ENSG00000179348	chr3	128211529	128213528	GATA2	2624	11				-1				-1															0	2	0		expressed/variable
ENSG00000244232	chr3	128502490	128504489	RN7SL698P	NA	3				-1				-1															0	2	0		silence
ENSG00000169704	chr3	128778110	128780109	GP9	2815	10				-1				-1															0	2	0		silence
ENSG00000172771	chr3	129146995	129148994	EFCAB12	90288	11				-1				-1															0	2	0		silence
ENSG00000198585	chr3	131099015	131101014	NUDT16	131870	10								-1											-1				0	2	0		silence
ENSG00000144868	chr3	132755735	132757734	TMEM108	66000	19				-1				-1															0	2	0		silence
ENSG00000073711	chr3	135683015	135685014	PPP2R3A	5523	11								-1											-1				0	2	0		silence
ENSG00000183770	chr3	138665483	138667482	FOXL2	668	16				-1				-1															0	2	0		silence
ENSG00000158258	chr3	139652527	139654526	CLSTN2	64084	11				-1				-1															0	2	0		silence
ENSG00000114698	chr3	145968467	145970466	PLSCR4	57088	12				-1				-1															0	2	0		silence
ENSG00000174948	chr3	154147005	154149004	GPR149	344758	4								-1											-1				0	2	0		silence
ENSG00000174891	chr3	157822144	157824143	RSRC1	51319	8								-1											-1				0	2	0		expressed/variable
ENSG00000151967	chr3	159556150	159558149	SCHIP1	29970	11				-1				-1															0	2	0		silence
ENSG00000244040	chr3	159942587	159944586	IL12A-AS1	101928376	14					-1			-1															0	2	0		silence
ENSG00000169251	chr3	160820984	160822983	NMD3	51068	10								-1											-1				0	2	0		expressed/variable
ENSG00000169255	chr3	160822673	160824672	B3GALNT1	8706	17								-1											-1				0	2	0		silence
ENSG00000013293	chr3	170303364	170305363	SLC7A14	57709	9								-1											-1				0	2	0		silence
ENSG00000114757	chr3	179754342	179756341	PEX5L	51555	11					-1	-1																	0	2	0		expressed/variable
ENSG00000176597	chr3	182969532	182971531	B3GNT5	84002;101928934	16				-1				-1															0	2	0		silence
ENSG00000187068	chr3	184870303	184872302	C3orf70	285382	13								-1											-1				0	2	0		silence
ENSG00000225764	chr3	189837253	189839252	LEPREL1-AS1	NA	12				-1				-1															0	2	0		silence
ENSG00000186777	chr4	298611	300610	ZNF732	654254	5				-1				-1															0	2	0		silence
ENSG00000169026	chr4	682731	684730	MFSD7	84179	15								-1											-1				0	2	0		silence
ENSG00000178222	chr4	1106851	1108850	RNF212	285498	13				-1				-1															0	2	0		silence
ENSG00000159788	chr4	3293255	3295254	RGS12	6002	4				-1						-1													0	2	0		silence
ENSG00000163132	chr4	4859893	4861892	MSX1	4487	28				-1				-1															0	2	0		silence
ENSG00000170891	chr4	5020700	5022699	CYTL1	54360	10				-1				-1															0	2	0		expressed/variable
ENSG00000173040	chr4	5710776	5712775	EVC2	132884	9				-1				-1															0	2	0		silence
ENSG00000152969	chr4	6201819	6203818	JAKMIP1	152789	10								-1											-1				0	2	0		expressed/variable
ENSG00000109705	chr4	13546175	13548174	NKX3-2	579	11					-1			-1															0	2	0		expressed/variable
ENSG00000153012	chr4	25032002	25034001	LGI2	55203	9				-1				-1															0	2	0		silence
ENSG00000250317	chr4	25861952	25863951	SMIM20	389203	7								-1												-1			0	2	0		expressed/variable
ENSG00000174145	chr4	37244342	37246341	KIAA1239	57495	10				-1				-1															0	2	0		silence
ENSG00000197712	chr4	38867798	38869797	FAM114A1	92689	17				-1				-1															0	2	0		silence
ENSG00000207944	chr4	38868153	38870152	MIR574	693159	17				-1				-1															0	2	0		silence
ENSG00000163694	chr4	40632393	40634392	RBM47	54502	10				-1				-1															0	2	0		silence
ENSG00000154277	chr4	41256930	41258929	UCHL1	7345	9								-1											-1				0	2	0		silence
ENSG00000251173	chr4	41258245	41260244	UCHL1-AS1	101410542	10								-1											-1				0	2	0		silence
ENSG00000163285	chr4	46125599	46127598	GABRG1	2565	9				-1				-1															0	2	0		silence
ENSG00000198515	chr4	48018190	48020189	CNGA1	1259	9					-1	-1																	0	2	0		silence
ENSG00000134853	chr4	55093764	55095763	PDGFRA	5156	13				-1				-1															0	2	0		silence
ENSG00000109255	chr4	56502366	56504365	NMU	10874	17								-1											-1				0	2	0		silence
ENSG00000196503	chr4	57370009	57372008	ARL9	132946	9				-1				-1															0	2	0		silence
ENSG00000163739	chr4	74733610	74735609	CXCL1	2919	6								-1					-1										0	2	0		silence
ENSG00000250339	chr4	74809542	74811541	CXCL1P	NA	4				-1				-1															0	2	0		silence
ENSG00000169245	chr4	76944151	76946150	CXCL10	3627	4				-1				-1															0	2	0		silence
ENSG00000118804	chr4	77171386	77173385	FAM47E-STBD1	8987	14				-1						-1													0	2	0		silence
ENSG00000138759	chr4	78977224	78979223	FRAS1	80144	15					-1			-1															0	2	0		silence
ENSG00000251442	chr4	79565557	79567556	LINC01094	100505702	3				-1				-1															0	2	0		silence
ENSG00000138675	chr4	81186253	81188252	FGF5	2250	14				-1				-1															0	2	0		silence
ENSG00000152785	chr4	81950619	81952618	BMP3	651	10				-1				-1															0	2	0		silence
ENSG00000163624	chr4	85502632	85504631	CDS1	1040	12				-1				-1															0	2	0		silence
ENSG00000163625	chr4	85887045	85889044	WDFY3	23001	9					-1			-1															0	2	0		silence
ENSG00000138639	chr4	86394767	86396766	ARHGAP24	83478	14				-1				-1															0	2	0		silence
ENSG00000182168	chr4	96469858	96471857	UNC5C	8633	18					-1	-1																	0	2	0		silence
ENSG00000070190	chr4	100736490	100738489	DAPP1	27071	7											-1								-1				0	2	0		silence
ENSG00000168743	chr4	106814432	106816431	NPNT	255743	5				-1				-1															0	2	0		expressed/variable
ENSG00000164023	chr4	108744219	108746218	SGMS2	166929	13				-1				-1															0	2	0		silence
ENSG00000188517	chr4	110223314	110225313	COL25A1	84570	17					-1			-1															0	2	0		silence
ENSG00000180801	chr4	114900384	114902383	ARSJ	79642	12				-1				-1															0	2	0		silence
ENSG00000145390	chr4	120132242	120134241	USP53	54532	17					-1			-1															0	2	0		silence
ENSG00000164111	chr4	122617769	122619768	ANXA5	308	11								-1											-1				0	2	0		expressed/variable
ENSG00000138685	chr4	123746363	123748362	FGF2	2247	10				-1				-1															0	2	0		silence
ENSG00000151623	chr4	149365351	149367350	NR3C2	4306	8					-1			-1															0	2	0		silence
ENSG00000250486	chr4	165876600	165878599	FAM218A	152756	10				-1				-1															0	2	0		silence
ENSG00000038295	chr4	166792910	166794909	TLL1	7092	12				-1				-1															0	2	0		silence
ENSG00000164107	chr4	174450881	174452880	HAND2	9464	22				-1				-1															0	2	0		silence
ENSG00000187821	chr4	185938495	185940494	HELT	391723	18				-1				-1															0	2	0		silence
ENSG00000170561	chr5	2752470	2754469	IRX2	153572	13				-1				-1															0	2	0		silence
ENSG00000112902	chr5	9545688	9547687	SEMA5A	9037	11				-1				-1															0	2	0		silence
ENSG00000112977	chr5	10760885	10762884	DAP	1611	4				-1				-1															0	2	0		expressed/variable
ENSG00000183580	chr5	15498805	15500804	FBXL7	23194	8				-1				-1															0	2	0		expressed/variable
ENSG00000039560	chr5	34654842	34656841	RAI14	26064	11				-1	-1																		0	2	0		silence
ENSG00000152582	chr5	35616446	35618445	SPEF2	79925	10				-1							-1												0	2	0		silence
ENSG00000164318	chr5	38257011	38259010	EGFLAM	133584	16				-1				-1															0	2	0		silence
ENSG00000265304	chr5	38557164	38559163	MIR3650	100500824	5					-1			-1															0	2	0		silence
ENSG00000152932	chr5	57876548	57878547	RAB3C	115827	8				-1							-1												0	2	0		silence
ENSG00000152939	chr5	68709439	68711438	MARVELD2	153562	12				-1				-1															0	2	0		silence
ENSG00000131711	chr5	71401561	71403560	MAP1B	4131	10				-1				-1															0	2	0		silence
ENSG00000198780	chr5	74162277	74164276	FAM169A	26049	11				-1				-1															0	2	0		expressed/variable
ENSG00000189045	chr5	74905784	74907783	ANKDD1B	728780	8				-1				-1															0	2	0		silence
ENSG00000113319	chr5	80254991	80256990	RASGRF2	5924	14								-1											-1				0	2	0		silence
ENSG00000131730	chr5	80527604	80529603	CKMT2	1160	11				-1				-1															0	2	0		silence
ENSG00000145681	chr5	83016933	83018932	HAPLN1	1404	12				-1				-1															0	2	0		silence
ENSG00000245526	chr5	87986359	87988358	LINC00461	407047;645323	7				-1				-1															0	2	0		silence
ENSG00000248309	chr5	88177645	88179644	MEF2C-AS1	101929423	17				-1				-1															0	2	0		silence
ENSG00000175745	chr5	92917543	92919542	NR2F1	7025	11				-1				-1															0	2	0		silence
ENSG00000113083	chr5	121413481	121415480	LOX	4015	16				-1				-1															0	2	0		silence
ENSG00000064692	chr5	121645549	121647548	SNCAIP	9627	8				-1				-1															0	2	0		silence
ENSG00000164904	chr5	125930611	125932610	ALDH7A1	501	10						-1						-1											0	2	0		silence
ENSG00000145808	chr5	128794458	128796457	ADAMTS19	171019	12					-1	-1																	0	2	0		silence
ENSG00000249421	chr5	128795883	128797882	ADAMTS19-AS1	NA	15					-1	-1																	0	2	0		silence
ENSG00000197375	chr5	131703944	131705943	SLC22A5	6584	14						-1													-1				0	2	0		silence
ENSG00000145832	chr5	135168838	135170837	SLC25A48	153328	13					-1	-1																	0	2	0		silence
ENSG00000120708	chr5	135363084	135365083	TGFBI	7045	16				-1				-1															0	2	0		silence
ENSG00000081842	chr5	140206063	140208062	PCDHA6	56142	12				-1				-1															0	2	0		silence
ENSG00000204963	chr5	140212469	140214468	PCDHA7	56141	10								-1													-1		0	2	0		silence
[truncated: 19,718 more rows]
