# Supplementary material for: PDX models recapitulate the genetic and epigenetic landscape of pediatric T‐cell leukemia
Source: EMBO Mol Med. 2018 Nov 2;10(12):e9443. doi: 10.15252/emmm.201809443 (PMC6284381; doi:10.15252/emmm.201809443)
Supplement: Supplementary file 7 — Dataset EV5 [file EMMM-10-e9443-s007.xlsx]

## Sheet: Dataset.EV5a
Dataset EV5a Quality control metric of ATAC-libraries.
Sample_ID	Class	Date_of_library_prep	Date_of_sequencing	Sequencing_lane	Enzyme_lot_number	Number_of_PCR_cycles	Viability(%)	Number_of_ficoll	DuplicateFraction	ErrorRate	FilteredPeaks	FractionChrM	MappedReads	MappedSameChrFraction	PeakSaturation	TssEnrichment	UnfilteredPeaks	UnmappedFraction
PDX_P2REL	PDX	23.03.2017	10.05.2017	Lane 7	20080412	9	90	2	0.154906	0.00307274	27756	0.0620893	80423400	0.991992	0.976977	4.09271	111469	0.00240043
PDX_P7INI	PDX	31.05.2017	12.07.2017	Lane 16	20080412	9	80	2	0.323927	0.00239385	42700	0.256209	47947540	0.994545	0.951011	5.82213	139594	0.00189987
PDX_P7INI_REP	PDX	09.11.2017	16.03.2018	Lane 23	20124571	10	82	1	0.36524	0.00237926	25600	0.270505	49014892	0.995651	0.92988	4.84214	134347	0.00190821
PDX_P8INI	PDX	02.06.2018	12.07.2017	Lane16	20080412	9	78	2	0.246303	0.00259612	42525	0.161774	50111246	0.993959	0.919668	8.29362	136855	0.00214575
PDX_P8INI_REP	PDX	07.03.2018	16.03.2018	Lane 22	20191675	10	86	2	0.335557	0.00346111	42682	0.231471	61068794	0.992788	0.972908	6.69609	107812	0.00260001
PDX_P9REL	PDX	16.10.2017	22.11.2017	Lane 18	20080412	10	92	2	0.266437	0.00232888	42930	0.135477	77789838	0.995806	0.968823	5.75549	125403	0.00161561
PDX_P10INI	PDX	10.08.2017	19.01.2018	Lane 20	20080412	11	91	1	0.494123	0.00268582	33392	0.256774	59614018	0.994172	0.968209	5.6558	126499	0.00221472
PDX_P10INI_REP	PDX	03.11.2017	22.11.2017	Lane 18	20124571	10	97	2	0.433404	0.00242119	32556	0.267649	47486466	0.994963	0.908623	6.75351	131247	0.00196883
PDX_P59INI	PDX	23.12.2016	26.01.2017	Lane 4	20055024	11	94	2	0.234383	0.00250682	36731	0.115886	71751896	0.995848	0.947462	4.83673	146806	0.00169132
PRI_P2REL	PRI	26.02.2018	01.03.2018	Lane 21	20124571	10	99	2	0.286033	0.00294756	31528	0.0920605	92945610	0.993678	0.982129	3.76449	145132	0.0026848
PRI_P7INI	PRI	28.02.2018	01.03.2018	Lane 21	20124571	10	92	1	0.350232	0.0029646	34099	0.2032	88961770	0.99424	0.982913	3.88804	142827	0.00236111
PRI_P8INI	PRI	22.02.2018	01.03.2018	Lane 21	20124571	10	95	1	0.202466	0.00290662	15134	0.0946671	100853934	0.994405	0.977889	2.6363	114784	0.00231798
PRI_P9REL	PRI	26.02.2018	01.03.2018	Lane 21	20124571	10	70	1	0.194974	0.00301432	15598	0.0641684	86576174	0.994314	0.953318	2.59139	155157	0.00241274
PRI_P10INI	PRI	22.02.2018	01.03.2018	Lane 21	20124571	10	95	1	0.29763	0.00306215	28179	0.192718	91093436	0.993575	0.979161	3.77789	138389	0.00261257
PRI_P59INI	PRI	23.12.2016	26.01.2017	Lane 4	20055024	11	88	2	0.214354	0.00247558	34635	0.0999516	74780512	0.995911	0.948887	4.6712	156628	0.0016783

## Sheet: Dataset.EV5b
Dataset EV5b Number of reads (raw) for detected peaks and the results of differential peak calling using DESeq2 for all of the peaks and for separated TSS and nonTSS peaks.																					DESeq2 results, all samples, lfc=0						DESeq2 results, separated TSS/non-TSS, lfc=0
id	chr	start	end	class	feature	PDX_P2REL	PDX_P7INI	PDX_P7INI_REP	PDX_P8INI	PDX_P8INI_REP	PDX_P9REL	PDX_P10INI	PDX_P10INI_REP	PDX_P59INI	PRI_P2REL	PRI_P7INI	PRI_P8INI	PRI_P9REL	PRI_P10INI	PRI_P59INI	baseMean	log2FoldChange	lfcSE	stat	pvalue	padj	baseMean	log2FoldChange	lfcSE	stat	pvalue	padj
Peak00053061	chr12	125670234	125671509	nonTSS	TMEM132B	145	92	111	216	223	230	187	198	144	61	49	40	46	65	96	120.102	-1.27576	0.16864	-7.56498	3.87933e-14	7.52901e-10	121.403	-1.32637	0.178626	-7.4254	1.12439e-13	1.86711e-09
Peak00055329	chr13	114238576	114239924	TSS	TFDP1	163	104	104	259	297	204	203	216	144	86	65	37	47	88	85	131.926	-1.20574	0.179023	-6.73513	1.63779e-11	1.14903e-07	127.919	-0.954543	0.140023	-6.81705	9.29317e-12	4.99368e-08
Peak00039154	chr9	14322180	14323004	nonTSS	NFIB,RP11-120J1.1	85	282	176	232	207	301	355	233	153	71	161	45	48	67	126	163.664	-1.0512	0.234599	-4.48085	7.43459e-06	0.000877293	164.956	-1.11696	0.244015	-4.57742	4.70737e-06	0.000845062
Peak00059492	chr15	76628617	76629311	TSS	ISL2,RP11-685G9.2,RP11-685G9.4	77	73	54	73	81	65	108	114	116	34	21	24	21	53	49	62.6423	-1.04303	0.215893	-4.83121	1.357e-06	0.000314347	61.2266	-0.729904	0.173828	-4.19901	2.68086e-05	0.00289575
Peak00028557	chr6	52099006	52099486	nonTSS	IL17F	32	26	17	31	37	40	28	22	40	15	19	9	9	14	5	21.7585	-1.04234	0.209207	-4.98236	6.28125e-07	0.000209907	21.8905	-1.11791	0.210427	-5.31256	1.08095e-07	9.96446e-05
Peak00000171	chr1	3527640	3528707	TSS	MEGF6	52	85	116	200	190	130	97	130	95	38	38	24	47	58	69	87.3776	-1.04091	0.220996	-4.71008	2.47617e-06	0.000469517	84.9099	-0.742577	0.172524	-4.3042	1.67589e-05	0.00216997
Peak00033347	chr7	99915564	99915979	nonTSS	SPDYE3,PMS2P1	11	15	7	29	31	34	17	14	21	7	6	7	6	11	3	13.4169	-1.0347	0.247804	-4.17548	2.97352e-05	0.00208612	13.5348	-1.11997	0.255432	-4.3846	1.162e-05	0.00139728
Peak00010132	chr2	118479256	118480280	nonTSS	NA	119	120	84	91	133	156	112	97	56	65	78	24	21	30	48	78.8757	-1.03356	0.211513	-4.88651	1.02637e-06	0.000271316	79.3978	-1.10117	0.216431	-5.08784	3.62169e-07	0.000200467
Peak00052183	chr12	100948348	100948729	nonTSS	NR1H4	20	14	8	29	29	31	33	23	11	15	6	3	3	8	11	15.1024	-1.01721	0.254581	-3.99562	6.4524e-05	0.00342941	15.2685	-1.09711	0.264603	-4.14626	3.3795e-05	0.00255956
Peak00042418	chr10	15412472	15413784	TSS	FAM171A1	134	129	128	163	148	201	124	171	160	92	77	53	45	53	85	113.364	-1.01709	0.136467	-7.45304	9.12149e-14	1.40787e-09	111.638	-0.751835	0.128804	-5.83705	5.31344e-09	1.14207e-05
Peak00018382	chr3	195716919	195717490	nonTSS	SDHAP1,AC024937.4	37	37	52	74	35	56	30	35	25	15	16	13	18	14	22	31.2373	-1.01078	0.226808	-4.45656	8.32842e-06	0.000945348	31.5069	-1.08064	0.233923	-4.61966	3.84365e-06	0.000740008
Peak00027344	chr6	22828759	22829076	nonTSS	RP1-209A6.1	15	12	10	15	20	22	17	15	15	9	7	5	5	4	5	11.1894	-1.0022	0.239494	-4.18467	2.85585e-05	0.00204069	11.2723	-1.08366	0.245347	-4.41686	1.00145e-05	0.00127809
Peak00024934	chr5	129239596	129241110	TSS	CTC-575N7.1,CHSY3	342	236	137	259	283	362	315	253	237	137	144	71	81	93	192	199.91	-0.985891	0.167782	-5.87602	4.20251e-09	8.108e-06	196.586	-0.731369	0.143518	-5.096	3.46905e-07	0.000151821
Peak00044774	chr10	105302394	105303242	nonTSS	NEURL1,RP11-416N2.3	55	38	29	110	97	114	95	99	104	26	36	37	19	34	49	58.5516	-0.980435	0.205582	-4.76907	1.85081e-06	0.000386034	59.1146	-1.0404	0.213811	-4.86601	1.13873e-06	0.000376301
Peak00024208	chr5	92919746	92920355	TSS	NR2F1-AS1,NR2F1	105	112	62	89	67	117	94	87	52	43	71	21	18	25	48	65.1538	-0.969168	0.218608	-4.43335	9.2778e-06	0.00100844	64.1834	-0.637155	0.178133	-3.57686	0.000347748	0.0135768
Peak00021087	chr4	129630326	129630922	nonTSS	NA	24	65	57	68	48	94	40	19	46	14	29	15	19	16	25	37.1374	-0.960113	0.241497	-3.97566	7.0183e-05	0.00362532	37.3444	-1.03452	0.248504	-4.16298	3.14114e-05	0.00246913
Peak00006229	chr1	223536490	223538672	TSS	SUSD4,RNU4-57P	343	273	185	402	386	418	319	342	229	194	183	128	113	123	154	241.359	-0.95309	0.125359	-7.6029	2.8957e-14	7.52901e-10	237.955	-0.69559	0.116825	-5.95412	2.61472e-09	7.0251e-06
Peak00004002	chr1	151801533	151801838	nonTSS	RORC,C2CD4D	23	13	10	44	24	58	17	35	35	12	12	14	6	6	14	19.7489	-0.953058	0.245467	-3.88264	0.000103329	0.00466817	19.9452	-1.03023	0.254341	-4.0506	5.10869e-05	0.00338315
Peak00043714	chr10	72971966	72972733	TSS	UNC5B,AL359832.1,UNC5B-AS1	148	204	144	231	254	190	154	181	155	78	109	53	53	89	133	139.449	-0.94764	0.158031	-5.99653	2e-09	6.23079e-06	137.092	-0.705876	0.135501	-5.20939	1.89461e-07	0.000127259
Peak00065180	chr17	63167863	63168199	nonTSS	RGS9	22	19	28	22	22	36	23	14	41	12	12	7	7	13	11	18.6688	-0.946191	0.231396	-4.08905	4.33142e-05	0.00271543	18.7745	-1.02015	0.235462	-4.33255	1.47393e-05	0.00161022
Peak00020358	chr4	90757920	90759537	nonTSS	SNCA,RP11-67M1.1	512	386	253	428	369	289	547	377	359	257	263	120	59	154	230	297.062	-0.945021	0.205098	-4.60765	4.0724e-06	0.000627305	299.033	-1.00369	0.211872	-4.73726	2.16631e-06	0.000521273
Peak00057859	chr14	106936188	106936597	nonTSS	IGHV3-43,IGHVII-43-1,IGHVIII-44,LINC00221,IGHVIV-44-1	26	16	29	67	45	33	19	37	19	11	12	12	1	14	24	22.8099	-0.931186	0.25724	-3.61991	0.00029471	0.00936855	23.1018	-1.00067	0.26988	-3.70782	0.000209053	0.00833876
Peak00037905	chr8	117560461	117560935	nonTSS	NA	43	42	19	34	28	33	35	27	28	16	23	14	9	11	10	24.1157	-0.93047	0.218825	-4.25213	2.11749e-05	0.00166919	24.2338	-1.00428	0.220988	-4.54447	5.50733e-06	0.000919116
Peak00076378	chrX	71090523	71090999	nonTSS	NA	12	41	30	42	29	39	32	35	31	19	29	2	4	11	11	23.4698	-0.923874	0.26139	-3.53447	0.0004086	0.0116394	23.6626	-1.00398	0.272315	-3.68685	0.000227045	0.0087832
Peak00016631	chr3	129325301	129326188	TSS	PLXND1	131	132	140	134	127	153	121	131	86	76	81	29	48	44	79	99.0191	-0.923503	0.192769	-4.79071	1.6619e-06	0.000359255	97.5109	-0.640068	0.1634	-3.91719	8.95861e-05	0.0059431
Peak00007021	chr1	248069626	248070393	nonTSS	OR2W3	44	84	51	74	83	95	128	76	72	42	50	23	25	24	48	59.0801	-0.919399	0.202742	-4.53481	5.76552e-06	0.000745297	59.4571	-0.98233	0.207019	-4.74513	2.08373e-06	0.000517461
Peak00017389	chr3	159480675	159482467	nonTSS	IQCJ-SCHIP1,IQCJ-SCHIP1-AS1	445	277	189	508	534	605	466	262	313	235	198	175	111	151	243	294.26	-0.910219	0.151978	-5.98915	2.10939e-09	6.23079e-06	296.166	-0.965583	0.15592	-6.1928	5.91033e-10	3.01981e-06
Peak00061118	chr16	28609213	28609736	nonTSS	CCDC101,SULT1A2,SULT1A1	9	39	24	39	32	51	48	52	45	13	9	8	10	32	14	27.2836	-0.910092	0.257915	-3.52866	0.000417675	0.0117811	27.5536	-0.977767	0.269732	-3.62496	0.000289006	0.0102397
Peak00045915	chr11	7592875	7593352	nonTSS	PPFIBP2,CTD-2516F10.4	20	30	15	53	45	44	29	16	30	15	14	11	9	10	21	22.3958	-0.904216	0.216358	-4.17926	2.9246e-05	0.00206873	22.5565	-0.971383	0.220902	-4.39735	1.0958e-05	0.00134787
Peak00061440	chr16	49888866	49889856	nonTSS	ZNF423	113	90	96	159	127	169	147	132	115	79	73	40	38	55	86	96.8828	-0.899596	0.142186	-6.32691	2.50117e-10	1.18011e-06	97.6155	-0.952715	0.148203	-6.42843	1.28926e-10	9.51499e-07
Peak00075761	chrX	24711488	24712472	TSS	POLA1,AC004655.1	173	157	134	297	258	262	202	206	190	126	176	58	53	82	107	156.065	-0.899226	0.156074	-5.76154	8.33509e-09	1.23701e-05	153.439	-0.649905	0.133329	-4.87445	1.0911e-06	0.000355334
Peak00012416	chr2	212475718	212477090	nonTSS	ERBB4	208	190	129	155	114	200	333	159	99	100	147	53	40	54	82	134.487	-0.897094	0.233494	-3.84204	0.000122017	0.00521046	135.256	-0.964075	0.241252	-3.99614	6.43838e-05	0.00392339
Peak00000316	chr1	7217419	7217748	nonTSS	CAMTA1	7	8	8	18	20	12	9	16	7	3	3	0	4	10	2	8.04009	-0.896925	0.277834	-3.22828	0.00124536	0.0245613	8.1486	-0.986637	0.293274	-3.36421	0.000767629	0.0198495
Peak00022211	chr4	185904606	185905564	nonTSS	RP11-386B13.4	48	51	42	127	134	111	113	81	113	30	38	40	22	46	65	66.036	-0.896189	0.200699	-4.46534	7.99418e-06	0.000919426	66.6019	-0.951915	0.208601	-4.56333	5.03476e-06	0.000880432
Peak00011875	chr2	192109737	192111232	nonTSS	AC092614.2,MYO1B	360	266	156	408	312	495	342	280	281	145	202	104	97	110	254	239.82	-0.895696	0.163652	-5.47318	4.42038e-08	4.31815e-05	241.489	-0.948338	0.169686	-5.58879	2.28663e-08	3.35466e-05
Peak00044758	chr10	105036408	105037746	TSS	INA	126	85	46	273	289	341	79	121	150	77	59	61	59	54	84	114.369	-0.895589	0.226763	-3.94944	7.83334e-05	0.00388404	112.044	-0.577078	0.178154	-3.23921	0.00119859	0.0282819
Peak00042685	chr10	25240433	25242151	TSS	PRTFDC1,RP11-165A20.3	173	167	168	297	258	364	265	166	187	108	124	79	55	100	185	169.573	-0.892676	0.160124	-5.5749	2.4767e-08	2.65464e-05	166.814	-0.654913	0.135509	-4.83298	1.345e-06	0.000380397
Peak00042499	chr10	18760752	18761274	nonTSS	CACNB2	45	59	33	11	17	39	113	53	18	17	20	16	5	17	16	32.2546	-0.887679	0.279266	-3.17862	0.0014798	0.0276494	32.4716	-0.97276	0.295661	-3.29012	0.00100145	0.0237934
Peak00055439	chr14	21776464	21777349	nonTSS	RPGRIP1	142	96	65	299	296	154	237	222	130	84	35	63	41	139	89	130.809	-0.886717	0.23747	-3.73401	0.000188456	0.00691243	132.302	-0.941446	0.250161	-3.76336	0.000167647	0.00724965
Peak00017875	chr3	182920001	182920570	nonTSS	MCF2L2	38	24	24	24	35	33	75	39	23	17	17	6	11	18	19	26.3223	-0.886248	0.248757	-3.5627	0.000367055	0.0107911	26.5352	-0.95581	0.258021	-3.70438	0.000211905	0.00841311
Peak00046740	chr11	43963524	43965084	nonTSS	RP11-613D13.4,C11orf96,RP11-613D13.8	294	245	192	339	302	374	243	202	274	157	159	95	90	108	201	208.143	-0.885625	0.121646	-7.28033	3.3301e-13	4.28323e-09	209.382	-0.937716	0.12388	-7.56956	3.74488e-14	1.24371e-09
Peak00013024	chr2	233228308	233229084	nonTSS	NA	70	101	88	72	59	78	93	90	94	56	63	21	22	29	45	64.67	-0.885035	0.215571	-4.10554	4.03367e-05	0.00258118	65.036	-0.949364	0.220433	-4.30682	1.65617e-05	0.00174336
Peak00058884	chr15	60289208	60289868	nonTSS	FOXB1	54	54	73	80	76	68	40	62	51	19	43	25	22	32	32	47.6809	-0.884934	0.195197	-4.53354	5.80032e-06	0.000748541	48.0259	-0.945823	0.200121	-4.72627	2.28683e-06	0.000540555
Peak00023130	chr5	38556170	38557708	nonTSS	LIFR,LIFR-AS1,MIR3650	244	201	153	193	164	258	190	150	198	99	107	53	62	69	172	149.091	-0.882122	0.183342	-4.81135	1.49912e-06	0.000337082	149.942	-0.935516	0.187814	-4.98107	6.32333e-07	0.000259264
Peak00035408	chr8	12458795	12459180	nonTSS	NA	19	49	32	47	31	55	47	32	34	8	38	3	10	11	23	28.0968	-0.878305	0.25995	-3.37874	0.000728187	0.0170344	28.2967	-0.953046	0.270713	-3.5205	0.000430733	0.0135798
Peak00024700	chr5	114884879	114885245	nonTSS	FEM1C	44	42	21	60	78	67	73	75	53	30	28	25	17	17	39	42.2598	-0.877837	0.198987	-4.41152	1.02649e-05	0.00107735	42.6048	-0.93879	0.204998	-4.57951	4.66066e-06	0.000838944
Peak00010000	chr2	111584774	111585554	nonTSS	ACOXL	42	35	27	52	82	66	49	40	13	22	17	18	17	13	27	32.7782	-0.87511	0.230364	-3.79881	0.000145391	0.00587447	33.0385	-0.942442	0.237791	-3.96332	7.39146e-05	0.00432423
Peak00065956	chr17	79448246	79448857	nonTSS	NA	79	93	113	206	209	173	113	180	97	50	58	47	68	72	81	104.875	-0.873345	0.196817	-4.43735	9.10726e-06	0.000995517	105.88	-0.927652	0.206667	-4.48863	7.16815e-06	0.00102172
Peak00015368	chr3	66023651	66025082	TSS	MAGI1	153	154	117	197	237	208	137	164	148	93	107	72	50	61	118	128.134	-0.872437	0.127124	-6.86289	6.74791e-12	6.50946e-08	126.6	-0.623832	0.121001	-5.15559	2.52834e-07	0.000131458
Peak00064805	chr17	53315385	53316675	nonTSS	NA	251	206	113	406	361	367	276	289	239	173	124	105	91	128	182	207.266	-0.869619	0.143825	-6.04636	1.48157e-09	5.19715e-06	208.923	-0.920184	0.152598	-6.0301	1.63854e-09	6.40208e-06
Peak00015586	chr3	75483516	75485532	nonTSS	FAM86DP,RP11-803B1.8	478	613	455	510	520	599	707	469	392	302	335	142	133	257	409	409.886	-0.86953	0.183798	-4.73091	2.23513e-06	0.000437797	412.386	-0.920841	0.189934	-4.84822	1.24573e-06	0.000392151
Peak00054195	chr13	50830641	50831126	nonTSS	DLEU1	22	23	21	36	37	27	8	19	16	9	17	7	6	7	13	16.974	-0.8669	0.242094	-3.58083	0.000342499	0.0103478	17.1069	-0.940535	0.249278	-3.77303	0.000161276	0.00708953
Peak00038336	chr8	133492900	133493775	TSS	KCNQ3	82	90	42	132	133	132	117	95	69	51	54	48	32	34	63	73.9119	-0.866585	0.165689	-5.23018	1.69341e-07	9.5391e-05	72.989	-0.584681	0.150206	-3.89253	9.92031e-05	0.00619846
Peak00050317	chr12	26111044	26112312	nonTSS	RASSF8-AS1,RASSF8	227	155	120	158	122	178	205	162	148	97	125	52	55	69	85	127.426	-0.865449	0.182797	-4.73449	2.19606e-06	0.000433443	128.139	-0.924638	0.185953	-4.97242	6.61231e-07	0.00026736
Peak00015385	chr3	66550406	66552050	TSS	LRIG1	428	348	247	506	474	493	536	418	403	255	290	110	124	234	273	326.792	-0.863694	0.14752	-5.85477	4.77661e-09	8.24069e-06	321.439	-0.64819	0.118688	-5.46128	4.72717e-08	5.08029e-05
Peak00011252	chr2	168148838	168150305	nonTSS	AC074363.1	415	387	270	479	480	585	513	331	316	237	301	88	117	155	328	316.732	-0.863685	0.182827	-4.72404	2.312e-06	0.000446064	318.811	-0.916005	0.18945	-4.83507	1.331e-06	0.000403686
Peak00023364	chr5	53026681	53027344	nonTSS	NA	22	48	28	60	65	72	71	34	47	25	28	12	19	26	25	36.7077	-0.862574	0.205399	-4.19951	2.67489e-05	0.00195113	36.9462	-0.924307	0.209663	-4.40855	1.04067e-05	0.00130668
Peak00046065	chr11	11643358	11643999	TSS	GALNT18	129	54	47	184	149	240	141	142	133	50	27	37	53	51	116	96.238	-0.861819	0.234449	-3.67594	0.000236978	0.00806757	93.784	-0.578403	0.178924	-3.23268	0.00122635	0.0285937
Peak00050345	chr12	27016314	27016806	nonTSS	NA	20	23	19	23	22	31	22	30	24	11	13	8	10	16	6	18.097	-0.861477	0.219423	-3.9261	8.63352e-05	0.00416065	18.2257	-0.930324	0.223351	-4.1653	3.10946e-05	0.00245498
Peak00077186	chrX	135725301	135725826	nonTSS	LINC00892,CD40LG	36	46	39	51	42	61	31	33	29	19	31	15	12	21	18	31.1092	-0.859994	0.194089	-4.43093	9.38283e-06	0.00101273	31.2955	-0.923272	0.196106	-4.70802	2.50132e-06	0.000568253
Peak00002475	chr1	68198529	68198915	nonTSS	GNG12	24	58	27	32	25	52	63	59	38	24	22	13	13	24	16	32.0891	-0.858201	0.238191	-3.603	0.000314567	0.00976081	32.3075	-0.926451	0.245571	-3.77263	0.000161535	0.00709152
Peak00066782	chr18	30050157	30051483	TSS	GAREM	456	605	388	547	534	722	733	530	468	302	521	129	143	196	343	423.683	-0.857654	0.195735	-4.38171	1.1775e-05	0.00117626	418.183	-0.598387	0.161289	-3.71004	0.000207225	0.00984489
Peak00031041	chr7	558466	559927	TSS	PDGFA,AC147651.3	92	110	174	225	182	142	94	122	101	63	79	45	47	86	74	106.038	-0.857344	0.19768	-4.33704	1.44417e-05	0.00133634	104.162	-0.588553	0.162838	-3.61435	0.000301108	0.0124942
Peak00024568	chr5	110170562	110171122	nonTSS	NA	19	44	16	40	80	21	38	18	30	7	16	20	10	8	18	24.3593	-0.854992	0.259321	-3.29704	0.0009771	0.0209402	24.497	-0.93444	0.269153	-3.47178	0.000517028	0.0152428
Peak00070709	chr20	655979	656650	TSS	RP5-850E9.3,SCRT2	38	80	52	80	83	115	30	40	54	31	31	24	27	20	37	47.018	-0.854821	0.212217	-4.02804	5.62431e-05	0.00314754	46.6383	-0.530908	0.17797	-2.98313	0.00285321	0.0509282
Peak00040695	chr9	108622073	108622394	nonTSS	SLC25A6P5	15	28	12	1	14	13	51	13	12	4	9	4	4	6	1	12.6195	-0.853287	0.283785	-3.00681	0.00264009	0.0407161	12.6829	-0.957836	0.305138	-3.13903	0.00169508	0.0340771
Peak00028632	chr6	53599709	53600255	nonTSS	RP11-79N23.1	51	40	21	58	41	88	70	50	60	34	27	25	13	22	29	39.5212	-0.853237	0.192499	-4.43243	9.31779e-06	0.00100983	39.7713	-0.915378	0.195411	-4.68437	2.80828e-06	0.000601716
Peak00030530	chr6	153451822	153453622	nonTSS	RGS17	271	245	165	197	153	306	213	143	205	99	151	93	61	57	154	162.295	-0.852005	0.195218	-4.36439	1.27481e-05	0.00123594	162.98	-0.912303	0.197833	-4.61149	3.99786e-06	0.000756542
Peak00025974	chr5	159738646	159740010	TSS	CCNJL	196	100	62	247	202	295	107	120	167	93	53	78	55	57	111	119.853	-0.851775	0.195571	-4.35533	1.32868e-05	0.00127376	118.219	-0.560789	0.16511	-3.39646	0.000682641	0.0204926
Peak00047063	chr11	58873954	58874935	nonTSS	FAM111B	338	280	182	450	389	469	378	370	363	223	246	83	109	151	254	270.013	-0.850945	0.157548	-5.40117	6.62087e-08	5.05894e-05	271.99	-0.901845	0.165188	-5.45949	4.77494e-08	5.74464e-05
Peak00019031	chr4	16124223	16125517	nonTSS	NA	162	76	73	269	293	471	237	174	326	129	90	89	67	61	153	162.285	-0.850365	0.225258	-3.77507	0.000159962	0.00624289	163.516	-0.910814	0.234254	-3.88814	0.000101015	0.00521725
Peak00075375	chrX	2746688	2747588	TSS	GYG2	47	43	40	56	27	23	30	22	35	15	16	17	12	10	26	27.7125	-0.849401	0.239503	-3.54652	0.000390357	0.0112533	27.487	-0.495124	0.185883	-2.66363	0.00773024	0.0923076
Peak00006589	chr1	232765476	232766788	nonTSS	NA	335	220	199	395	404	438	373	371	343	207	155	116	121	162	262	260.385	-0.848512	0.137386	-6.1761	6.57049e-10	2.66876e-06	262.351	-0.897116	0.146141	-6.13869	8.32028e-10	3.68433e-06
Peak00022489	chr5	4375519	4376437	nonTSS	NA	92	118	104	109	139	166	168	125	62	55	87	34	45	61	66	92.7241	-0.845008	0.197172	-4.28564	1.82213e-05	0.00152071	93.3437	-0.902856	0.20295	-4.44866	8.64067e-06	0.00115126
Peak00049261	chr11	128423925	128424361	nonTSS	ETS1	30	12	13	53	53	47	33	56	39	12	16	19	8	19	22	26.832	-0.843964	0.235551	-3.58294	0.000339754	0.0102984	27.1265	-0.90806	0.245487	-3.69902	0.000216436	0.00852675
Peak00001896	chr1	46528247	46528672	nonTSS	PIK3R3	13	13	10	8	14	17	28	18	18	7	6	8	6	7	3	11.5669	-0.84275	0.26096	-3.22942	0.00124043	0.0244893	11.6366	-0.927159	0.270055	-3.43322	0.000596459	0.0168531
Peak00031510	chr7	16792927	16794200	TSS	TSPAN13	413	213	108	391	344	517	381	297	284	218	160	106	73	131	250	241.682	-0.842646	0.193893	-4.34593	1.38689e-05	0.00130366	237.441	-0.592387	0.157169	-3.76911	0.000163828	0.00822912
Peak00011254	chr2	168406938	168407284	nonTSS	AC074363.1	9	7	10	12	20	15	21	12	13	5	4	5	6	5	7	9.72913	-0.841613	0.256122	-3.28598	0.00101627	0.0214516	9.80363	-0.921888	0.264632	-3.48366	0.000494602	0.0148117
Peak00031439	chr7	12297001	12297831	nonTSS	NA	161	259	155	73	114	120	386	172	57	68	141	46	33	71	63	129.271	-0.840119	0.269767	-3.11423	0.00184423	0.0319185	129.953	-0.91077	0.283802	-3.20917	0.00133118	0.0288953
Peak00021414	chr4	146653900	146654895	nonTSS	C4orf51	289	196	117	334	294	359	350	283	182	160	156	77	77	144	175	201.398	-0.839508	0.17154	-4.89395	9.88303e-07	0.000267615	202.976	-0.890591	0.179881	-4.95099	7.38362e-07	0.000277763
Peak00002554	chr1	72246311	72246751	nonTSS	NEGR1	39	31	17	19	20	41	53	22	20	10	23	7	10	7	17	21.7983	-0.837939	0.255374	-3.28123	0.00103356	0.0216748	21.9096	-0.91398	0.263943	-3.4628	0.000534588	0.0155987
Peak00028774	chr6	69344407	69345477	nonTSS	RP3-525N10.2,BAI3	246	337	199	290	274	367	220	194	213	143	189	92	69	136	168	200.741	-0.837556	0.154289	-5.42849	5.68331e-08	4.7594e-05	201.758	-0.89108	0.155906	-5.71549	1.09389e-08	2.14149e-05
Peak00069787	chr19	42680984	42681823	nonTSS	POU2F2	63	93	88	216	150	151	116	165	98	49	73	37	60	63	71	95.179	-0.837313	0.195391	-4.28533	1.8247e-05	0.00152071	96.0806	-0.892197	0.205125	-4.34954	1.36426e-05	0.00153974
Peak00032881	chr7	76256326	76256676	TSS	UPK3B,AC004980.7,POMZP3	16	9	4	15	10	26	16	18	6	10	5	1	3	7	3	9.27298	-0.836716	0.274363	-3.04966	0.00229097	0.0369336	8.98351	-0.444562	0.183641	-2.42082	0.0154857	0.139101
Peak00013005	chr2	232790586	232791964	TSS	NPPC	233	177	141	283	251	329	283	307	262	158	165	67	93	103	170	192.305	-0.836284	0.157079	-5.32398	1.01519e-07	6.58364e-05	189.068	-0.605969	0.129195	-4.69036	2.72729e-06	0.000666141
Peak00044540	chr10	99609315	99610320	TSS	LINC00866,GOLGA7B	104	121	76	137	116	149	114	109	94	42	75	40	49	56	77	87.4169	-0.835269	0.149763	-5.57726	2.44331e-08	2.65464e-05	86.4029	-0.583562	0.138261	-4.22072	2.43524e-05	0.00269809
Peak00017740	chr3	177128405	177129031	nonTSS	NA	70	68	46	117	80	130	55	80	94	35	40	36	20	25	79	60.9998	-0.834807	0.193239	-4.32008	1.55971e-05	0.00140289	61.4634	-0.890225	0.199935	-4.45257	8.48481e-06	0.00114085
Peak00040047	chr9	84303542	84305125	TSS	TLE1,RP11-154D17.1	388	277	209	457	477	533	476	356	260	229	187	111	136	204	268	289.018	-0.834471	0.154823	-5.38984	7.05204e-08	5.28376e-05	284.027	-0.617987	0.123207	-5.01586	5.28e-07	0.00020265
Peak00075274	chr22	51213525	51213993	nonTSS	RPL23AP82,RABL2B	14	21	17	66	30	40	24	37	44	14	8	14	8	18	22	23.4849	-0.83084	0.239	-3.47631	0.000508357	0.0133991	23.7296	-0.894444	0.248651	-3.59718	0.000321686	0.0110767
Peak00012788	chr2	224903059	224905034	TSS	SERPINE2	194	324	246	243	259	329	359	182	194	152	198	83	79	111	162	202.408	-0.830554	0.189394	-4.38533	1.15808e-05	0.00116827	200.801	-0.560786	0.163298	-3.43412	0.000594487	0.0189448
Peak00058221	chr15	38543311	38545265	TSS	SPRED1	334	232	184	278	280	518	287	311	354	184	126	150	80	168	223	235.143	-0.829428	0.152478	-5.43965	5.33865e-08	4.73563e-05	232.511	-0.582085	0.136391	-4.26776	1.97443e-05	0.00241127
Peak00077203	chrX	136115951	136116346	nonTSS	GPR101	23	25	7	29	16	44	30	29	22	11	16	5	9	7	17	18.2311	-0.826377	0.24322	-3.39766	0.000679652	0.0162236	18.3711	-0.89721	0.250694	-3.5789	0.000345042	0.0115868
Peak00058130	chr15	32322002	32323258	TSS	CHRNA7	146	82	62	169	166	166	126	136	136	97	40	61	44	46	96	99.1505	-0.82506	0.178002	-4.63513	3.56722e-06	0.000585729	97.7369	-0.555135	0.153511	-3.61625	0.000298902	0.0124523
Peak00073909	chr22	19743948	19744688	nonTSS	TBX1	48	46	40	109	89	84	51	100	79	41	38	30	18	36	47	53.8013	-0.825051	0.181822	-4.53769	5.68751e-06	0.000738926	54.3009	-0.880268	0.190182	-4.62855	3.68238e-06	0.000715178
Peak00013970	chr3	17947222	17948058	nonTSS	TBC1D5	42	77	59	77	108	76	39	30	36	20	58	19	17	30	17	44.9036	-0.824063	0.241966	-3.40569	0.000659963	0.0159222	45.1454	-0.893972	0.249509	-3.58292	0.000339779	0.0114854
Peak00048817	chr11	118023421	118023935	TSS	SCN4B,SCN2B	43	23	19	72	52	70	41	80	51	28	17	18	17	26	31	36.8862	-0.824029	0.217061	-3.7963	0.000146871	0.00591571	35.9622	-0.538088	0.173104	-3.10846	0.00188063	0.0385709
Peak00021888	chr4	170191257	170192950	TSS	SH3RF1	237	326	220	365	298	690	514	339	377	159	270	117	113	194	250	282.34	-0.82402	0.182478	-4.51573	6.30986e-06	0.000792751	278.609	-0.578113	0.152922	-3.78045	0.000156545	0.00804973
Peak00019115	chr4	22516658	22518559	TSS	GPR125	352	295	201	319	304	503	378	301	304	210	251	120	98	115	217	252.422	-0.822943	0.153822	-5.34996	8.8e-08	5.95543e-05	249.964	-0.569197	0.139908	-4.06838	4.7342e-05	0.00402372
Peak00071392	chr20	24189310	24189670	nonTSS	RP5-1100I6.2	6	20	4	18	23	22	19	13	10	5	6	11	1	7	4	10.5044	-0.822173	0.269965	-3.04548	0.00232309	0.0372645	10.5769	-0.910664	0.281446	-3.23566	0.00121361	0.0270868
Peak00003706	chr1	117360203	117360708	nonTSS	NA	70	73	35	117	110	103	69	106	71	57	40	39	25	35	52	63.0559	-0.821833	0.166872	-4.92493	8.43886e-07	0.000239431	63.5533	-0.87749	0.173314	-5.063	4.12714e-07	0.00021573
Peak00012532	chr2	217497672	217498916	TSS	IGFBP2	181	107	74	233	205	232	193	181	160	87	83	69	79	65	123	130.964	-0.821461	0.162776	-5.04658	4.49787e-07	0.000171839	128.995	-0.570832	0.139326	-4.09709	4.18377e-05	0.00384299
Peak00005250	chr1	192137114	192137555	nonTSS	RGS18	48	38	24	25	34	39	40	20	24	16	32	12	8	13	8	24.6645	-0.820692	0.240619	-3.41075	0.000647845	0.0157367	24.7579	-0.89576	0.245443	-3.64957	0.000262684	0.00965045
Peak00035327	chr8	10487638	10488289	nonTSS	RP1L1	57	97	67	50	52	66	106	62	33	27	63	18	19	30	26	51.3646	-0.82069	0.246937	-3.32348	0.000889019	0.0196473	51.6215	-0.889769	0.255311	-3.48504	0.000492072	0.0147556
Peak00034537	chr7	143533592	143533985	nonTSS	RP11-61L23.2	41	37	22	51	37	69	47	42	17	18	26	10	9	25	25	29.9812	-0.820666	0.221498	-3.70508	0.000211324	0.00746727	30.2302	-0.88115	0.228697	-3.85292	0.000116717	0.00569177
Peak00073559	chr21	44073336	44074101	TSS	AP001626.2,PDE9A	27	58	44	70	70	74	43	56	42	28	25	27	20	29	28	41.0924	-0.820463	0.181518	-4.52001	6.18355e-06	0.000786167	40.648	-0.529811	0.162446	-3.26146	0.00110841	0.0269533
Peak00026711	chr6	3456311	3457759	TSS	SLC22A23	174	130	112	212	189	229	125	140	140	88	70	80	57	92	106	123.684	-0.819197	0.119977	-6.82797	8.61274e-12	7.38523e-08	122.344	-0.580862	0.113846	-5.10215	3.35815e-07	0.000151821
Peak00005043	chr1	181284148	181284458	nonTSS	NA	19	23	9	11	12	21	45	27	17	11	12	8	3	8	9	15.3246	-0.817197	0.267242	-3.05789	0.00222899	0.0362753	15.4289	-0.897069	0.278769	-3.21797	0.00129103	0.0282638
Peak00031530	chr7	17182167	17182430	nonTSS	NA	22	15	12	15	17	15	32	19	12	14	8	7	6	2	8	13.3598	-0.814255	0.259763	-3.1346	0.00172088	0.0303808	13.4445	-0.89562	0.268862	-3.33115	0.000864889	0.0214117
Peak00026226	chr5	172067810	172069291	TSS	NEURL1B	224	106	110	318	290	310	283	230	204	139	91	97	75	91	180	172.322	-0.814255	0.178713	-4.55621	5.2084e-06	0.000707655	169.279	-0.564346	0.146932	-3.84086	0.000122604	0.00710798
Peak00077188	chrX	135771231	135772068	nonTSS	ARHGEF6	45	39	23	39	64	55	30	34	31	21	26	23	7	18	22	30.0462	-0.812731	0.19271	-4.21737	2.47169e-05	0.00183399	30.216	-0.875719	0.194233	-4.50859	6.5259e-06	0.000991907
Peak00002476	chr1	68201615	68202429	nonTSS	GNG12	110	130	79	69	65	136	159	111	87	52	80	43	33	42	62	82.4853	-0.811777	0.213784	-3.79718	0.000146352	0.00590096	82.8801	-0.874197	0.218235	-4.00577	6.18162e-05	0.00383296
Peak00057103	chr14	86967881	86968413	nonTSS	NA	28	86	59	41	41	69	131	41	61	31	44	24	14	16	39	47.7577	-0.811648	0.256008	-3.1704	0.0015223	0.0281457	47.9521	-0.882465	0.265586	-3.32271	0.000891474	0.0218419
Peak00054858	chr13	95952920	95954590	TSS	ABCC4,RNY3P8	511	278	165	426	396	580	588	429	373	276	208	120	134	190	309	315.399	-0.811579	0.187058	-4.33864	1.43365e-05	0.00133199	310.127	-0.574618	0.151456	-3.79397	0.000148257	0.00784671
Peak00033412	chr7	100797188	100798329	TSS	AP1S1,MIR4653,VGF	123	121	92	185	230	165	170	173	121	78	96	50	59	94	90	117.696	-0.809724	0.149348	-5.42173	5.9e-08	4.7594e-05	115.734	-0.581224	0.1244	-4.67223	2.97947e-06	0.000703666
Peak00021355	chr4	144208734	144209049	nonTSS	RP11-364L4.3	7	10	5	10	19	17	30	13	17	3	6	4	5	6	9	10.2231	-0.809284	0.269461	-3.00335	0.00267026	0.0409686	10.3015	-0.890594	0.281325	-3.16572	0.00154702	0.0320679
Peak00046661	chr11	36579901	36580852	nonTSS	RAG1	115	130	100	64	88	53	161	84	32	52	78	36	24	31	30	72.5593	-0.809207	0.259862	-3.11399	0.00184576	0.0319245	72.893	-0.882142	0.270783	-3.25775	0.00112301	0.0256509
Peak00040672	chr9	108006449	108008187	TSS	SLC44A1	528	472	393	582	637	750	710	520	429	357	414	169	146	350	319	431.904	-0.808902	0.152091	-5.31856	1.04593e-07	6.72294e-05	425.892	-0.587652	0.126051	-4.66201	3.13139e-06	0.000703666
Peak00073560	chr21	44074251	44074963	TSS	AP001626.2,PDE9A	35	47	46	79	62	90	44	46	56	24	30	38	18	23	32	42.5484	-0.808608	0.175679	-4.60276	4.16932e-06	0.000634633	42.2971	-0.501188	0.163545	-3.06452	0.0021802	0.0421413
Peak00026941	chr6	11043825	11044928	TSS	ELOVL2,ELOVL2-AS1	127	46	33	121	96	154	40	52	99	42	38	38	24	33	57	61.5599	-0.808522	0.218828	-3.69478	0.000220078	0.00765393	60.7755	-0.504441	0.177783	-2.8374	0.00454826	0.0675141
Peak00075472	chrX	9982518	9984100	nonTSS	WWC3,WWC3-AS1	226	123	110	254	268	238	234	184	180	127	113	64	68	91	155	153.813	-0.80534	0.153287	-5.25382	1.49e-07	8.7765e-05	154.916	-0.856153	0.160494	-5.33449	9.58125e-08	9.94384e-05
Peak00008650	chr2	58674934	58675635	nonTSS	LINC01122	67	81	61	95	96	89	95	86	73	44	74	33	31	30	41	64.2072	-0.805249	0.166401	-4.83922	1.30351e-06	0.000307667	64.5753	-0.865195	0.168071	-5.14781	2.6355e-07	0.000163791
Peak00056525	chr14	66299600	66299960	nonTSS	NA	16	22	7	18	23	26	24	19	14	10	11	11	4	11	3	13.8949	-0.8042	0.242717	-3.31333	0.000921926	0.0200901	13.9756	-0.881049	0.248003	-3.55258	0.00038148	0.0124392
Peak00057529	chr14	100612999	100614099	nonTSS	EVL,DEGS2	185	254	195	315	341	325	188	233	317	125	159	103	82	133	212	201.369	-0.803761	0.138279	-5.81259	6.15144e-09	1.01005e-05	202.617	-0.853822	0.143353	-5.95607	2.58369e-09	9.53411e-06
Peak00014204	chr3	28213373	28213924	nonTSS	NA	29	68	33	26	29	30	74	26	21	11	43	12	8	9	9	28.4958	-0.803277	0.274548	-2.92582	0.00343554	0.0484817	28.5946	-0.887057	0.288265	-3.07723	0.00208937	0.039093
Peak00031846	chr7	28997871	28998385	nonTSS	AC005013.1,TRIL,AC005013.5	34	36	24	78	50	87	30	43	60	17	29	21	20	13	36	35.9225	-0.802538	0.209584	-3.82919	0.000128568	0.00540119	36.1813	-0.864361	0.21534	-4.01394	5.97124e-05	0.00374398
Peak00045960	chr11	8891912	8893001	nonTSS	Y_RNA,ST5	94	69	41	147	104	219	109	67	148	83	55	49	45	31	41	80.4655	-0.800933	0.208193	-3.84706	0.000119541	0.00513091	80.8875	-0.866527	0.212371	-4.08025	4.49875e-05	0.00309035
Peak00011001	chr2	158731928	158733673	nonTSS	ACVR1,UPP2,RP11-546J1.1	675	516	310	681	630	839	712	538	488	439	328	164	154	323	454	457.975	-0.800864	0.165433	-4.84103	1.29169e-06	0.000307667	461.02	-0.849557	0.17277	-4.91727	8.77608e-07	0.000306803
Peak00003215	chr1	101250992	101251813	nonTSS	NA	100	156	116	116	130	42	156	112	81	82	86	37	24	34	66	88.6134	-0.799532	0.244558	-3.26929	0.00107817	0.022331	89.1073	-0.86508	0.253689	-3.41001	0.000649616	0.0178153
Peak00050913	chr12	52226386	52226952	nonTSS	RP11-923I11.4	32	49	45	48	41	68	28	23	49	18	27	19	9	22	30	32.538	-0.798655	0.210264	-3.79835	0.000145662	0.00587967	32.6971	-0.860657	0.212879	-4.04294	5.27845e-05	0.00345765
Peak00057251	chr14	92336282	92336714	nonTSS	TC2N,FBLN5	35	43	37	43	31	52	38	49	56	25	19	13	12	31	28	33.2026	-0.798552	0.200272	-3.98734	6.68181e-05	0.00350505	33.4315	-0.855996	0.204632	-4.1831	2.87555e-05	0.00234643
Peak00008895	chr2	66558235	66558745	nonTSS	AC092669.6,AC092669.2	50	36	30	46	43	65	49	17	47	17	38	20	14	6	23	31.8202	-0.795877	0.231868	-3.43246	0.000598128	0.0149674	31.9399	-0.869117	0.235452	-3.69127	0.000223139	0.00869795
Peak00057054	chr14	81901747	81903256	nonTSS	STON2,RP11-299L17.3	353	185	107	450	398	542	246	224	281	187	147	141	83	88	241	225.557	-0.79549	0.195351	-4.0721	4.65911e-05	0.00280708	227.141	-0.851484	0.202754	-4.19959	2.67402e-05	0.0022626
Peak00032270	chr7	43874039	43874509	nonTSS	NA	45	66	44	48	52	47	65	52	36	31	40	18	8	21	36	39.6153	-0.794954	0.21674	-3.66777	0.000244672	0.00825988	39.8464	-0.856958	0.221497	-3.86894	0.000109309	0.00544269
Peak00012983	chr2	232478301	232480029	nonTSS	NA	262	351	366	474	524	408	299	288	364	192	282	135	88	237	239	288.418	-0.794427	0.162612	-4.8854	1.03219e-06	0.000271316	290.212	-0.845502	0.168444	-5.01947	5.18136e-07	0.000238998
Peak00050494	chr12	32552024	32553090	nonTSS	Y_RNA,FGD4	215	214	101	221	206	319	239	221	257	138	129	63	82	99	171	169.812	-0.794017	0.160388	-4.9506	7.39856e-07	0.00022391	170.82	-0.845509	0.165047	-5.12283	3.01e-07	0.000179549
Peak00057848	chr14	106854797	106855401	nonTSS	IGHV3-35,IGHV3-36,IGHV3-37	46	60	59	134	98	73	69	113	65	39	38	39	8	60	48	60.225	-0.793375	0.223353	-3.55211	0.000382155	0.0110706	60.8431	-0.848816	0.234513	-3.61947	0.000295202	0.0104021
Peak00009921	chr2	108700724	108701294	nonTSS	NA	46	59	39	63	81	95	63	40	53	12	36	33	30	23	36	45.295	-0.79328	0.199661	-3.97313	7.09355e-05	0.00364225	45.5146	-0.857099	0.201815	-4.24696	2.16694e-05	0.00201304
Peak00057508	chr14	100259162	100260292	TSS	EML1	96	94	76	105	102	136	91	96	71	47	80	32	26	54	63	74.8082	-0.793073	0.160946	-4.92756	8.3263e-07	0.000239431	73.8345	-0.545082	0.144182	-3.7805	0.000156513	0.00804973
Peak00051355	chr12	63327965	63329280	TSS	Y_RNA,PPM1H	353	409	288	351	342	537	343	331	296	237	347	89	105	124	223	280.237	-0.791733	0.191844	-4.12695	3.676e-05	0.00241817	277.439	-0.534489	0.161463	-3.31029	0.000931981	0.0244293
Peak00035225	chr8	6747594	6748315	nonTSS	GS1-24F4.2,GS1-24F4.1	74	156	103	141	146	136	69	56	82	49	121	40	21	31	45	80.9908	-0.791528	0.237778	-3.32886	0.000872032	0.0193718	81.3347	-0.859966	0.24475	-3.51366	0.000441983	0.0137377
Peak00025770	chr5	152732071	152732875	nonTSS	NA	203	165	100	283	294	384	271	179	241	151	199	94	41	69	152	174.515	-0.79124	0.193752	-4.08379	4.43072e-05	0.00274865	175.57	-0.850057	0.199262	-4.26602	1.98991e-05	0.00192393
Peak00008385	chr2	46414318	46414843	nonTSS	PRKCE	38	52	33	47	50	37	53	59	32	34	30	17	6	25	23	34.6718	-0.790411	0.216105	-3.65753	0.000254658	0.00846979	34.9209	-0.852631	0.221926	-3.84197	0.000122052	0.00584515
Peak00003068	chr1	95200783	95201701	nonTSS	LINC01057,MIR378G	38	64	64	76	66	96	35	38	83	28	49	20	19	27	41	47.429	-0.790128	0.207294	-3.81162	0.000138057	0.00570054	47.6747	-0.850696	0.211004	-4.03165	5.53856e-05	0.0035613
Peak00012342	chr2	208633922	208635221	TSS	CCNYL1,FZD5	322	346	245	242	210	363	417	261	251	186	239	66	90	174	162	233.027	-0.789633	0.205117	-3.84967	0.000118277	0.00509933	230.578	-0.536007	0.16816	-3.18748	0.00143517	0.0319995
Peak00047042	chr11	58407883	58408306	nonTSS	GLYAT	16	16	17	15	29	20	25	17	17	16	6	12	3	6	10	14.4997	-0.789144	0.241362	-3.26954	0.00107722	0.0223225	14.584	-0.862705	0.246676	-3.49732	0.000469962	0.0143389
Peak00046997	chr11	57227637	57228688	TSS	RNA5SP341,RN7SKP259,RTN4RL2	178	83	74	201	205	221	152	141	139	104	99	55	36	69	112	116.306	-0.788534	0.167171	-4.71694	2.3942e-06	0.000457346	114.399	-0.549238	0.139749	-3.93018	8.48837e-05	0.00570153
Peak00074336	chr22	30443248	30443797	nonTSS	CTA-85E5.10,CNN2P1	36	90	67	66	64	74	69	79	51	34	61	14	17	37	36	51.8911	-0.787893	0.226265	-3.48218	0.000497355	0.0132171	52.2294	-0.848819	0.233446	-3.63604	0.000276865	0.00995666
Peak00056394	chr14	62074066	62074981	nonTSS	RP11-47I22.4,RP11-47I22.3	123	155	69	249	224	252	147	156	222	92	136	55	61	62	125	132.299	-0.787797	0.174446	-4.51599	6.30227e-06	0.000792751	133.157	-0.842794	0.179979	-4.68273	2.83086e-06	0.000602664
Peak00007003	chr1	247537002	247537576	nonTSS	NA	83	97	63	169	126	162	87	87	63	51	83	55	29	28	63	78.0325	-0.787608	0.188643	-4.17513	2.97818e-05	0.00208612	78.5403	-0.848911	0.193447	-4.38835	1.14214e-05	0.00138161
Peak00011822	chr2	191183689	191184962	TSS	HIBCH	316	322	205	382	310	509	409	319	313	220	252	99	77	156	280	263.69	-0.786375	0.171578	-4.58318	4.57953e-06	0.000671894	260.072	-0.55922	0.142739	-3.91777	8.93717e-05	0.0059431
Peak00002090	chr1	53793478	53794269	TSS	LRP8,RP4-784A16.5	115	90	98	157	152	177	97	113	123	72	61	33	54	73	93	96.0463	-0.785609	0.145947	-5.38282	7.33284e-08	5.33865e-05	94.5524	-0.567791	0.122023	-4.65314	3.26919e-06	0.000711457
Peak00005541	chr1	202153752	202154333	nonTSS	PTPRVP,LGR6	48	32	34	101	90	125	56	79	79	48	35	22	13	51	38	52.2414	-0.785447	0.20703	-3.79388	0.000148313	0.00594584	52.7252	-0.839738	0.216309	-3.88213	0.000103547	0.00527913
Peak00051895	chr12	89747128	89748076	nonTSS	DUSP6	221	137	112	208	164	251	230	157	116	134	98	69	46	105	102	136.953	-0.785444	0.169753	-4.62697	3.71062e-06	0.000597295	137.825	-0.839157	0.175015	-4.79477	1.62863e-06	0.000452624
Peak00026335	chr5	175969955	175970787	nonTSS	RNF44,CDHR2,RN7SL684P	99	101	113	172	135	151	124	125	98	60	88	43	42	79	80	97.0734	-0.785023	0.149684	-5.24455	1.56667e-07	9.02271e-05	97.7741	-0.836823	0.156587	-5.34414	9.08476e-08	9.68258e-05
Peak00038882	chr9	763947	764654	nonTSS	NA	64	83	38	207	215	195	164	159	202	62	58	45	37	73	129	106.335	-0.784988	0.230771	-3.40159	0.000669939	0.0160581	107.339	-0.837872	0.242068	-3.46131	0.000537557	0.0156329
Peak00062121	chr16	73091443	73092955	nonTSS	ZFHX3,RP11-346C20.4,RP11-346C20.3	114	101	67	176	120	204	124	91	94	54	74	49	41	62	91	91.8038	-0.783324	0.154113	-5.0828	3.71919e-07	0.000155147	92.4051	-0.835507	0.159163	-5.24939	1.52602e-07	0.000120951
Peak00049067	chr11	123300620	123302138	nonTSS	AP000783.1	296	262	163	488	418	577	419	358	347	210	215	113	100	206	297	278.528	-0.783152	0.159647	-4.90551	9.31841e-07	0.000255918	280.659	-0.830786	0.169125	-4.91224	9.00397e-07	0.000310915
Peak00021916	chr4	171010265	171011642	TSS	AADAT,APOBEC3AP1	171	274	194	372	326	465	392	314	153	114	266	98	93	93	210	223.924	-0.782235	0.211727	-3.69455	0.000220276	0.00765739	220.471	-0.511682	0.169849	-3.01256	0.00259051	0.0478355
Peak00048372	chr11	100557610	100558902	nonTSS	CTD-2383M3.1,ARHGAP42	148	270	174	373	317	283	262	212	196	127	221	80	67	90	184	190.228	-0.781758	0.186179	-4.19895	2.68152e-05	0.00195412	191.467	-0.837155	0.192507	-4.3487	1.3695e-05	0.00154159
Peak00007360	chr2	10262104	10263259	TSS	RP11-254F7.4,RRM2	277	267	245	538	643	426	366	384	351	213	320	102	116	219	233	295.04	-0.781754	0.167203	-4.67547	2.93282e-06	0.00052318	289.763	-0.560953	0.131919	-4.25226	2.11625e-05	0.00249927
Peak00056250	chr14	57999923	58000306	nonTSS	NA	14	12	10	24	26	21	19	15	14	7	7	6	5	11	12	12.7663	-0.780516	0.231287	-3.37466	0.000739058	0.0171949	12.8738	-0.847628	0.236915	-3.57778	0.000346524	0.0116012
Peak00012378	chr2	210288034	210289407	nonTSS	MAP2	312	316	227	374	374	394	441	316	297	212	304	83	89	163	230	263.525	-0.77954	0.176097	-4.42677	9.56532e-06	0.00102526	265.132	-0.832515	0.181914	-4.57643	4.72988e-06	0.000846814
Peak00061600	chr16	56224663	56225695	TSS	RP11-461O7.1,CTD-2050B12.1,GNAO1,CTD-2050B12.2	131	42	33	173	142	167	134	162	83	75	17	57	38	56	66	85.9251	-0.77878	0.246036	-3.16531	0.0015492	0.0284871	83.908	-0.4689	0.184182	-2.54586	0.010901	0.114408
Peak00026795	chr6	5813728	5814316	nonTSS	RP1-182O16.2	33	41	34	18	24	44	60	26	17	8	22	6	18	16	15	25.5837	-0.778103	0.263604	-2.95179	0.00315934	0.0460291	25.7115	-0.850703	0.274507	-3.09902	0.00194162	0.0371662
Peak00004567	chr1	162759965	162760794	TSS	DDR2,HSD17B7	94	78	55	100	89	121	161	121	109	59	54	39	26	53	88	79.8029	-0.77785	0.19178	-4.05595	4.99308e-05	0.00292162	78.551	-0.523862	0.160517	-3.2636	0.00110005	0.0269299
Peak00066755	chr18	29264176	29266148	TSS	B4GALT6,RP11-549B18.1	592	540	438	608	503	667	594	470	430	361	471	173	133	227	379	422.883	-0.777603	0.171412	-4.53646	5.7207e-06	0.000741663	418.49	-0.537522	0.146712	-3.66378	0.000248519	0.0111751
Peak00030244	chr6	143140799	143141611	nonTSS	HIVEP2	110	60	57	120	88	135	111	96	145	58	59	61	32	36	68	78.5231	-0.777594	0.170273	-4.56674	4.95367e-06	0.000690894	78.9674	-0.836205	0.172809	-4.83889	1.30568e-06	0.000398589
Peak00076624	chrX	101770875	101772236	TSS	TMSB15A	149	94	80	146	127	197	165	115	90	91	77	48	43	39	100	99.1403	-0.777116	0.180581	-4.30341	1.68186e-05	0.00145836	97.9173	-0.515053	0.156189	-3.29762	0.000975064	0.0250096
Peak00059722	chr15	84748521	84749451	nonTSS	RP11-342A23.1,EFTUD1P1	131	93	86	92	69	123	92	74	121	67	42	40	21	42	92	76.5884	-0.776706	0.20496	-3.78954	0.000150925	0.00599504	76.9849	-0.831775	0.209821	-3.96421	7.36393e-05	0.00431329
Peak00027239	chr6	19804612	19805534	nonTSS	RP1-167F1.2,RP4-625H18.2	209	124	70	231	246	234	286	229	142	131	140	43	57	117	100	148.465	-0.776002	0.207489	-3.73997	0.000184046	0.00680238	149.663	-0.830587	0.216658	-3.83363	0.000126265	0.00598319
Peak00049333	chr11	130258381	130259601	nonTSS	RP11-121M22.1	141	91	68	92	89	174	121	108	112	77	55	49	40	60	64	86.0664	-0.775041	0.163968	-4.72678	2.28109e-06	0.000443219	86.5205	-0.830764	0.165838	-5.0095	5.45722e-07	0.000244236
Peak00032496	chr7	50849909	50850658	nonTSS	GRB10	97	35	32	100	65	91	45	61	55	26	23	19	29	33	53	48.2433	-0.774122	0.216022	-3.58354	0.000338968	0.0102908	48.6484	-0.82875	0.224675	-3.68866	0.000225438	0.00875164
Peak00014185	chr3	27762415	27764329	TSS	RP11-222K16.2,EOMES	442	439	294	413	361	550	425	310	320	245	333	159	93	154	289	309.051	-0.773859	0.17097	-4.52629	6.00281e-06	0.000766978	306.842	-0.520064	0.151735	-3.42744	0.000609292	0.019035
Peak00008540	chr2	54557321	54558428	TSS	C2orf73	244	189	94	270	221	322	305	216	196	148	156	72	60	102	176	174.435	-0.773177	0.176111	-4.39028	1.13205e-05	0.0011556	171.94	-0.535952	0.147343	-3.63745	0.000275355	0.0119536
Peak00063808	chr17	29718570	29719095	TSS	NF1,RAB11FIP4	34	19	13	59	64	49	16	37	41	16	9	18	13	12	29	26.4302	-0.773079	0.241131	-3.20606	0.00134568	0.0259498	25.9322	-0.451881	0.184813	-2.44507	0.0144825	0.134687
Peak00062950	chr17	3350948	3351400	nonTSS	SPATA22	9	21	23	29	43	25	19	26	31	16	16	15	6	11	6	18.9039	-0.772692	0.239272	-3.22934	0.00124076	0.0244893	19.0251	-0.845733	0.245409	-3.44622	0.000568481	0.0162687
Peak00034172	chr7	132261509	132262465	nonTSS	PLXNA4	86	83	50	113	97	152	79	85	89	41	59	34	38	22	84	70.1647	-0.772438	0.186602	-4.13949	3.48083e-05	0.00231774	70.6033	-0.828482	0.191632	-4.32329	1.53718e-05	0.0016602
Peak00016753	chr3	134097247	134097587	nonTSS	AMOTL2,HMGN1P9	24	30	17	26	39	58	30	29	28	11	23	12	9	17	20	23.4397	-0.771923	0.205679	-3.75305	0.000174695	0.00657968	23.5811	-0.834238	0.208469	-4.00174	6.28778e-05	0.0038671
Peak00067615	chr18	70533679	70537341	TSS	NETO1,RP11-676J15.1	643	486	293	565	484	770	369	409	461	294	393	228	140	181	342	383.631	-0.771911	0.156836	-4.92178	8.57597e-07	0.00024243	381.088	-0.514058	0.143986	-3.57019	0.000356729	0.0136591
Peak00064807	chr17	53341763	53342648	TSS	HLF,RP11-515O17.2	102	73	56	153	142	162	128	113	72	50	64	42	49	46	84	84.2995	-0.771572	0.172743	-4.46658	7.948e-06	0.000917688	82.9582	-0.524418	0.145904	-3.59427	0.000325303	0.0132426
Peak00006038	chr1	213123562	213125084	TSS	VASH2	289	249	143	392	364	393	313	243	262	180	185	102	103	116	240	224.882	-0.771521	0.142271	-5.42291	5.8637e-08	4.7594e-05	222.097	-0.545774	0.122129	-4.46882	7.86517e-06	0.00124304
Peak00002371	chr1	64935410	64936775	TSS	CACHD1	258	184	117	227	222	330	188	209	213	177	129	78	73	95	136	166.912	-0.770768	0.142177	-5.42119	5.92049e-08	4.7594e-05	165.227	-0.530038	0.130374	-4.06553	4.79237e-05	0.00402372
Peak00040298	chr9	94712100	94713083	TSS	ROR2	102	62	42	150	134	144	122	130	136	55	46	46	39	58	96	85.4604	-0.770556	0.184891	-4.16763	3.07779e-05	0.00213984	83.9355	-0.527117	0.152211	-3.46306	0.000534067	0.0176604
Peak00000502	chr1	11751200	11752258	nonTSS	MAD2L2,DRAXIN	72	73	76	118	86	83	55	69	37	32	40	30	39	41	39	58.0909	-0.770257	0.199972	-3.85182	0.000117242	0.00506887	58.4921	-0.828496	0.206125	-4.01938	5.83508e-05	0.0036842
Peak00007627	chr2	20424989	20425780	TSS	SDC1	121	94	63	216	221	180	124	113	129	87	53	63	44	55	119	104.519	-0.770126	0.176191	-4.37097	1.23697e-05	0.00121297	102.975	-0.520107	0.149102	-3.48825	0.00048619	0.0166936
Peak00035013	chr8	356468	357399	nonTSS	FBXO25	98	133	88	176	112	173	133	133	98	44	99	32	39	58	118	97.7918	-0.770089	0.200617	-3.8386	0.000123736	0.00526411	98.5214	-0.822238	0.208844	-3.9371	8.24722e-05	0.00462009
Peak00027465	chr6	26251602	26252211	TSS	HIST1H4G,HIST1H3F,HIST1H2BH	89	124	93	222	241	132	133	102	123	72	87	55	68	56	82	106.598	-0.769866	0.174265	-4.41779	9.97141e-06	0.00105849	105.456	-0.503408	0.153378	-3.28214	0.00103021	0.0258081
Peak00042237	chr10	11059318	11060810	TSS	CELF2,RP1-251M9.3	225	128	98	234	160	235	130	150	165	109	104	76	49	65	131	130.122	-0.769581	0.156104	-4.92992	8.22642e-07	0.000238878	128.725	-0.519126	0.140352	-3.69875	0.000216666	0.0100726
Peak00065959	chr17	79454699	79455400	nonTSS	NA	66	74	115	157	160	130	68	83	91	37	52	44	58	43	70	80.5083	-0.769244	0.202923	-3.79082	0.000150152	0.00598752	81.0695	-0.826867	0.209843	-3.94041	8.13418e-05	0.00458649
Peak00044975	chr10	114709540	114710231	TSS	TCF7L2,RP11-57H14.2	229	95	58	255	240	255	266	263	236	189	73	65	29	121	129	155.579	-0.769037	0.236406	-3.25304	0.00114177	0.0231679	152.006	-0.502158	0.179224	-2.80185	0.00508105	0.0720396
Peak00030919	chr6	166901474	166902028	nonTSS	RPS6KA2	47	82	48	141	113	127	86	77	51	36	58	31	36	47	46	64.5253	-0.769013	0.18811	-4.0881	4.34912e-05	0.00271989	65.0021	-0.8251	0.194679	-4.23825	2.2527e-05	0.00205253
Peak00010088	chr2	114082066	114082879	nonTSS	NA	53	33	14	72	65	95	60	57	63	39	21	18	17	30	40	41.792	-0.768299	0.208063	-3.69264	0.000221941	0.00770139	42.1243	-0.823913	0.215547	-3.82243	0.000132142	0.00615938
Peak00049568	chr12	2161752	2162592	TSS	CACNA1C,CACNA1C-IT2	61	61	48	162	108	119	85	112	73	49	43	37	42	42	62	69.6457	-0.76747	0.179147	-4.28402	1.83543e-05	0.00152635	68.3878	-0.516407	0.14901	-3.46559	0.000529077	0.0176037
Peak00033094	chr7	90893282	90895304	TSS	FZD1	504	445	342	428	417	502	715	477	378	343	297	140	137	261	334	370.849	-0.767299	0.181273	-4.23284	2.30763e-05	0.00176324	366.14	-0.536192	0.150116	-3.57184	0.000354477	0.0136591
Peak00031191	chr7	3102497	3103163	nonTSS	NA	25	55	43	65	58	105	92	59	91	21	38	45	21	33	31	49.9239	-0.767249	0.219017	-3.50316	0.000459779	0.0125159	50.1874	-0.831979	0.223961	-3.71485	0.000203328	0.00820004
Peak00071576	chr20	31172536	31173514	nonTSS	C20orf112,RP11-410N8.1,RP11-410N8.4	99	78	90	156	138	190	65	136	97	61	58	68	35	62	75	89.1308	-0.766445	0.165931	-4.61907	3.85463e-06	0.000610218	89.8052	-0.820896	0.17299	-4.74533	2.0817e-06	0.000517461
Peak00034092	chr7	130080542	130081417	TSS	CEP41	174	210	151	281	323	224	262	187	160	125	146	60	65	120	180	169.719	-0.765843	0.170892	-4.48144	7.41394e-06	0.000876196	167.083	-0.544568	0.140184	-3.88465	0.000102478	0.00632949
Peak00051708	chr12	77458825	77460055	TSS	E2F7	571	384	224	656	615	749	614	492	461	380	353	154	152	212	411	402.367	-0.764903	0.170307	-4.49131	7.07851e-06	0.000849564	396.28	-0.539984	0.138095	-3.91024	9.22057e-05	0.00596949
Peak00010374	chr2	128377298	128377983	nonTSS	MYO7B,RP11-286H15.1	108	50	43	134	131	123	93	94	127	57	66	68	26	38	48	75.4993	-0.764752	0.181611	-4.21092	2.54329e-05	0.00187463	75.9609	-0.826315	0.185363	-4.45782	8.27955e-06	0.00112463
Peak00022039	chr4	178270295	178270794	nonTSS	NEIL3,RP11-376O6.2	56	15	17	70	81	89	111	68	33	29	35	24	10	25	37	43.3086	-0.764478	0.254553	-3.00322	0.00267138	0.0409776	43.7256	-0.829819	0.266399	-3.11495	0.00183979	0.0359525
Peak00010196	chr2	120770224	120771224	nonTSS	EPB41L5	243	195	95	192	150	300	246	197	184	122	151	56	54	83	161	154.307	-0.764401	0.194119	-3.93779	8.2237e-05	0.00400874	155.207	-0.81815	0.200038	-4.08997	4.31434e-05	0.00299756
Peak00033203	chr7	95401592	95402508	nonTSS	DYNC1I1	131	102	70	133	136	194	180	129	96	68	84	45	50	46	109	100.094	-0.764223	0.180104	-4.24323	2.20321e-05	0.00170883	100.737	-0.81852	0.185662	-4.40866	1.04011e-05	0.00130668
Peak00031966	chr7	32767466	32768700	nonTSS	AVL9,DPY19L1P1,ZNRF2P1,MIR550A2	101	89	75	109	57	135	55	47	64	63	54	31	17	33	52	62.6066	-0.763004	0.21094	-3.61716	0.000297853	0.00942444	62.9152	-0.822556	0.215777	-3.81206	0.000137811	0.00632591
Peak00049121	chr11	124745890	124746897	nonTSS	ROBO3,RP11-664I21.5,ROBO4	271	216	171	344	382	326	405	329	262	177	211	80	78	142	267	232.068	-0.762575	0.182659	-4.17485	2.98179e-05	0.00208612	233.823	-0.812971	0.191027	-4.25579	2.08312e-05	0.00197102
Peak00059163	chr15	68260158	68261101	nonTSS	RP11-282M16.1	80	41	43	129	106	126	67	86	84	56	19	27	33	56	55	62.997	-0.762264	0.203368	-3.7482	0.000178111	0.00663708	63.5527	-0.813573	0.213063	-3.81846	0.000134288	0.00622881
Peak00066719	chr18	25755284	25758624	TSS	CDH2	1130	724	488	1086	998	1333	576	463	788	589	680	411	240	185	441	634.725	-0.761686	0.19868	-3.83373	0.000126217	0.00533777	632.137	-0.471807	0.168531	-2.79952	0.0051178	0.0723698
Peak00048243	chr11	93861447	93862911	TSS	PANX1	454	375	274	515	399	667	545	400	342	304	329	166	116	222	296	342.755	-0.760373	0.149209	-5.09603	3.46857e-07	0.000147889	338.923	-0.528357	0.129474	-4.08081	4.48791e-05	0.00392126
Peak00047055	chr11	58694742	58695369	nonTSS	GLYATL1,RP11-780O24.2,RP11-142C4.6	204	206	147	240	224	249	222	186	209	145	124	62	65	83	199	163.925	-0.760112	0.162886	-4.66654	3.06314e-06	0.000533615	164.905	-0.81044	0.168315	-4.81503	1.47178e-06	0.000424417
Peak00077356	chrX	152909469	152909988	nonTSS	DUSP9	19	18	13	52	40	44	22	37	14	14	15	11	11	8	20	20.9847	-0.759217	0.236794	-3.20623	0.00134488	0.0259471	21.1967	-0.824335	0.2459	-3.35232	0.000801366	0.0204567
Peak00012213	chr2	204488249	204488839	nonTSS	NA	24	36	26	50	45	44	15	20	32	13	16	7	15	18	24	24.433	-0.759153	0.223309	-3.39956	0.000674946	0.0161562	24.594	-0.819937	0.229073	-3.57937	0.000344424	0.0115835
Peak00063376	chr17	15602613	15603287	TSS	ZNF286A,UBE2SP1	91	90	66	171	170	157	122	156	112	76	65	45	44	83	83	96.6329	-0.758972	0.15228	-4.98407	6.22602e-07	0.000209817	94.8887	-0.538634	0.122362	-4.40197	1.07274e-05	0.0016082
Peak00064009	chr17	36413079	36413682	nonTSS	RP11-1407O15.2	35	51	57	89	79	79	36	80	54	27	29	11	25	39	52	47.5601	-0.758797	0.221117	-3.43165	0.00059992	0.0149855	48.0094	-0.811342	0.231402	-3.5062	0.000454559	0.0140171
Peak00044217	chr10	89874041	89874760	nonTSS	NA	57	82	50	124	84	133	95	79	73	54	55	25	20	47	70	65.7204	-0.75795	0.177375	-4.27316	1.92723e-05	0.00157882	66.1969	-0.810096	0.184112	-4.40002	1.08242e-05	0.00133848
Peak00036755	chr8	67089041	67090157	TSS	TRIM55,CRH	227	396	229	339	315	401	253	200	212	154	313	83	58	107	183	220.806	-0.756485	0.212344	-3.56255	0.000367268	0.0107912	219.088	-0.488999	0.173338	-2.82107	0.00478631	0.0696998
Peak00056948	chr14	77607308	77608072	nonTSS	RP11-463C8.4,TMEM63C,ZDHHC22,AC007375.1	57	68	65	89	88	138	36	49	78	35	39	35	30	21	60	56.2182	-0.75582	0.202486	-3.7327	0.00018944	0.00693861	56.5164	-0.815365	0.206588	-3.94681	7.91977e-05	0.00452708
Peak00056563	chr14	67999542	68000491	nonTSS	TMEM229B,PLEKHH1	122	84	62	138	93	183	85	94	105	58	55	36	36	46	102	81.7712	-0.755757	0.176208	-4.28901	1.79473e-05	0.00150713	82.3213	-0.807119	0.182353	-4.42612	9.59421e-06	0.00124921
Peak00054845	chr13	95253676	95254689	TSS	TGDS,GPR180	329	296	175	496	549	447	437	310	297	297	235	112	108	174	250	282.46	-0.755641	0.161636	-4.67495	2.94019e-06	0.00052318	278.418	-0.529591	0.133218	-3.97537	7.02696e-05	0.00500124
Peak00024774	chr5	118914586	118915117	nonTSS	HSD17B4	46	36	25	63	85	66	89	63	45	51	38	21	11	18	34	43.2871	-0.754741	0.219944	-3.43152	0.000600214	0.0149855	43.6056	-0.817413	0.226882	-3.60281	0.000314793	0.0108959
Peak00030884	chr6	166303360	166303988	nonTSS	PDE10A,SDIM1	27	17	9	65	49	60	67	66	43	16	10	25	20	18	23	32.3813	-0.754689	0.256977	-2.9368	0.00331619	0.047375	32.7106	-0.82297	0.269004	-3.05933	0.00221833	0.040627
Peak00019454	chr4	41215871	41217040	nonTSS	APBB2,UCHL1-AS1	151	157	120	139	139	227	265	255	161	102	117	73	55	121	102	141.808	-0.754644	0.190025	-3.97128	7.14876e-05	0.00366156	142.781	-0.808758	0.196944	-4.10654	4.01622e-05	0.00284702
Peak00042990	chr10	35155742	35156222	nonTSS	SS18L2P1	32	35	26	38	33	63	60	39	28	16	16	17	20	20	27	30.4182	-0.754207	0.211376	-3.56809	0.000359597	0.0106408	30.6072	-0.814833	0.21604	-3.77168	0.000162155	0.00709999
Peak00028832	chr6	74018802	74020387	TSS	KHDC1,RP11-398K22.12	292	231	156	214	181	311	272	170	197	154	200	74	66	76	150	176.121	-0.753911	0.190876	-3.94974	7.82368e-05	0.00388281	174.907	-0.489818	0.164355	-2.98024	0.00288021	0.0510787
Peak00045791	chr11	3443090	3444778	nonTSS	FAM86GP	154	188	141	382	305	320	236	290	301	65	109	96	105	114	266	194.179	-0.752872	0.208367	-3.6132	0.00030244	0.00950335	195.847	-0.802445	0.219	-3.66414	0.000248173	0.00932361
Peak00008768	chr2	62932213	62933517	TSS	EHBP1	691	681	434	844	832	907	898	695	580	530	560	171	207	398	501	566.889	-0.752863	0.169231	-4.44873	8.638e-06	0.000962756	558.732	-0.539768	0.135913	-3.97143	7.14438e-05	0.00501835
Peak00037535	chr8	101821630	101822479	nonTSS	NA	141	103	84	258	196	231	196	177	202	135	103	77	40	88	117	134.096	-0.752261	0.159411	-4.71899	2.37018e-06	0.00045388	135.074	-0.80518	0.16701	-4.82115	1.42731e-06	0.000417641
Peak00041277	chr9	130373943	130374947	TSS	STXBP1	148	94	131	286	312	257	194	213	165	97	104	81	80	114	140	152.267	-0.752118	0.163806	-4.59151	4.40058e-06	0.00065561	149.558	-0.523966	0.131119	-3.9961	6.43936e-05	0.00474401
Peak00051712	chr12	77718360	77719440	nonTSS	RP1-34H18.1	138	132	76	140	133	170	142	98	109	86	101	55	47	45	72	98.6655	-0.751883	0.151032	-4.9783	6.41441e-07	0.000209907	99.0938	-0.810089	0.149723	-5.41059	6.28167e-08	7.32002e-05
Peak00024371	chr5	98369116	98369446	nonTSS	NA	31	40	24	14	20	31	34	22	25	17	16	11	9	15	11	21.2123	-0.751537	0.238574	-3.15012	0.00163202	0.0293243	21.2837	-0.820118	0.243115	-3.37337	0.000742536	0.0193871
Peak00046648	chr11	36430424	36431478	nonTSS	PRR5L	76	94	69	97	69	155	70	51	97	58	61	38	22	40	54	66.6376	-0.751281	0.177937	-4.22216	2.41968e-05	0.00181119	66.916	-0.809054	0.178301	-4.53758	5.69035e-06	0.000933245
Peak00049163	chr11	125932209	125933565	nonTSS	CDON,NAP1L1P1	431	340	322	578	642	660	605	525	421	352	301	155	213	242	348	390.532	-0.751209	0.140998	-5.32779	9.94151e-08	6.5574e-05	393.191	-0.801788	0.148697	-5.39211	6.96368e-08	7.97486e-05
Peak00005418	chr1	199092512	199093290	nonTSS	NA	34	70	56	57	45	37	37	42	21	14	41	24	10	22	19	35.1236	-0.75102	0.248838	-3.01811	0.00254358	0.0397038	35.3112	-0.82031	0.257354	-3.18748	0.00143518	0.0304552
Peak00055427	chr14	21565919	21567045	nonTSS	ARHGEF40,ZNF219,RP11-998D10.7,TMEM253,RP11-998D10.4	159	86	82	188	157	197	119	132	124	105	61	57	46	48	117	105.739	-0.750177	0.168351	-4.45602	8.34955e-06	0.000946196	106.48	-0.803169	0.17514	-4.58588	4.52076e-06	0.000818195
Peak00072964	chr21	25662328	25663076	nonTSS	NA	80	126	67	210	239	262	224	165	130	91	118	87	29	70	109	124.261	-0.749338	0.205212	-3.65153	0.000260684	0.00859481	125.158	-0.807259	0.21296	-3.79066	0.000150247	0.00670714
Peak00049338	chr11	130318135	130319526	TSS	ADAMTS15	118	186	138	220	214	371	169	122	287	84	125	64	77	74	187	152.947	-0.748697	0.198308	-3.77543	0.000159731	0.00624289	151.555	-0.497104	0.166133	-2.9922	0.00276973	0.0499434
Peak00007313	chr2	9346097	9347332	TSS	ASAP2	169	62	59	162	135	162	102	98	134	92	57	41	37	63	84	91.3184	-0.748491	0.179476	-4.17042	3.04036e-05	0.00211955	89.9932	-0.504365	0.152054	-3.31701	0.000909858	0.0241826
Peak00002255	chr1	59368893	59369980	nonTSS	LINC01135,RP4-794H19.1	146	180	149	144	187	217	187	163	128	97	119	53	53	109	116	132.632	-0.748045	0.164233	-4.55479	5.24387e-06	0.00070873	133.382	-0.799391	0.168545	-4.74289	2.10695e-06	0.000517461
Peak00066696	chr18	24392988	24393416	nonTSS	AQP4-AS1,RP11-552O4.1	22	33	20	19	28	17	22	19	19	10	18	16	7	6	6	17.3162	-0.747783	0.24698	-3.0277	0.00246422	0.0388696	17.371	-0.82539	0.25217	-3.27315	0.00106355	0.0247524
Peak00027666	chr6	30658329	30659064	TSS	PPP1R18,NRM,RPL7P4,MDC1	87	48	54	149	130	116	89	110	88	75	34	36	37	48	67	73.5348	-0.746971	0.181784	-4.10911	3.97181e-05	0.00255495	72.1766	-0.503664	0.149295	-3.37362	0.000741856	0.021724
Peak00017443	chr3	160938713	160939670	TSS	NMD3,RP11-479I16.2	331	250	148	343	296	401	397	245	225	194	199	96	87	160	210	226.939	-0.746593	0.160691	-4.64614	3.3821e-06	0.000565565	224.137	-0.519749	0.136472	-3.80846	0.000139836	0.00758999
Peak00013285	chr2	240523724	240524946	nonTSS	NA	97	86	83	176	136	142	64	118	90	64	89	51	28	76	36	84.4782	-0.746132	0.185185	-4.02912	5.59869e-05	0.0031446	85.099	-0.803583	0.192003	-4.18526	2.84842e-05	0.00233319
Peak00054578	chr13	76054804	76056959	TSS	TBC1D4	478	466	291	418	303	626	477	343	396	301	366	158	107	183	267	331.627	-0.745994	0.177023	-4.21411	2.50763e-05	0.00185315	329.609	-0.493362	0.155493	-3.17289	0.00150931	0.0331032
Peak00008649	chr2	58654603	58656306	nonTSS	LINC01122	149	206	118	153	166	161	187	166	185	111	152	82	41	82	75	131.738	-0.745586	0.177678	-4.19627	2.71342e-05	0.00197177	132.288	-0.805005	0.178622	-4.50674	6.5831e-06	0.000994629
Peak00040410	chr9	98079082	98080322	nonTSS	FANCC	187	162	174	277	337	260	182	201	178	132	169	69	65	110	163	168.835	-0.745568	0.150653	-4.94889	7.46362e-07	0.000224121	169.99	-0.79679	0.157867	-5.04721	4.48308e-07	0.000223891
Peak00041233	chr9	129485428	129486136	nonTSS	AL161731.1	94	72	70	125	121	146	100	101	133	62	43	41	42	59	93	82.7241	-0.745516	0.149775	-4.97756	6.43896e-07	0.000209907	83.2754	-0.795037	0.155893	-5.09989	3.39843e-07	0.000194595
Peak00038424	chr8	135273750	135274354	nonTSS	RP11-513H8.1	36	47	22	21	34	43	32	33	35	23	29	12	11	17	10	26.2535	-0.74549	0.222694	-3.3476	0.000815133	0.0185182	26.3513	-0.812774	0.225029	-3.61186	0.000304009	0.0106446
Peak00002607	chr1	76080132	76082235	nonTSS	SLC44A5	544	611	363	566	448	705	646	448	443	342	521	177	126	153	393	414.818	-0.745009	0.200883	-3.70868	0.000208344	0.00739242	416.796	-0.802017	0.206239	-3.88877	0.000100752	0.00521444
Peak00031914	chr7	30518971	30519413	nonTSS	NOD1	73	84	49	77	56	90	91	57	72	45	68	22	13	40	43	56.3008	-0.744815	0.200573	-3.71344	0.000204464	0.00730513	56.576	-0.80296	0.203746	-3.94099	8.1147e-05	0.00457939
Peak00037039	chr8	81083014	81084125	TSS	TPD52	446	330	179	433	361	647	503	338	379	317	277	112	99	203	276	307.427	-0.744539	0.180591	-4.12278	3.7432e-05	0.00245016	303.553	-0.514585	0.149667	-3.4382	0.00058559	0.0188042
Peak00035511	chr8	17657742	17659488	nonTSS	MTUS1,RP11-156K13.1,RP11-806O11.1	366	272	150	378	262	563	251	311	358	227	255	107	82	111	240	245.836	-0.744457	0.185173	-4.02034	5.81135e-05	0.00319885	247.286	-0.799338	0.190954	-4.18602	2.83883e-05	0.00233319
Peak00025699	chr5	150003622	150004673	nonTSS	SYNPO,CTB-140J7.2	105	45	35	148	130	176	98	97	116	63	34	39	40	45	86	77.6843	-0.744058	0.206959	-3.5952	0.000324149	0.00997429	78.3077	-0.797591	0.215751	-3.69682	0.000218321	0.00858066
Peak00018860	chr4	9153635	9155855	nonTSS	FAM86KP	310	221	226	490	388	428	613	583	344	232	182	138	146	279	268	311.32	-0.743722	0.195186	-3.81032	0.000138789	0.00572156	314.112	-0.793667	0.206168	-3.84962	0.000118303	0.00574408
Peak00065064	chr17	60885310	60886153	nonTSS	MARCH10,RP11-453A12.1	61	72	44	99	71	93	76	79	103	45	41	43	35	33	49	60.5626	-0.743721	0.15203	-4.89192	9.98566e-07	0.000268485	60.8869	-0.800464	0.153345	-5.22003	1.78895e-07	0.000129158
Peak00025701	chr5	150035639	150036749	nonTSS	SYNPO,MYOZ3	219	120	102	259	214	281	227	197	167	137	102	62	64	118	150	152.379	-0.74346	0.159742	-4.65413	3.25354e-06	0.000555499	153.513	-0.792357	0.168535	-4.70143	2.5835e-06	0.000573918
Peak00063296	chr17	10101299	10102761	TSS	GAS7	189	172	197	317	297	398	177	194	226	121	178	103	87	99	182	185.383	-0.743167	0.143666	-5.17289	2.30495e-07	0.000114761	183.499	-0.503215	0.129207	-3.89465	9.83408e-05	0.00619846
Peak00075581	chrX	15511146	15512058	nonTSS	PIR,BMX	98	141	73	115	98	116	170	109	109	91	98	34	37	40	65	90.1682	-0.743123	0.203285	-3.65557	0.000256614	0.00850672	90.5888	-0.803199	0.20714	-3.87757	0.000105504	0.00533725
Peak00006913	chr1	244893316	244894291	nonTSS	NA	110	84	70	132	138	128	104	74	86	65	50	38	41	65	72	80.0412	-0.742879	0.137926	-5.38609	7.2e-08	5.33865e-05	80.5197	-0.79412	0.141655	-5.606	2.07056e-08	3.27454e-05
Peak00006299	chr1	225531371	225531748	nonTSS	DNAH14	8	18	19	27	25	13	22	16	24	15	9	7	5	11	8	14.6678	-0.742871	0.243673	-3.04864	0.00229883	0.0370293	14.7663	-0.812319	0.250398	-3.24411	0.00117818	0.0265206
Peak00026572	chr6	235861	236412	nonTSS	NA	46	41	26	31	44	44	68	53	38	34	29	11	16	26	17	34.062	-0.74231	0.220686	-3.36366	0.000769175	0.0177705	34.2672	-0.804562	0.225999	-3.56003	0.000370811	0.0121931
Peak00075492	chrX	10587757	10588855	nonTSS	MID1	107	46	40	99	74	142	113	81	110	84	41	42	11	36	59	67.6774	-0.741996	0.223331	-3.32241	0.000892429	0.0197001	68.1132	-0.801885	0.230771	-3.4748	0.000511228	0.0151323
Peak00053193	chr12	132067744	132068235	nonTSS	NA	8	17	10	35	47	30	21	19	20	4	15	9	8	16	8	16.4874	-0.741891	0.254178	-2.91878	0.00351404	0.0492176	16.6272	-0.811618	0.263999	-3.07432	0.0021098	0.039287
Peak00027225	chr6	18264115	18265549	TSS	Y_RNA,DEK	345	164	182	306	338	334	280	274	272	186	149	102	72	156	241	215.907	-0.741474	0.158434	-4.68002	2.86853e-06	0.000518438	212.628	-0.525243	0.128078	-4.10097	4.11425e-05	0.00381171
Peak00011641	chr2	181844693	181846035	TSS	UBE2E3,AC104076.3	432	409	274	457	353	507	451	304	270	260	322	101	91	210	275	301.031	-0.740774	0.18526	-3.99857	6.37254e-05	0.00341285	297.478	-0.511858	0.153427	-3.33616	0.000849434	0.0235278
Peak00018646	chr4	3294210	3295585	nonTSS	RGS12	159	117	146	309	253	235	103	171	180	105	101	92	73	125	83	142.672	-0.74059	0.161005	-4.5998	4.229e-06	0.000641183	143.702	-0.794221	0.16832	-4.71852	2.37567e-06	0.000551736
Peak00050884	chr12	51663172	51664676	TSS	DAZAP2,SMAGP	126	129	104	209	160	238	92	131	211	84	101	61	63	69	115	119.565	-0.740235	0.151635	-4.8817	1.05178e-06	0.000274219	118.497	-0.496307	0.13901	-3.5703	0.000356576	0.0136591
Peak00043181	chr10	48354460	48355318	nonTSS	ZNF488,RP11-463P17.3	209	157	104	199	173	208	193	193	178	115	118	59	64	89	144	141.157	-0.74022	0.146947	-5.03732	4.721e-07	0.000176006	142.03	-0.791257	0.152269	-5.19644	2.03142e-07	0.000140553
Peak00012082	chr2	200322964	200324622	nonTSS	SATB2,SATB2-AS1	232	326	225	165	131	247	264	196	152	131	198	94	69	91	105	174.45	-0.740203	0.221148	-3.3471	0.000816621	0.0185311	175.048	-0.801829	0.226396	-3.54172	0.00039753	0.0128365
Peak00008458	chr2	47747836	47749059	nonTSS	MSH2,KCNK12,AC138655.4	222	306	178	402	335	489	365	315	336	172	279	104	96	162	247	252.414	-0.740164	0.159238	-4.64815	3.34927e-06	0.000563712	253.986	-0.791495	0.165351	-4.78676	1.69493e-06	0.000461896
Peak00017788	chr3	179168609	179169837	nonTSS	GNB4,RP11-145M9.2	303	260	167	372	331	456	407	271	236	199	197	114	90	188	227	241.303	-0.739755	0.146096	-5.0635	4.11633e-07	0.000164596	242.816	-0.789358	0.152439	-5.17819	2.24051e-07	0.000147346
Peak00066398	chr18	11980535	11981978	TSS	IMPA2	498	306	256	755	854	791	577	615	615	337	157	121	208	351	550	435.902	-0.739752	0.215742	-3.42887	0.000606098	0.0150807	425.463	-0.530848	0.162572	-3.2653	0.00109347	0.02683
Peak00013499	chr3	4909324	4911007	nonTSS	snoU13,AC018816.3	369	299	262	422	422	455	318	351	293	224	274	133	105	218	231	279.029	-0.739582	0.118026	-6.26625	3.69855e-10	1.58571e-06	280.758	-0.790176	0.12439	-6.35239	2.12001e-10	1.40815e-06
Peak00010506	chr2	132182745	132183182	nonTSS	GNAQP1	37	19	16	34	18	24	32	37	31	19	17	6	3	13	24	21.089	-0.738593	0.245805	-3.00479	0.00265763	0.0408478	21.2737	-0.801762	0.255048	-3.14357	0.00166903	0.0337754
Peak00009515	chr2	96347964	96348949	nonTSS	NA	95	61	74	104	102	136	85	79	79	53	68	40	28	36	69	70.5445	-0.738464	0.149076	-4.95361	7.28473e-07	0.00022391	70.9615	-0.793393	0.151889	-5.22352	1.75553e-07	0.000128138
Peak00073389	chr21	40083968	40084419	nonTSS	NA	14	16	11	34	39	17	15	36	23	15	6	10	8	14	10	16.9889	-0.737979	0.246853	-2.98954	0.00279394	0.0423027	17.1599	-0.804832	0.256459	-3.13825	0.0016996	0.0341087
Peak00045454	chr10	131769687	131770306	nonTSS	EBF3	39	52	45	90	69	69	61	55	42	22	37	22	36	32	27	45.132	-0.737181	0.189926	-3.8814	0.000103856	0.00468158	45.4294	-0.795037	0.195092	-4.07518	4.59786e-05	0.00310997
Peak00002836	chr1	87800740	87801460	nonTSS	LMO4	104	91	78	122	95	136	117	79	97	72	43	33	24	65	94	79.7341	-0.737173	0.178717	-4.1248	3.71064e-05	0.00243505	80.243	-0.786641	0.184873	-4.25502	2.09027e-05	0.00197276
Peak00023793	chr5	73935644	73937658	nonTSS	ENC1,HEXB	521	360	246	629	733	761	615	538	585	387	276	185	177	291	461	424.065	-0.73697	0.154208	-4.77907	1.76108e-06	0.000373373	427	-0.784914	0.162745	-4.82297	1.41434e-06	0.000415677
Peak00009846	chr2	105759878	105761084	nonTSS	AC104655.3	235	51	40	108	103	135	156	102	147	101	28	40	35	54	82	90.0527	-0.735888	0.248436	-2.96209	0.00305561	0.0449849	90.6291	-0.794864	0.259103	-3.06776	0.00215671	0.0398923
Peak00016062	chr3	110789885	110791605	TSS	PVRL3-AS1,PVRL3	487	341	209	354	324	498	499	322	259	291	254	139	116	151	238	287.173	-0.735791	0.178885	-4.11322	3.9018e-05	0.002524	284.76	-0.483881	0.154572	-3.13045	0.00174539	0.0365458
Peak00011234	chr2	167231749	167233114	nonTSS	SCN9A	670	658	393	736	615	847	937	634	556	549	580	169	170	247	472	524.014	-0.734466	0.197319	-3.72223	0.000197469	0.00715125	526.974	-0.789128	0.203931	-3.86959	0.00010902	0.00544053
Peak00049473	chr11	134597255	134597650	nonTSS	RP11-469N6.1	43	27	24	73	80	83	31	53	56	24	42	19	15	28	30	38.6942	-0.733933	0.197831	-3.70989	0.000207349	0.0073673	38.9969	-0.791553	0.204222	-3.87594	0.000106212	0.00536488
Peak00070884	chr20	4201685	4202787	nonTSS	ADRA1D	75	113	83	129	144	129	81	76	118	44	94	53	34	43	70	81.9525	-0.733931	0.167358	-4.38539	1.15777e-05	0.00116827	82.3313	-0.791701	0.168176	-4.70759	2.50667e-06	0.000568253
Peak00029816	chr6	127836444	127838181	TSS	SOGA3,C6orf58	633	556	358	685	699	845	771	535	359	487	421	205	158	231	466	469.16	-0.73376	0.180723	-4.06014	4.90443e-05	0.00289377	463.566	-0.497167	0.14992	-3.31622	0.000912449	0.0241826
Peak00032221	chr7	42275781	42277989	nonTSS	GLI3	276	200	127	213	214	242	323	287	151	181	147	80	75	116	134	178.778	-0.733675	0.18814	-3.89962	9.63429e-05	0.00445928	179.923	-0.788846	0.194561	-4.05448	5.02457e-05	0.00334076
Peak00003277	chr1	103016194	103016814	nonTSS	NA	62	29	28	79	84	92	79	68	89	46	34	33	25	33	38	51.4007	-0.733547	0.182235	-4.02529	5.69063e-05	0.00316857	51.7396	-0.790809	0.186899	-4.23121	2.32435e-05	0.00208351
Peak00025742	chr5	150899866	150900190	nonTSS	FAT2,CTC-251D13.1	18	12	15	24	24	23	17	12	36	13	8	6	9	13	9	15.2265	-0.733541	0.2334	-3.14284	0.00167315	0.0297929	15.3109	-0.801062	0.238115	-3.36418	0.000767717	0.0198495
Peak00034723	chr7	150812264	150812884	nonTSS	AGAP3	70	73	45	89	75	93	58	77	51	34	59	28	25	35	45	54.7786	-0.733455	0.162634	-4.50985	6.48722e-06	0.000797539	55.1188	-0.789343	0.166059	-4.75338	2.00042e-06	0.000507144
Peak00056926	chr14	77419914	77420330	nonTSS	RP11-7F17.7	60	59	69	65	40	73	70	46	72	39	52	25	15	37	31	49.1547	-0.7334	0.201782	-3.63461	0.000278405	0.00899345	49.381	-0.792957	0.204388	-3.87966	0.0001046	0.00530769
Peak00006280	chr1	224803416	224804818	TSS	CNIH3,RP11-100E13.1	190	199	118	329	294	236	186	220	198	166	143	90	90	91	129	169.813	-0.733191	0.134705	-5.44292	5.24142e-08	4.73563e-05	168.09	-0.491679	0.122362	-4.01824	5.86334e-05	0.00456016
Peak00060960	chr16	22448069	22449071	nonTSS	CDR2,RRN3P3,SMG1P1	77	58	71	99	50	111	53	65	74	37	40	24	32	47	51	57.4264	-0.732874	0.18329	-3.99845	6.37589e-05	0.00341285	57.7966	-0.786382	0.188529	-4.17114	3.03084e-05	0.00242542
Peak00011588	chr2	179058533	179059872	nonTSS	OSBPL6	328	288	166	258	218	394	375	282	258	206	205	66	106	108	223	223.616	-0.7328	0.197001	-3.71978	0.000199399	0.00720421	224.82	-0.786509	0.203006	-3.87431	0.000106927	0.00538462
Peak00020298	chr4	88928266	88929769	TSS	RNU1-36P,PKD2	273	210	167	304	195	387	335	205	235	183	191	95	78	124	173	200.745	-0.731643	0.15811	-4.62743	3.70224e-06	0.000597295	198.896	-0.492202	0.140768	-3.49654	0.00047133	0.0164023
Peak00060166	chr15	99557706	99559225	nonTSS	RP11-654A16.3,PGPEP1L	139	78	64	198	185	260	139	131	144	97	112	65	30	69	95	111.178	-0.731563	0.174912	-4.18247	2.8836e-05	0.00205081	111.943	-0.786531	0.181468	-4.33427	1.46245e-05	0.00160031
Peak00011995	chr2	197457031	197458660	nonTSS	HECW2	219	235	149	250	180	353	228	172	191	119	202	91	76	107	122	171.961	-0.730978	0.156308	-4.67651	2.918e-06	0.000522489	172.73	-0.787192	0.15703	-5.01301	5.35864e-07	0.00024213
Peak00046480	chr11	32112269	32113540	TSS	U3,RCN1,EIF4A2P5,RP1-65P5.3	268	294	196	237	211	375	264	177	224	144	211	95	67	118	191	197.188	-0.730966	0.173784	-4.20618	2.59727e-05	0.0019082	196.073	-0.48454	0.154928	-3.12752	0.0017629	0.036788
Peak00037106	chr8	82192192	82194032	TSS	RP11-363E6.4,RP11-363E6.3,FABP5	535	743	540	589	515	707	586	449	475	358	665	145	129	222	347	452.411	-0.730698	0.215955	-3.38357	0.000715506	0.0168149	449.141	-0.474126	0.173523	-2.73235	0.00628837	0.0814065
Peak00014116	chr3	23986423	23988126	TSS	NKIRAS1,NR1D2	597	452	386	650	695	751	671	541	428	337	360	196	214	394	398	451.706	-0.72996	0.131027	-5.57105	2.53204e-08	2.65607e-05	445.737	-0.525626	0.102011	-5.15262	2.56873e-07	0.000131458
Peak00039097	chr9	8856995	8858439	nonTSS	PTPRD,RP11-75C9.1	108	184	92	249	179	273	226	199	206	76	146	101	52	73	154	146.284	-0.729416	0.185862	-3.92449	8.69119e-05	0.00417395	147.199	-0.785044	0.191886	-4.0912	4.29153e-05	0.0029911
Peak00019052	chr4	17513112	17514094	TSS	QDPR,CLRN2	277	204	174	301	286	304	340	255	245	199	158	89	89	143	205	209.151	-0.729227	0.142806	-5.10641	3.28341e-07	0.000144795	206.521	-0.511072	0.120334	-4.24711	2.16547e-05	0.0025024
Peak00014520	chr3	38690788	38691715	nonTSS	SCN5A	137	83	71	135	102	147	152	135	127	73	69	47	61	62	76	95.3535	-0.729214	0.159648	-4.56764	4.93251e-06	0.000690894	95.939	-0.783149	0.164207	-4.76927	1.849e-06	0.000477865
Peak00027897	chr6	33894201	33894582	nonTSS	RP3-468B3.2	17	28	12	38	25	26	10	32	27	6	17	8	10	10	17	18.0273	-0.729044	0.242136	-3.01089	0.00260482	0.0403741	18.1721	-0.795186	0.250202	-3.17818	0.00148204	0.0311126
Peak00020085	chr4	81122872	81124937	nonTSS	PRDM8	363	426	296	443	395	519	337	221	298	188	310	143	98	189	283	287.653	-0.729044	0.166305	-4.38377	1.16644e-05	0.0011721	288.977	-0.781152	0.169305	-4.61387	3.95233e-06	0.000754373
Peak00009970	chr2	109948178	109949296	nonTSS	SH3RF3	180	166	97	189	137	247	88	74	224	126	112	51	36	77	87	118.655	-0.728954	0.204785	-3.5596	0.00037142	0.0108574	119.116	-0.785804	0.208765	-3.76405	0.000167183	0.00724373
Peak00042479	chr10	17658700	17660173	TSS	PTPLA	270	283	233	418	439	453	339	312	289	211	213	140	111	151	293	263.45	-0.728723	0.123824	-5.88514	4e-09	8.108e-06	260.463	-0.509919	0.105076	-4.85285	1.217e-06	0.000368344
Peak00027407	chr6	25278855	25280221	TSS	Y_RNA,RP3-522P13.2,LRRC16A	245	149	111	253	248	303	169	211	201	152	110	108	66	115	136	162.651	-0.728706	0.124282	-5.86332	4.537e-09	8.24069e-06	161.063	-0.492843	0.11466	-4.2983	1.72115e-05	0.00220204
Peak00034316	chr7	138665691	138667053	TSS	KIAA1549	134	182	128	176	115	216	114	121	163	100	128	54	49	40	113	117.75	-0.728326	0.194587	-3.74294	0.00018188	0.00673198	117.129	-0.458659	0.16827	-2.72574	0.0064158	0.0818058
Peak00021908	chr4	170678605	170679500	TSS	C4orf27	131	215	132	232	171	267	253	211	186	91	150	64	76	96	169	156.931	-0.728285	0.17784	-4.09516	4.21876e-05	0.00266864	155.062	-0.493194	0.150655	-3.27366	0.00106163	0.0262887
Peak00024256	chr5	94619369	94621043	TSS	MCTP1	284	347	192	205	248	341	304	222	250	171	259	91	84	110	162	211.466	-0.727932	0.187257	-3.88734	0.000101349	0.00460354	210.617	-0.468371	0.163637	-2.86226	0.00420629	0.0644864
Peak00048274	chr11	94501111	94502743	TSS	AMOTL1	254	359	282	307	237	382	299	220	247	187	296	99	101	114	147	229.449	-0.7265	0.191941	-3.78501	0.000153704	0.00607053	228.542	-0.459864	0.165998	-2.7703	0.00560048	0.0766137
Peak00053000	chr12	124758213	124758619	nonTSS	FAM101A	13	26	28	31	35	36	35	26	26	22	15	15	7	19	9	22.107	-0.726367	0.219459	-3.30981	0.000933593	0.0202553	22.2376	-0.791109	0.223338	-3.54221	0.000396786	0.0128187
Peak00058211	chr15	38056878	38057238	nonTSS	NA	14	14	8	21	23	26	25	21	19	10	7	11	7	9	12	14.3918	-0.72628	0.225381	-3.22245	0.00127099	0.024876	14.4902	-0.792798	0.229865	-3.44897	0.000562739	0.0161531
Peak00061622	chr16	56637548	56637854	nonTSS	MT2A,RP11-249C24.10	19	25	12	44	34	40	22	28	24	13	28	12	5	7	17	20.4189	-0.726117	0.227206	-3.19586	0.00139416	0.026533	20.5651	-0.792796	0.232922	-3.40369	0.000664811	0.0180753
Peak00019607	chr4	53578119	53579328	nonTSS	SNORA26,DANCR,MIR4449,RP11-177B4.1,ERVMER34-1	551	419	289	668	719	801	564	480	513	369	380	164	180	289	443	428.449	-0.726087	0.139855	-5.19169	2.0839e-07	0.000109402	431.165	-0.774569	0.147247	-5.26035	1.43781e-07	0.000116467
Peak00056356	chr14	61746838	61748265	TSS	PRKCH,TMEM30B	217	220	181	246	236	284	168	123	228	130	190	97	68	83	129	166.317	-0.725789	0.158692	-4.57356	4.795e-06	0.000690366	165.913	-0.461645	0.152046	-3.03621	0.00239571	0.0451697
Peak00017933	chr3	183947008	183947743	TSS	EIF2B5,VWA5B2	172	110	83	193	184	200	193	159	147	105	97	51	48	91	133	124.288	-0.725392	0.155029	-4.67907	2.88182e-06	0.00051956	122.362	-0.508697	0.126674	-4.0158	5.92433e-05	0.00456016
Peak00013216	chr2	239067236	239068080	nonTSS	KLHL30,FAM132B	66	64	64	104	114	90	59	75	66	42	60	30	26	30	65	60.776	-0.725062	0.166317	-4.35952	1.3035e-05	0.00125274	61.1793	-0.779733	0.171389	-4.54949	5.37768e-06	0.000908897
Peak00029567	chr6	114663321	114665079	nonTSS	RP3-399L15.3,HS3ST5,DNAJA1P4	294	313	234	148	154	311	302	355	214	141	256	69	83	112	166	208.054	-0.724885	0.230379	-3.14649	0.00165244	0.0295401	209.18	-0.782907	0.238897	-3.27717	0.00104853	0.0245058
Peak00004621	chr1	165840349	165841019	nonTSS	UCK2	155	104	66	118	84	209	91	101	117	88	92	39	28	57	69	89.3785	-0.724854	0.190022	-3.81457	0.000136418	0.00564493	89.8349	-0.781447	0.193733	-4.03363	5.49211e-05	0.00354727
Peak00011718	chr2	183902374	183903806	TSS	NCKAP1	363	291	177	326	230	501	368	280	252	239	239	84	59	132	252	239.586	-0.724595	0.204578	-3.54191	0.000397247	0.0114135	236.519	-0.485548	0.165365	-2.93622	0.00332244	0.0554164
Peak00041779	chr9	139481597	139483663	nonTSS	NA	173	170	267	331	353	316	202	260	220	121	132	135	108	178	143	200.901	-0.724192	0.160814	-4.50329	6.69107e-06	0.000815751	202.287	-0.776474	0.16819	-4.61664	3.90009e-06	0.000748704
Peak00048576	chr11	110198774	110199970	nonTSS	NA	127	106	86	119	145	161	208	123	116	94	96	51	36	50	107	103.96	-0.723875	0.183297	-3.9492	7.84125e-05	0.00388404	104.538	-0.779099	0.187668	-4.15147	3.30349e-05	0.00252648
Peak00060918	chr16	21311824	21313441	nonTSS	CRYM,CRYM-AS1	200	91	92	343	325	296	231	296	241	131	84	105	97	129	160	176.8	-0.723419	0.195575	-3.69893	0.00021651	0.00758797	178.377	-0.775863	0.206109	-3.76433	0.000166998	0.00724373
Peak00023550	chr5	60139410	60140610	nonTSS	ELOVL7	130	156	88	163	137	179	197	184	132	79	132	56	61	78	90	120.125	-0.723375	0.168684	-4.28834	1.80017e-05	0.00150841	120.835	-0.778749	0.173106	-4.49868	6.83765e-06	0.00100708
Peak00075483	chrX	10176842	10177421	nonTSS	CLCN4,AC003666.1	33	30	28	37	51	69	47	55	47	31	28	21	10	16	34	33.9567	-0.722617	0.193023	-3.74369	0.000181338	0.00671516	34.1841	-0.781562	0.196955	-3.96822	7.2411e-05	0.0042639
Peak00004773	chr1	170482218	170482780	nonTSS	RP11-576I22.2	19	14	16	43	27	34	44	28	22	13	13	8	12	15	20	20.8465	-0.722613	0.227453	-3.17697	0.00148821	0.0277403	21.0269	-0.783362	0.23492	-3.33458	0.00085427	0.0212266
Peak00049054	chr11	123062653	123063094	nonTSS	CLMP,CTD-2216M2.1	12	11	10	37	31	40	20	14	23	8	6	9	14	8	13	15.8833	-0.722553	0.247708	-2.91696	0.00353464	0.0493145	16.0016	-0.791891	0.256069	-3.09249	0.00198487	0.0377762
Peak00030470	chr6	151186457	151188174	TSS	MTHFD1L	384	241	176	342	318	509	419	348	318	196	232	110	109	189	277	264.267	-0.722321	0.161354	-4.47661	7.58373e-06	0.000888103	260.619	-0.505795	0.132263	-3.82417	0.000131214	0.007367
Peak00000861	chr1	21977997	21978651	TSS	RAP1GAP	32	23	25	63	52	52	16	29	23	16	6	15	11	21	30	25.8476	-0.72076	0.239906	-3.00434	0.00266156	0.0408921	25.3165	-0.431163	0.183918	-2.34432	0.0190616	0.155547
Peak00064519	chr17	45608146	45608762	TSS	NPEPPS	28	38	41	84	55	66	31	58	43	19	23	18	24	31	35	37.9783	-0.720353	0.204493	-3.52264	0.000427275	0.0119655	37.3036	-0.459218	0.168222	-2.72984	0.00633653	0.0816537
Peak00031103	chr7	1704236	1704652	nonTSS	NA	23	20	22	35	38	26	17	24	20	16	8	10	8	21	13	19.2834	-0.720057	0.217961	-3.3036	0.000954517	0.0205903	19.4327	-0.780704	0.223422	-3.4943	0.000475308	0.0144423
Peak00024686	chr5	114504839	114506590	nonTSS	TRIM36	577	503	297	584	634	657	773	568	369	377	415	157	162	316	396	432.525	-0.719753	0.176764	-4.07184	4.66433e-05	0.00280708	435.273	-0.770228	0.184067	-4.1845	2.85797e-05	0.00233784
Peak00010736	chr2	145089396	145090721	nonTSS	GTDC1	624	470	288	643	670	720	789	574	414	411	363	132	188	323	458	448.407	-0.719497	0.184182	-3.90646	9.36593e-05	0.0043943	451.465	-0.768267	0.192742	-3.98597	6.72036e-05	0.00403598
Peak00002113	chr1	54204233	54205293	nonTSS	GLIS1	161	91	92	116	125	148	103	137	93	55	82	25	65	69	77	93.5749	-0.719038	0.195911	-3.67023	0.000242331	0.00821679	94.1931	-0.772174	0.203015	-3.80353	0.000142649	0.00647688
Peak00018872	chr4	9692904	9693829	nonTSS	FAM86MP	164	149	85	158	163	170	275	236	126	117	114	33	57	94	124	133.13	-0.718881	0.217283	-3.3085	0.000937983	0.0203391	134.139	-0.771942	0.226723	-3.40478	0.000662165	0.0180329
Peak00017211	chr3	152552313	152553589	TSS	P2RY1,RP11-38P22.2	367	411	300	497	418	520	419	376	381	245	368	116	133	131	362	321.934	-0.718858	0.180481	-3.98301	6.80469e-05	0.00354823	318.405	-0.486462	0.150923	-3.22326	0.00126742	0.0292296
Peak00027305	chr6	21850776	21851419	nonTSS	CASC15	58	66	66	68	54	72	31	34	64	20	46	22	23	8	50	44.4422	-0.718711	0.243941	-2.94625	0.00321655	0.04652	44.636	-0.783632	0.251635	-3.11416	0.00184467	0.0359738
Peak00064505	chr17	45055680	45056954	TSS	GOSR2,RP11-156P1.2,MIR5089,RPRML,LRRC37A17P,RP11-156P1.3	71	33	38	149	115	140	42	61	105	39	22	41	29	47	59	60.7594	-0.718546	0.225078	-3.19244	0.00141078	0.0267505	59.7706	-0.439106	0.178145	-2.46488	0.013706	0.129893
Peak00001353	chr1	32447434	32448084	nonTSS	NA	29	39	37	86	75	69	40	75	51	15	19	39	27	26	35	42.3566	-0.718328	0.221735	-3.23958	0.00119707	0.0239158	42.7107	-0.778901	0.230317	-3.38187	0.000719943	0.0190291
Peak00030157	chr6	139013247	139015052	nonTSS	NHSL1,RP11-390P2.4	355	241	183	312	278	432	313	274	272	180	199	112	110	155	230	232.745	-0.718065	0.131785	-5.44876	5.07233e-08	4.69549e-05	234.039	-0.768608	0.1359	-5.65567	1.55242e-08	2.71356e-05
Peak00045962	chr11	8932314	8933428	TSS	ST5,AKIP1,C11orf16	285	210	156	419	353	433	306	279	308	194	199	110	108	149	245	235.688	-0.718041	0.12762	-5.62639	1.84024e-08	2.18487e-05	232.644	-0.506083	0.102231	-4.9504	7.40609e-07	0.000265311
Peak00015404	chr3	67704516	67705407	TSS	SUCLG2,RP11-81N13.1	205	116	68	196	154	268	257	196	162	127	102	69	50	82	145	138.506	-0.718038	0.192786	-3.72453	0.000195677	0.00710302	136.502	-0.472286	0.158925	-2.97176	0.00296101	0.0516591
Peak00067118	chr18	46065121	46065768	nonTSS	CTIF	119	41	38	137	134	101	66	98	78	63	43	46	27	43	57	68.2339	-0.717655	0.196048	-3.66061	0.000251612	0.00839863	68.7737	-0.774304	0.203806	-3.79922	0.00014515	0.00654969
Peak00000975	chr1	24882254	24882825	nonTSS	RP4-594I10.3,NCMAP,RP11-496D1.2	24	26	26	38	30	43	23	21	33	12	12	5	17	16	26	22.6542	-0.717542	0.219829	-3.2641	0.00109813	0.0226049	22.7999	-0.776563	0.224998	-3.45142	0.000557639	0.0160414
Peak00050484	chr12	32259328	32260516	TSS	RP11-843B15.3,RP11-843B15.2,BICD1	310	199	127	313	293	392	282	231	289	207	201	89	73	118	204	208.599	-0.717299	0.159961	-4.48422	7.31809e-06	0.000867525	206.248	-0.487983	0.137274	-3.5548	0.000378271	0.0141647
Peak00046993	chr11	57194328	57194866	TSS	RP11-872D17.8,SLC43A3	130	138	92	139	114	161	168	119	103	78	101	46	51	64	90	103.059	-0.715727	0.160602	-4.45653	8.32981e-06	0.000945348	102.212	-0.471384	0.146408	-3.21965	0.00128348	0.0293479
Peak00057887	chr14	107161726	107162251	nonTSS	IGHV1-68,IGHV1-69	41	36	34	60	80	38	47	78	47	14	42	18	10	29	45	39.4843	-0.714942	0.231556	-3.08756	0.00201806	0.0339672	39.8535	-0.772139	0.241528	-3.19689	0.00138919	0.0297271
Peak00004021	chr1	152082783	152084934	nonTSS	TCHH	91	104	95	241	193	162	115	167	161	55	79	79	59	107	86	113.985	-0.714496	0.170605	-4.18802	2.81398e-05	0.00202398	114.875	-0.766176	0.179408	-4.27059	1.94957e-05	0.00190154
Peak00046759	chr11	44586251	44587421	nonTSS	CD82	445	364	309	629	693	509	496	535	428	361	295	139	190	276	363	383.858	-0.714405	0.146968	-4.86097	1.16814e-06	0.000288671	386.6	-0.763117	0.156327	-4.88155	1.05254e-06	0.000354881
Peak00058702	chr15	53082037	53083000	TSS	ONECUT1	95	95	70	70	60	115	98	62	48	53	70	36	32	28	32	63.007	-0.714187	0.213603	-3.34353	0.000827185	0.0186689	62.8991	-0.411931	0.179255	-2.29802	0.0215609	0.165803
Peak00032497	chr7	50860245	50861705	nonTSS	GRB10	169	132	82	176	138	177	90	115	131	110	100	49	39	67	81	104.94	-0.714127	0.157348	-4.53852	5.665e-06	0.000738926	105.492	-0.768903	0.159897	-4.80874	1.51887e-06	0.000429303
Peak00074440	chr22	32533600	32534474	nonTSS	AP1B1P1,RP1-127L4.10,AP1B1P2,RP1-127L4.7	65	62	65	115	82	103	91	84	77	49	76	51	21	41	32	64.7842	-0.713525	0.172828	-4.12853	3.65097e-05	0.00240612	65.159	-0.773818	0.175823	-4.40113	1.0769e-05	0.00133462
Peak00057883	chr14	107137492	107138035	nonTSS	IGHVII-65-1,IGHV3-66,IGHV1-67,SLC20A1P1,IGHVII-67-1,IGHVIII-67-2	14	18	15	30	41	22	36	46	21	13	15	11	7	19	15	20.6759	-0.713239	0.240462	-2.96611	0.00301588	0.0446329	20.8809	-0.776256	0.249758	-3.10804	0.00188335	0.0364528
Peak00045873	chr11	6494545	6495677	nonTSS	TRIM3,ARFIP2,TIMM10B	189	102	81	192	158	222	160	130	124	122	85	48	65	57	108	116.62	-0.712716	0.169984	-4.19284	2.75487e-05	0.00199339	117.324	-0.766736	0.17519	-4.3766	1.20544e-05	0.00143115
Peak00032364	chr7	45979446	45980797	nonTSS	NA	47	90	69	142	124	177	115	76	59	55	47	53	32	52	72	76.0631	-0.712399	0.191717	-3.71588	0.000202494	0.00726502	76.5594	-0.767545	0.197851	-3.87942	0.000104707	0.00530902
Peak00008053	chr2	36824219	36825600	TSS	FEZ2,AC007401.1	307	259	149	255	238	395	319	235	242	178	188	103	84	124	214	209.729	-0.712333	0.1556	-4.57797	4.69511e-06	0.000682365	208.022	-0.478622	0.139515	-3.43061	0.000602233	0.0189516
Peak00051894	chr12	89745180	89746778	TSS	DUSP6	552	532	428	756	685	811	687	504	458	506	497	203	150	387	277	471.291	-0.711822	0.163647	-4.34975	1.36294e-05	0.00129424	466.336	-0.481375	0.138756	-3.46922	0.000521968	0.0174754
Peak00006028	chr1	212872264	212874128	TSS	BATF3,RNU6-423P	237	122	89	349	314	287	189	176	240	142	118	87	76	117	167	168.25	-0.71137	0.163118	-4.36109	1.29418e-05	0.00124845	165.857	-0.483801	0.135075	-3.58173	0.000341323	0.0135768
Peak00058124	chr15	32162301	32163566	nonTSS	OTUD7A	178	126	152	332	304	363	278	270	177	151	111	90	132	125	144	186.355	-0.710941	0.173155	-4.1058	4.02912e-05	0.00258041	187.786	-0.763709	0.18201	-4.19598	2.71695e-05	0.00228993
Peak00010883	chr2	153191372	153192424	TSS	FMNL2	180	172	95	139	99	232	143	141	146	90	90	49	56	66	137	118.044	-0.710687	0.188184	-3.77655	0.000159017	0.00621986	117.013	-0.467913	0.161197	-2.90274	0.00369915	0.0592471
Peak00030234	chr6	142890719	142891242	nonTSS	RP11-440G9.1	56	19	25	26	32	72	37	35	54	26	21	20	8	18	28	30.1361	-0.710146	0.226161	-3.14	0.00168949	0.0300037	30.2972	-0.77225	0.231342	-3.33813	0.00084345	0.0210698
Peak00023768	chr5	72743007	72744917	nonTSS	FOXD1,AC099522.1,RP11-79P5.2,RP11-79P5.7,RP11-79P5.5	189	123	90	164	126	188	242	167	101	101	95	75	47	81	108	122.236	-0.709941	0.185273	-3.83187	0.000127173	0.00536302	122.984	-0.76484	0.190959	-4.00527	6.1947e-05	0.00383296
Peak00062284	chr16	79803991	79804877	nonTSS	RP11-345M22.1,RP11-345M22.2	171	67	70	174	164	146	211	174	146	119	67	39	39	81	122	113.426	-0.709138	0.213853	-3.31601	0.000913126	0.0199856	114.36	-0.760747	0.223796	-3.39928	0.000675629	0.0182574
Peak00069287	chr19	30155833	30156769	nonTSS	PLEKHF1	136	126	120	169	110	157	107	138	120	90	90	46	36	81	103	105.094	-0.709123	0.162022	-4.37671	1.20485e-05	0.00119179	105.764	-0.760459	0.168035	-4.52559	6.02265e-06	0.000963944
Peak00055607	chr14	24520725	24522203	TSS	RP11-468E2.9,LRRC16B	195	115	79	211	182	304	171	163	188	118	63	78	61	91	157	136.318	-0.708969	0.173689	-4.08182	4.46843e-05	0.00275433	134.606	-0.474271	0.146908	-3.22834	0.00124509	0.0289632
Peak00042760	chr10	28287023	28288191	nonTSS	ARMC4,RP11-218D6.4,RP11-218D6.3	106	109	83	62	63	94	145	121	116	59	66	33	39	59	69	81.0446	-0.708674	0.214666	-3.30129	0.000962411	0.0207059	81.4617	-0.764644	0.220573	-3.46662	0.000527037	0.0154419
Peak00016751	chr3	134092820	134093743	TSS	AMOTL2	116	79	48	105	81	163	126	111	109	70	50	35	39	58	84	80.9456	-0.708641	0.179859	-3.93999	8.14862e-05	0.00398766	79.8813	-0.470811	0.153349	-3.0702	0.00213917	0.0416891
Peak00047969	chr11	76493767	76494888	nonTSS	TSKU,RP11-21L23.3	107	67	48	178	164	151	116	122	162	82	67	53	40	67	88	94.2432	-0.708561	0.164297	-4.3127	1.61276e-05	0.00142093	94.9163	-0.760417	0.171623	-4.43074	9.39082e-06	0.00122546
Peak00031185	chr7	2918432	2919151	nonTSS	NA	34	92	76	62	50	97	55	49	69	39	59	27	22	22	37	51.6136	-0.707928	0.223879	-3.16209	0.00156639	0.0286267	51.7948	-0.771453	0.228053	-3.38278	0.000717556	0.0189811
Peak00049271	chr11	128586105	128587979	nonTSS	FLI1	159	166	150	175	130	351	211	186	181	115	159	71	59	98	127	149.291	-0.707175	0.174634	-4.04948	5.13322e-05	0.00297693	150.085	-0.761407	0.178742	-4.2598	2.04607e-05	0.00195265
Peak00074519	chr22	36424105	36425497	TSS	RBFOX2	143	88	66	171	136	232	174	158	184	102	74	67	49	103	91	115.795	-0.706797	0.163049	-4.33488	1.45842e-05	0.0013463	114.398	-0.469431	0.141128	-3.32628	0.000880121	0.0239435
Peak00057129	chr14	88851574	88852635	TSS	SPATA7	233	210	149	176	144	321	328	194	196	135	179	79	58	100	168	171.762	-0.706769	0.196949	-3.58859	0.000332468	0.0101413	170.346	-0.456359	0.165534	-2.75688	0.00583555	0.0785897
Peak00030337	chr6	146055757	146057395	TSS	EPM2A,RP3-466P17.1,RP3-466P17.2	392	475	399	470	522	538	482	296	296	264	415	133	106	191	338	341.069	-0.706542	0.192759	-3.66542	0.000246932	0.00831435	338.076	-0.468982	0.160518	-2.92168	0.00348151	0.0569154
Peak00021475	chr4	149365945	149367036	nonTSS	NR3C2	225	176	117	152	124	224	233	195	101	98	150	58	42	101	118	136.76	-0.706536	0.209325	-3.3753	0.000737346	0.0171706	137.566	-0.76101	0.21644	-3.51603	0.000438052	0.0136666
Peak00016656	chr3	129829962	129831626	nonTSS	ALG1L2,FAM86HP,RP11-77P16.4	377	394	294	791	676	802	650	634	357	304	271	223	235	369	362	426.302	-0.706447	0.161835	-4.36522	1.26994e-05	0.00123276	429.681	-0.755794	0.172241	-4.38799	1.14403e-05	0.00138161
Peak00033414	chr7	100806707	100807313	TSS	AP1S1,MIR4653,VGF,NAT16	35	58	47	62	67	60	37	41	41	27	30	28	24	23	28	39.4687	-0.706227	0.178256	-3.96187	7.43638e-05	0.00374873	39.3466	-0.421752	0.165233	-2.55247	0.0106963	0.113365
Peak00056258	chr14	58618190	58619514	nonTSS	C14orf37,UBA52P3	274	262	152	288	271	342	299	230	226	182	207	74	111	115	178	205.298	-0.706042	0.154721	-4.56333	5.03488e-06	0.000697504	206.332	-0.759311	0.157764	-4.81294	1.48726e-06	0.000424417
Peak00069387	chr19	34012381	34013281	TSS	PEPD	149	72	88	180	148	155	136	123	107	72	52	51	54	82	106	100.6	-0.705322	0.165852	-4.25272	2.11188e-05	0.00166724	99.0549	-0.481813	0.136794	-3.52219	0.000427993	0.0154034
Peak00042986	chr10	35103028	35105939	TSS	PARD3,PARD3-AS1	426	299	247	458	415	571	390	364	418	271	261	186	135	155	335	312.838	-0.705095	0.126587	-5.57004	2.54686e-08	2.65607e-05	310.292	-0.473195	0.11691	-4.0475	5.17678e-05	0.00421476
Peak00007981	chr2	31954708	31955152	nonTSS	NA	21	14	9	18	27	28	22	12	19	9	6	11	3	15	12	14.1608	-0.705071	0.234308	-3.00916	0.0026197	0.0404949	14.2457	-0.77102	0.238981	-3.22628	0.00125411	0.0277483
Peak00032592	chr7	56118825	56120021	TSS	PSPH,CCT6A,SNORA22,SNORA15	540	409	278	638	645	678	592	450	522	351	380	153	176	286	424	411.407	-0.704718	0.142933	-4.9304	8.206e-07	0.000238878	406.179	-0.500476	0.113719	-4.40099	1.07758e-05	0.0016082
Peak00027765	chr6	31794640	31795785	TSS	HSPA1A,HSPA1B,C6orf48,SNORD48,SNORD52	227	327	311	360	456	312	334	348	241	192	184	106	171	206	203	260.178	-0.704446	0.172547	-4.08263	4.45283e-05	0.00275423	257.166	-0.474169	0.144837	-3.2738	0.00106112	0.0262887
Peak00033620	chr7	106684639	106685704	TSS	PRKAR2B	295	227	166	281	279	424	374	261	207	217	181	75	115	137	193	218.858	-0.704397	0.171107	-4.1167	3.84334e-05	0.00250086	216.244	-0.476962	0.143795	-3.31697	0.000909998	0.0241826
Peak00076781	chrX	110038815	110039918	nonTSS	CHRDL1	95	60	47	87	74	123	111	80	52	67	57	44	15	34	46	62.8887	-0.703869	0.198799	-3.54062	0.000399195	0.0114524	63.2501	-0.763857	0.203348	-3.75641	0.000172369	0.00736657
Peak00007045	chr1	249156972	249157829	nonTSS	ZNF692,AL672294.1	253	231	181	311	255	380	300	196	234	171	165	90	91	126	232	204.676	-0.703553	0.144253	-4.87722	1.07593e-06	0.000277017	205.794	-0.753196	0.148806	-5.06161	4.15727e-07	0.00021573
Peak00005884	chr1	209393226	209394337	nonTSS	NA	85	37	33	83	85	147	93	71	98	62	41	39	23	40	51	61.46	-0.703473	0.190549	-3.69182	0.000222654	0.00771571	61.828	-0.760177	0.195222	-3.89391	9.86425e-05	0.00513885
Peak00004653	chr1	167079791	167080239	nonTSS	DUSP27	31	51	44	33	19	60	41	36	47	17	40	21	11	14	22	31.9441	-0.703417	0.238375	-2.95088	0.0031687	0.0461306	32.0613	-0.770761	0.243871	-3.16053	0.00157484	0.0324143
Peak00008530	chr2	54241083	54241713	nonTSS	ACYP2	35	40	20	37	44	44	31	26	28	22	22	16	13	16	20	26.4489	-0.7032	0.182902	-3.84469	0.000120707	0.00516978	26.565	-0.762879	0.183231	-4.16348	3.13427e-05	0.00246721
Peak00052327	chr12	105723853	105725324	TSS	C12orf75,RP11-474B16.1,AC011313.1	271	294	281	405	435	468	356	323	262	180	298	100	118	187	273	271.038	-0.70245	0.159295	-4.40974	1.03497e-05	0.00108227	267.464	-0.487787	0.130198	-3.74651	0.000179308	0.0086803
Peak00042779	chr10	28965788	28967225	TSS	RNU6-1067P,BAMBI	288	320	248	506	421	551	370	354	347	241	209	101	143	206	352	294.588	-0.702413	0.155423	-4.51936	6.2026e-06	0.000787291	290.138	-0.504922	0.119529	-4.22427	2.39717e-05	0.00268358
Peak00009365	chr2	85981574	85982328	TSS	ATOH8	81	75	60	145	107	161	70	88	109	52	81	34	36	66	55	76.4671	-0.702399	0.154385	-4.54967	5.37306e-06	0.000722396	75.5534	-0.467392	0.136967	-3.41244	0.000643842	0.0199405
Peak00055823	chr14	36002301	36004955	TSS	INSM2,RALGAPA1	511	292	186	511	449	654	368	327	329	315	220	163	152	158	299	309.565	-0.702313	0.15965	-4.39907	1.08717e-05	0.00112466	306.5	-0.464559	0.138252	-3.36024	0.00077875	0.0222586
Peak00040882	chr9	115912904	115913808	TSS	SLC31A2,FKBP15	165	164	101	271	245	304	260	237	180	123	151	79	74	132	149	166.171	-0.702166	0.146209	-4.80249	1.56707e-06	0.000346245	163.814	-0.483971	0.119014	-4.06652	4.77203e-05	0.00402372
Peak00039178	chr9	15306030	15307747	TSS	TTC39B	214	323	257	389	294	526	391	250	393	147	218	126	120	179	320	264.439	-0.702011	0.172411	-4.07172	4.66677e-05	0.00280708	262.011	-0.477405	0.147305	-3.24094	0.00119137	0.028202
Peak00076027	chrX	46771447	46772907	nonTSS	JADE3	172	131	111	197	148	214	135	161	170	93	133	60	57	74	123	126.289	-0.70169	0.13837	-5.0711	3.95528e-07	0.000162362	127.02	-0.754347	0.142529	-5.29258	1.20605e-07	0.000104037
Peak00019926	chr4	75023343	75024294	TSS	MTHFD2L,AC093677.1	350	248	153	280	233	411	376	240	286	209	225	95	77	142	212	224.715	-0.701503	0.176544	-3.97353	7.08164e-05	0.00363902	222.641	-0.467277	0.15129	-3.08863	0.00201081	0.040115
Peak00053733	chr13	32420400	32421579	nonTSS	EEF1DP3	209	218	144	210	184	301	231	181	163	128	174	76	83	81	143	162.395	-0.701264	0.15968	-4.39169	1.12474e-05	0.00114966	163.139	-0.756436	0.161353	-4.68808	2.75781e-06	0.00059382
Peak00055073	chr13	103109549	103110143	nonTSS	NA	39	52	28	52	42	88	74	45	49	28	44	17	15	24	39	40.2388	-0.701109	0.201699	-3.47601	0.000508938	0.0134049	40.4542	-0.75899	0.205304	-3.69691	0.000218236	0.00858066
Peak00072881	chr21	18884266	18886259	TSS	RN7SL163P,CXADR,BTF3L4P1	563	315	199	772	864	877	679	501	462	356	403	273	168	208	430	437.255	-0.700812	0.184318	-3.8022	0.000143419	0.00581919	431.772	-0.449541	0.15236	-2.95052	0.00317244	0.0541178
Peak00011452	chr2	175350677	175352339	nonTSS	GPR155,AC010894.3	335	235	179	460	462	413	416	409	307	273	146	110	149	232	250	277.782	-0.700091	0.168749	-4.1487	3.34369e-05	0.0022548	279.903	-0.748525	0.178654	-4.18979	2.79211e-05	0.00232403
Peak00068881	chr19	15982366	15982805	nonTSS	AC004791.2,CYP4F36P,CYP4F2	21	28	15	62	26	52	23	18	42	9	12	14	9	19	29	23.4478	-0.699364	0.239163	-2.92422	0.00345322	0.0486217	23.6221	-0.758764	0.247496	-3.06576	0.00217118	0.0400372
Peak00040583	chr9	103234998	103236731	TSS	MSANTD3-TMEFF1,TMEFF1	308	310	206	313	268	409	288	234	245	176	266	107	99	133	194	227.785	-0.698754	0.151013	-4.62711	3.708e-06	0.000597295	226.426	-0.459995	0.139698	-3.29278	0.000992038	0.0252641
Peak00062237	chr16	77755791	77757522	TSS	NUDT7	290	196	158	304	329	380	403	297	268	248	144	112	97	151	221	228.601	-0.698598	0.16062	-4.3494	1.36513e-05	0.00129424	225.777	-0.471686	0.134986	-3.49434	0.000475227	0.0164023
Peak00034523	chr7	142960198	142960987	TSS	GSTK1,AC073342.12	146	156	85	153	97	253	182	133	151	92	110	49	47	73	126	117.822	-0.698513	0.184328	-3.78952	0.000150938	0.00599504	116.727	-0.458882	0.158356	-2.89778	0.00375809	0.0599231
Peak00004638	chr1	166808224	166809466	TSS	POGK	362	330	204	330	253	433	346	260	284	212	233	102	117	176	216	247.822	-0.698504	0.151253	-4.61811	3.87244e-06	0.000610218	245.951	-0.47252	0.135871	-3.47771	0.000505722	0.0170912
Peak00006534	chr1	230561211	230562688	nonTSS	PGBD5	174	115	90	187	151	222	155	190	125	101	113	45	69	93	96	122.937	-0.69827	0.158805	-4.39702	1.09745e-05	0.00113351	123.784	-0.749944	0.166194	-4.51245	6.40823e-06	0.000987581
Peak00012461	chr2	214148752	214149615	TSS	RP11-105N14.2,AC079610.2,SPAG16	601	580	331	519	471	751	801	493	384	362	548	145	130	215	417	430.838	-0.697959	0.211755	-3.29607	0.000980469	0.0209891	426.312	-0.456534	0.169469	-2.69391	0.00706194	0.0877395
Peak00003744	chr1	118277594	118278238	nonTSS	NA	40	51	28	27	50	44	55	35	23	31	33	13	15	7	22	30.8013	-0.69759	0.239102	-2.91754	0.00352807	0.0493145	30.9228	-0.765523	0.244761	-3.12763	0.00176222	0.0349393
Peak00061074	chr16	27386123	27386756	nonTSS	NA	46	41	37	126	124	93	61	75	116	37	33	34	21	58	62	59.6863	-0.697448	0.208978	-3.33742	0.000845594	0.0189646	60.1889	-0.749006	0.218186	-3.43288	0.000597217	0.0168586
Peak00033013	chr7	86688052	86689638	TSS	KIAA1324L	546	433	302	452	389	587	646	491	380	353	373	135	118	229	386	373.293	-0.697294	0.19153	-3.64066	0.000271939	0.00884379	368.661	-0.47139	0.155787	-3.02586	0.00247928	0.0464196
Peak00017246	chr3	153838627	153840261	TSS	ARHGEF26-AS1,ARHGEF26	436	279	151	424	347	473	459	332	365	207	238	152	101	183	326	282.675	-0.697267	0.168187	-4.14578	3.38663e-05	0.00227465	279.476	-0.470474	0.141475	-3.32548	0.00088265	0.0239435
Peak00007095	chr2	945526	946950	TSS	AC116614.1,SNTG2	175	64	42	214	159	234	176	217	144	94	67	70	59	61	126	119.036	-0.697145	0.21971	-3.17303	0.00150856	0.0279588	116.786	-0.432408	0.172789	-2.50251	0.0123315	0.122032
Peak00068322	chr19	6551612	6552410	nonTSS	CTD-2396E7.7,CTD-2396E7.8	62	57	67	130	114	101	75	84	69	36	71	28	30	55	56	65.6602	-0.696788	0.172159	-4.04736	5.17995e-05	0.00299889	66.1564	-0.749305	0.179855	-4.16615	3.09785e-05	0.00245498
Peak00044182	chr10	88515440	88517479	nonTSS	U3,RP11-359E3.4,BMPR1A	344	258	223	208	181	277	342	287	158	199	229	71	70	159	115	204.549	-0.696628	0.220852	-3.15427	0.00160899	0.0290457	205.651	-0.753108	0.228577	-3.29477	0.000985025	0.0234869
Peak00002309	chr1	61543471	61544022	TSS	NFIA,AC096534.1	112	91	64	196	209	126	159	154	127	86	87	51	42	101	83	106.415	-0.696419	0.171906	-4.05115	5.09666e-05	0.00296178	104.617	-0.469099	0.139976	-3.35129	0.00080437	0.0227489
Peak00013778	chr3	13323815	13325469	nonTSS	NA	75	77	50	162	178	145	47	69	80	50	50	46	37	57	61	73.2435	-0.696357	0.191765	-3.6313	0.000281996	0.0090732	73.752	-0.750943	0.198549	-3.78216	0.000155472	0.00688517
Peak00034717	chr7	150747962	150748645	nonTSS	ABCB8,ASIC3,CDK5,SLC4A2	116	95	50	254	233	245	133	193	137	80	76	76	69	86	107	121.066	-0.696355	0.189263	-3.6793	0.000233876	0.00798272	122.092	-0.749434	0.199007	-3.76587	0.000165973	0.00722499
Peak00045403	chr10	129816396	129817314	nonTSS	PTPRE	55	25	32	112	66	118	93	60	74	40	33	31	33	33	43	52.9994	-0.696213	0.206389	-3.3733	0.000742726	0.017275	53.3885	-0.753552	0.213626	-3.52745	0.000419591	0.0133286
Peak00041160	chr9	127242812	127243258	nonTSS	GPR144,NR5A1	15	20	9	29	35	32	26	44	24	13	17	7	9	19	13	19.6986	-0.696026	0.234173	-2.97227	0.00295605	0.044074	19.8848	-0.757441	0.242592	-3.12228	0.00179453	0.0354119
Peak00047066	chr11	58911971	58912708	nonTSS	AP001258.4,AP001258.5,FAM111A	179	164	126	314	327	296	250	229	180	162	154	67	82	136	160	177.664	-0.695817	0.150274	-4.63032	3.65094e-06	0.000595674	178.94	-0.745399	0.159312	-4.67887	2.88466e-06	0.00060827
Peak00008172	chr2	40005875	40006772	TSS	THUMPD2,SLC8A1-AS1	164	146	130	181	153	239	163	121	92	109	109	58	58	82	102	122.357	-0.695715	0.158672	-4.38461	1.16192e-05	0.00117061	121.327	-0.455797	0.14323	-3.18228	0.00146122	0.0324458
Peak00077002	chrX	128811775	128813038	nonTSS	NA	82	130	105	123	98	118	125	94	74	63	121	32	18	50	67	84.0407	-0.695416	0.222595	-3.12414	0.00178328	0.0311712	84.4816	-0.754196	0.229296	-3.28918	0.0010048	0.023853
Peak00038920	chr9	2621067	2623094	TSS	RP11-125B21.2,VLDLR	232	252	152	487	420	723	451	407	374	154	220	168	156	201	312	293.61	-0.695292	0.183239	-3.79445	0.000147972	0.00593836	289.472	-0.459174	0.149589	-3.06958	0.00214362	0.0416891
Peak00002835	chr1	87793661	87795276	nonTSS	LMO4	442	436	325	574	502	567	525	398	399	331	346	157	172	272	315	368.651	-0.695141	0.12147	-5.72273	1.04826e-08	1.42434e-05	370.644	-0.74552	0.125791	-5.92665	3.09182e-09	1.08087e-05
Peak00031680	chr7	23316095	23316352	nonTSS	GPNMB	12	27	10	21	20	40	24	15	24	9	19	11	6	9	10	16.1567	-0.694655	0.23604	-2.94296	0.00325095	0.0468025	16.2186	-0.764134	0.240083	-3.18279	0.00145863	0.0307768
Peak00001064	chr1	26487872	26488747	TSS	FAM110D,ZNF593,RP11-96L14.7	73	62	35	131	107	116	63	80	82	46	47	40	27	50	61	63.6116	-0.694459	0.153866	-4.51342	6.37916e-06	0.000792751	62.8116	-0.45849	0.135446	-3.38503	0.000711698	0.0209551
Peak00074381	chr22	31090100	31091236	TSS	OSBP2	93	48	44	90	86	116	68	81	63	57	37	31	26	43	58	59.4918	-0.694374	0.162791	-4.26544	1.99513e-05	0.00160553	58.6769	-0.456828	0.142203	-3.2125	0.00131586	0.0298975
Peak00056300	chr14	60336848	60337982	TSS	RTN1	96	110	80	87	94	126	114	82	62	58	78	40	31	47	65	75.8479	-0.694172	0.175966	-3.94492	7.98265e-05	0.00393639	75.4011	-0.437348	0.159361	-2.74438	0.00606252	0.0798455
Peak00026223	chr5	171881054	171881920	TSS	SH3PXD2B	107	44	19	132	136	158	101	104	89	72	26	50	34	42	63	72.6529	-0.694068	0.230839	-3.00672	0.00264084	0.0407196	71.5182	-0.407826	0.180376	-2.26098	0.0237603	0.174899
Peak00060692	chr16	11352486	11352999	nonTSS	RMI2,SOCS1,TNP2	66	48	35	124	93	120	68	92	94	61	36	44	24	52	47	62.6239	-0.694022	0.172673	-4.01929	5.83733e-05	0.003206	63.092	-0.747634	0.179878	-4.15634	3.23393e-05	0.00250038
Peak00052674	chr12	117536478	117537852	TSS	TESC,RP11-103B5.2	122	73	94	150	149	166	106	113	111	67	62	59	47	76	92	94.8763	-0.693739	0.129967	-5.3378	9.4081e-08	6.25906e-05	93.828	-0.468045	0.115979	-4.0356	5.44632e-05	0.00436803
Peak00010515	chr2	132559129	132560580	TSS	C2orf27B	286	173	102	411	393	436	290	235	281	190	110	88	112	98	293	216.776	-0.69324	0.20607	-3.36409	0.000767959	0.0177495	213.142	-0.461548	0.163122	-2.82947	0.00466259	0.0687643
Peak00011628	chr2	180763573	180764100	nonTSS	NA	33	29	21	50	43	35	42	44	37	21	27	18	13	20	22	29.1102	-0.693172	0.181537	-3.81835	0.000134346	0.00559217	29.3058	-0.751382	0.184756	-4.06689	4.76442e-05	0.00320427
Peak00040586	chr9	103360615	103361415	nonTSS	NA	150	110	70	107	131	135	161	135	132	86	92	55	41	60	92	100.185	-0.69275	0.162715	-4.25745	2.06772e-05	0.00165018	100.697	-0.747184	0.165281	-4.52069	6.16371e-06	0.00096869
Peak00058837	chr15	58765039	58766004	nonTSS	ALDH1A2,LIPC,RP11-355N15.1	58	75	63	107	95	121	62	68	69	53	60	36	33	33	50	62.5341	-0.692638	0.14656	-4.72598	2.29011e-06	0.000443219	62.8638	-0.748494	0.1482	-5.05055	4.40529e-07	0.000221673
Peak00007235	chr2	7005069	7006880	TSS	CMPK2,RSAD2	438	404	310	565	515	670	563	443	407	293	371	176	129	301	378	378.1	-0.69252	0.138	-5.01827	5.21379e-07	0.000183747	373.634	-0.484008	0.111795	-4.32945	1.49485e-05	0.00198336
Peak00048943	chr11	120081348	120082452	TSS	OAF	159	116	81	222	225	241	205	186	152	114	70	49	86	114	129	135.978	-0.692048	0.176838	-3.91346	9.09844e-05	0.00431329	133.679	-0.478399	0.140433	-3.40661	0.00065776	0.0201774
Peak00038349	chr8	133913453	133914157	nonTSS	TG	41	44	28	58	53	110	38	47	69	30	33	24	22	33	30	41.314	-0.691724	0.181211	-3.81724	0.000134952	0.00560861	41.5324	-0.748765	0.183598	-4.07828	4.53702e-05	0.00309544
Peak00049363	chr11	131449649	131450357	nonTSS	NTM,RP11-217L21.1	52	54	61	71	74	84	36	39	58	43	40	31	20	26	34	46.3644	-0.691276	0.173434	-3.98581	6.7251e-05	0.00351624	46.5699	-0.749771	0.17371	-4.31622	1.58724e-05	0.00169768
Peak00010187	chr2	120436321	120437127	nonTSS	TMEM177	164	143	103	195	199	242	202	156	148	127	108	51	61	88	147	135.261	-0.691108	0.148681	-4.64825	3.34769e-06	0.000563712	136.079	-0.740859	0.154702	-4.78896	1.67651e-06	0.000460507
Peak00005465	chr1	200707558	200708906	TSS	CAMSAP2	134	121	79	117	122	173	80	108	133	79	62	54	44	72	88	93.8237	-0.69108	0.141379	-4.88814	1.01792e-06	0.000271064	93.2296	-0.454168	0.136129	-3.3363	0.000849028	0.0235278
Peak00029956	chr6	134272991	134274842	nonTSS	TBPL1	445	441	306	392	353	590	492	370	396	276	355	137	137	219	323	336.37	-0.690895	0.161849	-4.26876	1.9656e-05	0.00159006	337.937	-0.742225	0.165193	-4.49309	7.01982e-06	0.00101806
Peak00004735	chr1	169074803	169076415	TSS	RP5-1018K9.1,ATP1B1	431	412	295	496	432	527	407	340	384	288	286	119	162	218	343	329.019	-0.69074	0.141098	-4.89544	9.80843e-07	0.00026653	325.778	-0.481817	0.120134	-4.01066	6.05482e-05	0.00459368
Peak00034704	chr7	150675238	150675841	TSS	KCNH2	70	37	30	113	137	98	55	87	33	44	30	34	33	30	45	54.5976	-0.690447	0.222896	-3.09762	0.00195082	0.0332121	53.5903	-0.409488	0.176608	-2.31863	0.0204153	0.161444
Peak00060910	chr16	20910891	20912696	nonTSS	ERI2,DCUN1D3,LYRM1	242	195	166	351	324	423	299	339	280	213	126	111	93	198	232	226.971	-0.690158	0.151328	-4.56068	5.09873e-06	0.000701398	228.665	-0.73727	0.161625	-4.56159	5.07671e-06	0.000880432
Peak00024225	chr5	93494804	93495290	nonTSS	KIAA0825	21	20	15	43	28	35	21	28	22	18	15	14	7	14	14	19.8196	-0.690067	0.202277	-3.41149	0.000646087	0.0157335	19.9652	-0.751079	0.206242	-3.64174	0.000270801	0.00981516
Peak00065687	chr17	75447123	75447942	nonTSS	Y_RNA,SEPT9	75	69	83	131	101	166	50	119	86	46	68	52	32	50	70	76.0784	-0.689811	0.181011	-3.81088	0.000138475	0.00571169	76.6296	-0.744945	0.187999	-3.96249	7.41709e-05	0.00432581
Peak00053597	chr13	28674124	28675229	TSS	FLT3,CHCHD2P8	139	153	105	178	172	159	150	137	152	80	144	55	54	80	98	119.106	-0.689291	0.143736	-4.79555	1.6223e-06	0.000352669	118.189	-0.453305	0.134486	-3.37064	0.000749951	0.0219014
Peak00054677	chr13	80915012	80916040	nonTSS	SPRY2	374	221	120	405	259	514	349	287	297	224	252	120	74	121	238	240.367	-0.689265	0.190666	-3.61504	0.000300306	0.00945522	241.829	-0.743658	0.197436	-3.76657	0.000165504	0.00721806
Peak00009746	chr2	102313209	102314953	TSS	MAP4K4	227	161	175	305	275	312	216	191	257	190	128	131	75	107	171	185.46	-0.688506	0.119337	-5.76944	8e-09	1.22763e-05	184.294	-0.447428	0.118558	-3.77392	0.000160699	0.00817411
Peak00049182	chr11	126224910	126226382	nonTSS	DCPS,ST3GAL4	258	179	164	247	265	370	263	227	224	148	176	113	88	124	185	193.09	-0.688377	0.117086	-5.87924	4.12163e-09	8.108e-06	194.124	-0.740223	0.120128	-6.16195	7.18549e-10	3.40911e-06
Peak00032832	chr7	75071501	75072104	TSS	POM121C	14	19	25	32	19	30	20	16	25	12	17	6	10	8	16	17.385	-0.68825	0.226564	-3.03778	0.00238332	0.0379311	17.2035	-0.392531	0.183266	-2.14187	0.0322039	0.20552
Peak00023644	chr5	65891712	65893561	TSS	MAST4	317	302	173	434	333	462	256	192	308	178	262	115	114	134	225	239.413	-0.687885	0.149737	-4.59396	4.34923e-06	0.000649213	237.861	-0.452789	0.137022	-3.30451	0.00095144	0.0247582
Peak00057907	chr15	20178907	20179419	nonTSS	IGHV1OR15-9,SLC20A1P3,IGHV1OR15-2	52	39	23	53	44	77	64	63	63	30	27	25	18	18	52	41.1492	-0.687851	0.202937	-3.38948	0.000700264	0.0165467	41.4161	-0.744332	0.208428	-3.57118	0.000355383	0.0118512
Peak00026727	chr6	3751928	3752588	TSS	PXDC1,RP11-420L9.5,RP11-420L9.2	103	59	52	141	99	129	87	80	122	68	53	38	25	67	71	74.8238	-0.687502	0.159611	-4.30735	1.65222e-05	0.00143938	73.8507	-0.459038	0.138594	-3.31211	0.000925949	0.0243417
Peak00030098	chr6	137910360	137911078	nonTSS	NA	53	76	64	216	186	253	129	86	163	66	102	64	42	49	90	100.132	-0.687042	0.210282	-3.26725	0.00108599	0.0224509	100.781	-0.745122	0.217696	-3.42276	0.000619893	0.0172712
Peak00051973	chr12	92756522	92758047	nonTSS	NA	232	208	124	355	366	490	184	158	278	146	169	108	77	138	221	200.418	-0.686956	0.167092	-4.11124	3.9354e-05	0.0025355	201.569	-0.737228	0.172862	-4.26482	2.00061e-05	0.00192635
Peak00040418	chr9	98272908	98273815	nonTSS	PTCH1,RP11-435O5.5,RP11-435O5.4	92	90	145	151	146	119	78	86	97	54	49	75	33	73	83	89.4172	-0.686805	0.19684	-3.48916	0.000484543	0.0129345	89.9506	-0.741456	0.202932	-3.65372	0.000258466	0.00956425
Peak00072955	chr21	25259518	25260627	nonTSS	AP000474.1	247	267	147	230	240	373	332	204	221	169	180	104	69	85	238	197.745	-0.686475	0.184962	-3.71144	0.000206086	0.00734203	198.659	-0.739493	0.189217	-3.90817	9.29968e-05	0.00497346
Peak00042545	chr10	21661669	21662463	nonTSS	RP11-275N1.1	141	167	85	322	323	332	299	201	247	136	114	93	55	147	210	177.871	-0.686453	0.191677	-3.58129	0.000341897	0.0103428	179.183	-0.734674	0.201007	-3.65497	0.000257217	0.00954003
Peak00015442	chr3	69434498	69436108	TSS	FRMD4B	297	231	143	362	281	424	285	221	370	198	181	129	87	137	247	225.806	-0.68639	0.141946	-4.83558	1.32761e-06	0.000310472	224.084	-0.457683	0.129322	-3.53909	0.000401512	0.014677
Peak00007532	chr2	16079754	16081354	TSS	MYCNUN,MYCNOS,MYCN,RN7SL104P	346	360	269	495	551	599	151	163	377	208	355	137	129	87	218	277.534	-0.68546	0.222546	-3.08008	0.00206943	0.0344487	276.277	-0.410188	0.178189	-2.30198	0.0213362	0.165469
Peak00042082	chr10	6182444	6182855	nonTSS	PFKFB3,RN7SKP78	31	32	35	62	43	77	44	37	63	29	30	27	17	20	30	36.5093	-0.685407	0.177352	-3.86467	0.000111241	0.00492179	36.6977	-0.744078	0.178944	-4.15815	3.20838e-05	0.00249832
Peak00058522	chr15	45814263	45815428	TSS	RP11-519G16.3,SLC30A4,HMGN2P46	238	153	108	183	191	237	170	162	175	126	131	64	63	99	132	142.4	-0.68537	0.139571	-4.91055	9.0822e-07	0.000250322	141.124	-0.459927	0.127185	-3.61622	0.000298939	0.0124523
Peak00056950	chr14	77647653	77648724	nonTSS	RP11-463C8.4,TMEM63C,RP11-463C8.5	90	132	111	396	385	403	139	187	251	89	100	99	79	86	226	169.166	-0.685366	0.226891	-3.02069	0.00252201	0.0395189	170.609	-0.738383	0.237894	-3.10384	0.0019103	0.0367918
Peak00029898	chr6	131504059	131504709	nonTSS	AKAP7,RP1-209B5.2	62	45	28	87	97	76	78	64	67	30	47	44	9	30	56	51.2252	-0.685227	0.202429	-3.38501	0.000711747	0.0167462	51.5668	-0.742271	0.208862	-3.55389	0.00037958	0.0124138
Peak00016091	chr3	111577875	111579703	nonTSS	PHLDB2	314	361	250	290	253	394	274	189	251	191	296	96	64	130	202	228.41	-0.685114	0.198821	-3.44588	0.000569198	0.0144782	229.263	-0.74005	0.20284	-3.64844	0.000263839	0.00967147
Peak00050175	chr12	19282264	19284172	TSS	PLEKHA5	440	351	203	427	318	606	487	289	329	274	315	144	90	148	317	298.853	-0.685073	0.187224	-3.6591	0.000253104	0.00844113	296.367	-0.445151	0.157933	-2.81861	0.00482321	0.0699528
Peak00032688	chr7	69062289	69063803	TSS	RP5-942I16.1,AUTS2	210	137	152	185	240	191	146	147	127	146	121	72	55	91	100	136.269	-0.685016	0.155822	-4.39614	1.10191e-05	0.00113535	135.156	-0.441849	0.141374	-3.12539	0.0017757	0.0368406
Peak00043040	chr10	38644734	38645528	nonTSS	HSD17B7P2	85	42	24	101	50	116	85	81	43	47	34	24	25	25	59	52.7695	-0.68477	0.22519	-3.04085	0.00235913	0.0376732	53.1982	-0.741861	0.234274	-3.16664	0.00154212	0.0320097
Peak00068484	chr19	10025205	10025808	nonTSS	OLFM2	31	49	50	104	101	91	68	89	49	34	49	28	22	44	49	54.1898	-0.684711	0.196923	-3.47705	0.000506972	0.0133759	54.6576	-0.738854	0.205793	-3.59029	0.000330316	0.0112818
Peak00055606	chr14	24505119	24506350	nonTSS	RP11-468E2.9	151	132	87	224	181	251	132	171	157	112	113	76	35	82	140	127.817	-0.684406	0.151597	-4.51465	6.3421e-06	0.000792751	128.672	-0.735574	0.159194	-4.6206	3.82624e-06	0.000740008
Peak00075803	chrX	30989812	30990315	nonTSS	TAB3	50	39	46	69	44	57	49	43	40	42	33	20	13	26	29	38.584	-0.684345	0.178866	-3.82603	0.000130228	0.00545312	38.8158	-0.741504	0.181905	-4.07632	4.57545e-05	0.00310113
Peak00014409	chr3	34461294	34461744	nonTSS	AC018359.1	20	27	17	32	34	27	13	25	23	13	13	9	13	12	16	18.914	-0.684212	0.21121	-3.23949	0.00119745	0.0239158	19.0288	-0.746014	0.214763	-3.47366	0.000513411	0.0151631
Peak00009326	chr2	85518415	85518959	nonTSS	TCF7L1,AC093162.1	43	51	32	44	61	31	48	48	40	26	26	27	17	28	21	35.5102	-0.683969	0.193664	-3.53173	0.000412851	0.0117093	35.6859	-0.743615	0.195903	-3.79582	0.000147155	0.00660873
Peak00016312	chr3	120169075	120170530	TSS	FSTL1	220	158	104	197	149	252	207	152	164	113	124	86	54	84	146	140.981	-0.683863	0.152121	-4.49553	6.93974e-06	0.000839437	140.026	-0.443163	0.140605	-3.15182	0.00162255	0.034945
Peak00052361	chr12	107167638	107169129	TSS	RP11-144F15.1,RIC8B	220	212	153	291	307	314	297	286	236	163	203	117	84	148	173	204.159	-0.683482	0.117816	-5.80127	6.58163e-09	1.05818e-05	202.158	-0.458388	0.10466	-4.3798	1.18788e-05	0.00170215
Peak00063580	chr17	21002113	21003409	nonTSS	AC087393.1	178	141	143	312	367	270	191	241	210	141	193	96	63	122	153	176.905	-0.683259	0.151501	-4.50993	6.48483e-06	0.000797539	178.155	-0.736021	0.159565	-4.61267	3.97533e-06	0.000754427
Peak00006076	chr1	214724176	214725712	nonTSS	PTPN14	205	120	76	184	121	201	146	112	151	98	120	81	40	61	90	114.484	-0.683212	0.168896	-4.04515	5.22892e-05	0.00301143	114.993	-0.740778	0.170358	-4.34835	1.37165e-05	0.00154159
Peak00077047	chrX	129473380	129474557	TSS	RP1-20I3.3,SLC25A14	128	130	88	133	122	162	162	124	90	104	110	30	35	58	92	100.355	-0.683022	0.195404	-3.49543	0.000473295	0.0127578	99.1667	-0.441976	0.163099	-2.70985	0.00673129	0.0847086
Peak00023803	chr5	74161304	74162600	nonTSS	FAM169A,CTD-2377O17.1	195	140	127	220	147	309	181	155	154	90	109	73	64	97	172	141.902	-0.682397	0.162268	-4.20536	2.60669e-05	0.00191041	142.767	-0.731765	0.168525	-4.34218	1.41074e-05	0.00157295
Peak00041644	chr9	136343807	136344792	TSS	CACFD1,SLC2A6	204	153	181	304	297	261	219	252	224	115	167	69	89	133	214	184.012	-0.68229	0.160554	-4.24959	2.14166e-05	0.00167795	181.027	-0.476673	0.124244	-3.8366	0.000124747	0.00716765
Peak00074723	chr22	39436202	39437358	TSS	APOBEC3D,APOBEC3F,APOBEC3G	36	86	96	77	61	86	59	69	72	28	68	26	20	42	51	57.6401	-0.682202	0.226023	-3.01829	0.00254207	0.0396883	57.1342	-0.410679	0.180712	-2.27256	0.0230529	0.172531
Peak00007307	chr2	9142980	9144716	TSS	MBOAT2	348	188	179	350	373	426	397	346	258	227	137	107	147	177	251	249.566	-0.682197	0.169809	-4.01744	5.88343e-05	0.00322001	245.872	-0.463961	0.136515	-3.39861	0.000677286	0.020446
Peak00014565	chr3	39850312	39851910	nonTSS	MYRIP	146	125	82	143	119	176	102	114	100	74	94	52	59	70	65	97.8658	-0.681921	0.142306	-4.79193	1.65184e-06	0.000358082	98.3312	-0.736822	0.143236	-5.14412	2.68784e-07	0.000163791
Peak00042702	chr10	26504600	26505728	TSS	MYO3A,GAD2	128	185	133	187	234	242	111	114	126	104	125	64	67	71	111	127.557	-0.680425	0.161562	-4.21154	2.5363e-05	0.00187126	126.879	-0.433131	0.14889	-2.90907	0.00362508	0.0586727
Peak00065383	chr17	71306944	71308719	nonTSS	CDC42EP4	355	140	121	500	442	483	368	338	402	268	134	140	114	220	230	264.298	-0.680416	0.194403	-3.50003	0.000465199	0.01261	266.324	-0.731349	0.20404	-3.58434	0.000337933	0.0114599
Peak00062037	chr16	70099480	70100382	nonTSS	PDXDC2P	62	56	47	90	77	105	57	92	66	37	23	25	26	46	77	56.3519	-0.680315	0.198716	-3.42356	0.000618071	0.0152099	56.8247	-0.728856	0.208219	-3.50042	0.000464519	0.0142186
Peak00058742	chr15	55879842	55881060	TSS	PYGO1	136	133	85	135	83	187	114	107	102	72	121	41	46	51	71	95.2619	-0.679581	0.186714	-3.63969	0.00027297	0.00886987	94.7033	-0.420654	0.163907	-2.56642	0.0102756	0.11145
Peak00059266	chr15	70820430	70821038	nonTSS	NA	73	127	95	107	105	132	59	81	108	43	95	46	26	52	69	78.445	-0.679575	0.194448	-3.49489	0.000474263	0.0127749	78.7833	-0.736073	0.197502	-3.72692	0.000193836	0.00797213
Peak00049841	chr12	8171197	8172135	nonTSS	RP11-69M1.3,RP11-69M1.4	59	61	52	130	111	129	54	74	65	45	53	34	31	42	62	62.6655	-0.679546	0.163435	-4.15788	3.21208e-05	0.00219463	63.1085	-0.732161	0.169908	-4.30917	1.6387e-05	0.00173598
Peak00060805	chr16	15248334	15249230	nonTSS	Y_RNA,PKD1P6,hsa-mir-3180-4,MIR3180-4,AC126763.1	80	57	47	97	71	70	63	69	56	48	33	11	35	41	52	53.4797	-0.679448	0.198337	-3.42572	0.000613168	0.0151376	53.8606	-0.730842	0.206208	-3.54419	0.000393821	0.0127478
Peak00037018	chr8	80679596	80680998	TSS	HEY1,RP11-27N21.3,RP11-26J3.1	411	525	387	340	269	458	433	306	283	219	412	90	106	183	275	307.484	-0.679051	0.224328	-3.02705	0.00246955	0.0389102	305.373	-0.433957	0.177152	-2.44964	0.0143001	0.133987
Peak00020568	chr4	103546684	103547097	nonTSS	NFKB1,MANBA	48	73	38	64	54	64	72	58	42	35	53	26	18	28	31	45.4972	-0.678963	0.189551	-3.58196	0.000341027	0.0103289	45.7129	-0.738078	0.191572	-3.85274	0.000116804	0.00569177
Peak00016519	chr3	127316836	127317788	TSS	TPRA1,MCM2	189	249	179	407	369	400	323	310	299	131	232	74	138	166	250	235.493	-0.678868	0.176965	-3.83616	0.000124972	0.00529916	231.907	-0.467513	0.140777	-3.32094	0.000897156	0.0240931
Peak00062783	chr16	90085712	90086361	TSS	DBNDD1,GAS8,C16orf3	38	43	28	104	91	80	43	70	39	25	28	29	31	32	37	45.1378	-0.67862	0.204321	-3.32134	0.000895873	0.0197366	44.4391	-0.411551	0.168396	-2.44396	0.0145272	0.134822
Peak00027864	chr6	33546270	33546802	TSS	BAK1,GGNBP1,LINC00336	71	71	66	72	46	81	69	72	51	40	47	41	23	33	41	54.1307	-0.678582	0.184518	-3.67759	0.000235446	0.00803276	53.9215	-0.402303	0.166554	-2.41544	0.0157161	0.140516
Peak00007231	chr2	6920736	6921646	nonTSS	NA	189	91	42	228	194	235	139	95	180	104	61	95	33	91	96	115.358	-0.678476	0.208543	-3.2534	0.00114032	0.0231584	116.045	-0.733933	0.215651	-3.40334	0.000665674	0.0180815
Peak00009486	chr2	95691095	95692004	TSS	AC103563.8,MAL	177	100	54	166	120	196	136	140	175	86	105	57	35	50	130	108.397	-0.677988	0.195682	-3.46475	0.000530728	0.0138032	107.193	-0.429378	0.163724	-2.62257	0.00872681	0.100307
Peak00012092	chr2	200775582	200776861	TSS	AC073043.1,RN7SL717P,C2orf69	301	321	221	444	443	583	518	382	341	286	290	144	122	235	276	310.031	-0.677817	0.142605	-4.7531	2.00323e-06	0.000408983	306.541	-0.461054	0.11911	-3.87082	0.000108472	0.00658529
Peak00010074	chr2	113914554	113915678	nonTSS	PSD4	148	132	102	156	120	199	94	97	121	82	85	72	42	66	96	103.115	-0.67778	0.143408	-4.72625	2.28707e-06	0.000443219	103.572	-0.7317	0.143651	-5.0936	3.51333e-07	0.000197765
Peak00010410	chr2	129230285	129231678	nonTSS	NA	209	363	303	595	612	506	165	188	409	232	341	134	99	129	248	282.206	-0.67731	0.217475	-3.11442	0.00184304	0.0319136	283.704	-0.734404	0.225036	-3.2635	0.00110047	0.0253423
Peak00017750	chr3	177364560	177365012	nonTSS	LINC00578	49	74	30	60	31	74	39	27	33	27	38	17	15	20	31	36.1521	-0.67669	0.222619	-3.03968	0.00236826	0.0377789	36.2837	-0.737626	0.226546	-3.25597	0.00113007	0.0257678
Peak00012729	chr2	223183540	223185500	nonTSS	RP11-384O8.1,AC010980.2	259	305	258	354	319	504	273	235	267	189	337	142	102	99	169	242.695	-0.676688	0.178541	-3.79009	0.000150591	0.00599287	243.682	-0.736291	0.180498	-4.07923	4.51854e-05	0.00309413
Peak00018525	chr4	980334	981399	TSS	DGKQ,SLC26A1,IDUA	209	198	194	396	460	332	239	298	301	149	194	102	138	179	207	228.138	-0.676588	0.145079	-4.66358	3.10749e-06	0.000538908	225.033	-0.464287	0.115304	-4.02664	5.65807e-05	0.00447112
Peak00061226	chr16	30411336	30412308	nonTSS	ZNF48,SEPT1,ZNF771	99	67	58	155	147	144	87	113	102	50	45	57	55	87	49	83.4953	-0.676185	0.173101	-3.9063	9.37191e-05	0.0043943	84.0862	-0.727885	0.180767	-4.02664	5.65803e-05	0.00361391
Peak00044404	chr10	95653288	95654292	TSS	SLC35G1	170	92	64	156	138	246	165	108	130	94	56	50	59	58	134	108.189	-0.675796	0.194349	-3.47722	0.000506636	0.0133716	106.91	-0.436474	0.161801	-2.69761	0.00698402	0.0871746
Peak00064096	chr17	37773890	37774601	nonTSS	NEUROD2,AC087491.2,PPP1R1B	75	39	20	108	127	97	84	87	70	35	33	31	33	54	54	59.0565	-0.675768	0.211951	-3.18832	0.00143105	0.0269822	59.5558	-0.728143	0.221514	-3.28712	0.00101218	0.0239598
Peak00058754	chr15	56285152	56286349	TSS	NEDD4	241	199	154	343	375	394	207	257	230	194	198	112	82	154	171	207.5	-0.675173	0.120539	-5.60127	2.12792e-08	2.45101e-05	205.242	-0.454701	0.101688	-4.47154	7.76592e-06	0.00124304
Peak00036768	chr8	67524813	67526493	TSS	MYBL1	526	608	422	593	563	697	616	537	504	428	548	175	135	259	428	450.319	-0.674457	0.178573	-3.77693	0.000158771	0.00621342	446.33	-0.447551	0.150127	-2.98114	0.00287175	0.0510787
Peak00011173	chr2	165696926	165698948	TSS	COBLL1,AC019181.2	565	385	232	586	445	710	591	454	372	347	390	172	153	248	332	378.091	-0.674368	0.161191	-4.18366	2.8685e-05	0.00204412	374.034	-0.448216	0.135784	-3.30095	0.000963567	0.0248332
Peak00048984	chr11	121352292	121353760	nonTSS	SORL1	192	239	224	377	364	482	237	296	253	200	250	107	92	157	205	231.482	-0.674118	0.147329	-4.5756	4.74866e-06	0.000686271	232.946	-0.726076	0.154139	-4.71054	2.47064e-06	0.000565878
Peak00008152	chr2	39347299	39348578	TSS	Y_RNA,SOS1	328	388	278	467	417	555	309	301	328	239	332	124	111	242	250	296.073	-0.67384	0.144241	-4.67162	2.98831e-06	0.00052803	293.415	-0.457883	0.125406	-3.6512	0.000261018	0.0114966
Peak00075854	chrX	38079053	38079799	TSS	TM4SF2,SRPX,RP13-43E11.1	61	21	32	48	40	58	49	31	35	35	24	19	11	16	31	32.5454	-0.673667	0.208392	-3.23268	0.00122633	0.0243227	32.2266	-0.397038	0.175568	-2.26145	0.0237314	0.174806
Peak00011694	chr2	182756101	182757664	TSS	RP11-366L5.1,SSFA2	474	515	368	523	385	597	512	354	386	313	454	97	121	230	354	364.235	-0.673524	0.202164	-3.33156	0.000863592	0.0192341	360.614	-0.448945	0.163849	-2.73998	0.00614421	0.0805266
Peak00008642	chr2	58273339	58274638	nonTSS	VRK2	449	417	254	454	385	648	759	368	418	330	352	109	124	267	373	362.795	-0.673363	0.201666	-3.339	0.00084081	0.0188902	364.765	-0.722978	0.209089	-3.45775	0.000544715	0.0157789
Peak00024315	chr5	96142920	96144404	nonTSS	ERAP1,CTD-2260A17.3,CTD-2260A17.2	410	393	267	466	434	523	419	351	327	244	313	135	135	250	314	317.968	-0.673182	0.13327	-5.05128	4.38864e-07	0.000170728	319.706	-0.721968	0.13861	-5.20863	1.90238e-07	0.000134426
Peak00040089	chr9	86431910	86433241	nonTSS	GKAP1	147	128	100	135	102	167	146	166	118	113	99	37	38	70	107	107.87	-0.673107	0.188861	-3.56403	0.000365203	0.0107651	108.542	-0.725671	0.195426	-3.71328	0.000204594	0.00823608
Peak00003207	chr1	101004362	101005829	TSS	GPR88	255	195	132	243	171	352	240	156	174	159	153	74	79	105	153	167.911	-0.672128	0.162789	-4.12883	3.64619e-05	0.00240502	166.658	-0.4385	0.144988	-3.02438	0.00249139	0.0465652
Peak00045190	chr10	121301659	121303287	TSS	RGS10	278	230	207	494	443	482	385	431	323	262	224	153	118	221	265	284.919	-0.672033	0.134947	-4.97996	6.36e-07	0.000209907	280.792	-0.459562	0.100802	-4.55908	5.13776e-06	0.000920259
Peak00056096	chr14	52598335	52599035	nonTSS	RP11-1033H12.1	43	66	39	56	62	77	55	50	61	31	37	25	22	29	47	44.9355	-0.672015	0.160462	-4.18801	2.81411e-05	0.00202398	45.1442	-0.726712	0.160654	-4.52346	6.08363e-06	0.00096869
Peak00056454	chr14	64804589	64806219	nonTSS	ESR2,RP11-544I20.2,TEX21P	402	462	317	627	715	597	419	441	428	305	374	178	213	265	344	386.88	-0.671714	0.117389	-5.72212	1.05202e-08	1.42434e-05	389.044	-0.722352	0.12282	-5.88137	4.0688e-09	1.1903e-05
Peak00054517	chr13	73632666	73634140	TSS	KLF5	552	338	226	558	543	708	686	480	453	361	331	122	174	268	430	392.793	-0.671424	0.184668	-3.63585	0.000277066	0.00896896	386.799	-0.462461	0.145857	-3.17064	0.00152103	0.0332924
Peak00050412	chr12	29301337	29303306	nonTSS	RP11-946L16.1,FAR2	445	337	281	503	498	549	479	325	337	281	412	149	93	162	339	327.636	-0.671285	0.180851	-3.71181	0.00020578	0.00733856	329.399	-0.724697	0.186506	-3.88565	0.000102056	0.00523051
Peak00016891	chr3	140769188	140771116	nonTSS	SPSB4	329	261	188	415	413	481	281	260	340	214	231	171	107	106	288	256.825	-0.670567	0.145719	-4.60179	4.18869e-06	0.000636326	258.143	-0.724109	0.149178	-4.85399	1.21e-06	0.00038456
Peak00008777	chr2	63277106	63278276	nonTSS	EHBP1,AC009501.4,OTX1	277	298	155	235	222	210	259	186	126	148	253	52	66	79	132	174.665	-0.670351	0.22734	-2.94867	0.00319149	0.0463466	175.407	-0.728807	0.234593	-3.10668	0.00189198	0.0365849
Peak00051170	chr12	56617770	56618437	TSS	RNF41,NABP2,SLC39A5	140	181	152	339	363	276	185	228	234	137	147	77	94	139	186	181.453	-0.670311	0.153516	-4.36638	1.26324e-05	0.00123246	178.838	-0.459725	0.122297	-3.75907	0.000170545	0.00840467
Peak00016836	chr3	138152971	138154128	TSS	ESYT3	142	117	91	163	130	200	166	136	150	87	101	67	49	66	126	114.246	-0.67029	0.138491	-4.83994	1.29877e-06	0.000307667	113.333	-0.437936	0.129102	-3.39216	0.000693442	0.0207204
Peak00005779	chr1	206808130	206809692	TSS	RP11-343H5.6,DYRK3	240	223	187	405	390	387	229	267	263	161	169	124	121	172	233	226.052	-0.669642	0.11319	-5.91608	3.29698e-09	8.05665e-06	223.528	-0.461616	0.0894376	-5.16131	2.45225e-07	0.000131458
Peak00033936	chr7	124569421	124570386	nonTSS	POT1,POT1-AS1	535	539	308	741	560	669	836	564	493	435	477	170	167	318	443	461.204	-0.669226	0.176545	-3.79068	0.000150237	0.00598752	463.982	-0.719781	0.183696	-3.91834	8.91625e-05	0.00483852
Peak00037990	chr8	120867337	120868782	TSS	DSCC1,RN7SL396P	273	328	201	235	173	354	315	204	205	173	263	76	66	101	190	203.801	-0.66905	0.212876	-3.1429	0.00167281	0.0297929	202.647	-0.419305	0.173702	-2.41394	0.0157812	0.140631
Peak00040686	chr9	108209814	108211083	TSS	SLC44A1,FSD1L	362	230	170	259	186	386	446	269	227	232	233	88	84	152	165	224.123	-0.668908	0.203649	-3.28461	0.00102123	0.0215038	221.934	-0.424648	0.166879	-2.54465	0.0109388	0.114581
Peak00027466	chr6	26271131	26271974	TSS	HIST1H3G,HIST1H2APS4,HIST1H2BI,HIST1H4H	184	157	132	321	389	217	182	151	160	118	129	100	88	136	122	163.197	-0.668839	0.156342	-4.27806	1.88529e-05	0.00155057	161.558	-0.430634	0.136451	-3.15596	0.00159969	0.0345218
Peak00013458	chr3	3840148	3842163	nonTSS	SUMF1,LRRN1	639	249	191	381	404	800	802	529	412	355	214	172	178	227	412	378.645	-0.668771	0.220559	-3.03216	0.00242812	0.0384911	381.13	-0.720767	0.230124	-3.13208	0.00173571	0.0345902
Peak00066568	chr18	20839619	20840880	nonTSS	CABLES1,TMEM241,RP11-17J14.2	117	175	91	220	133	315	130	101	222	89	148	60	53	85	112	127.986	-0.668431	0.188379	-3.54833	0.000387689	0.0111982	128.549	-0.722863	0.192076	-3.76342	0.000167605	0.00724965
Peak00031807	chr7	27239023	27240229	TSS	RP1-170O19.14,HOXA13,HOTTIP	156	130	90	131	114	194	140	150	105	89	106	32	55	74	101	107.242	-0.668049	0.181245	-3.68589	0.000227907	0.00784138	105.934	-0.440039	0.152598	-2.88364	0.00393109	0.0617877
Peak00005928	chr1	210501663	210503099	TSS	HHAT	180	156	88	214	178	245	205	170	204	134	110	87	53	96	149	143.563	-0.667689	0.135483	-4.92821	8.29877e-07	0.000239431	142.419	-0.438727	0.125304	-3.50131	0.000462972	0.016207
Peak00033693	chr7	111201676	111202985	nonTSS	IMMP2L	385	316	239	355	393	436	500	276	287	248	268	113	116	164	317	282.381	-0.666837	0.172499	-3.86575	0.000110747	0.00490947	283.809	-0.717295	0.17754	-4.04019	5.34076e-05	0.00347984
Peak00005091	chr1	182573053	182573963	TSS	RGS16	190	184	108	203	209	245	245	206	166	110	119	61	69	143	167	155.112	-0.666359	0.162428	-4.1025	4.08717e-05	0.00260892	153.006	-0.459382	0.132635	-3.46351	0.000533169	0.0176604
Peak00005268	chr1	192549546	192550033	nonTSS	RGS1	31	36	26	36	31	29	51	35	47	19	28	14	16	21	20	28.7828	-0.666024	0.205822	-3.23592	0.00121251	0.0241168	28.9185	-0.725811	0.208405	-3.48269	0.000496404	0.0148441
Peak00062266	chr16	79123508	79124352	nonTSS	WWOX,RP11-556H2.3	101	63	29	92	114	141	95	81	55	59	55	48	18	50	50	65.4803	-0.666013	0.192654	-3.45704	0.000546142	0.0140679	65.8731	-0.722461	0.197978	-3.64921	0.00026305	0.00965853
Peak00077025	chrX	129065226	129066977	nonTSS	RP4-537K23.4,UTP14A	186	140	134	214	228	170	144	145	150	115	90	49	70	115	137	134.047	-0.665684	0.155336	-4.28545	1.82371e-05	0.00152071	134.881	-0.713626	0.162523	-4.39091	1.12876e-05	0.00137555
Peak00045755	chr11	2913199	2914486	nonTSS	CDKN1C,SLC22A18AS,SLC22A18	109	182	183	266	328	199	148	157	167	105	165	76	69	109	129	152.766	-0.665649	0.177289	-3.7546	0.000173619	0.00657268	153.662	-0.719243	0.183081	-3.92854	8.54629e-05	0.00473052
Peak00067437	chr18	59559930	59562171	nonTSS	RNF152	506	363	240	309	262	579	476	377	368	314	238	137	152	153	317	308.825	-0.665616	0.190601	-3.49219	0.000479084	0.0128287	310.252	-0.718558	0.195691	-3.6719	0.000240752	0.00914187
Peak00020701	chr4	109354624	109355614	nonTSS	NA	120	88	86	93	100	165	83	73	73	59	85	47	32	41	69	77.7527	-0.665474	0.174774	-3.80763	0.000140307	0.00575035	78.0808	-0.722095	0.175997	-4.10288	4.08035e-05	0.00287407
Peak00014431	chr3	36421374	36422573	TSS	STAC	147	101	56	109	90	137	150	92	130	73	71	48	50	60	77	89.5946	-0.665417	0.171165	-3.88757	0.000101253	0.00460354	89.1516	-0.41549	0.155986	-2.66364	0.0077301	0.0923076
Peak00061306	chr16	31487349	31489338	nonTSS	ARMC5,TGFB1I1,SLC5A2,AC026471.6	233	156	126	386	377	278	225	237	232	157	132	144	107	115	175	194.264	-0.6649	0.142623	-4.66195	3.13227e-06	0.000540776	195.524	-0.718085	0.149604	-4.79991	1.58733e-06	0.000442999
Peak00057061	chr14	81999599	82000674	TSS	SEL1L	681	768	393	964	987	1085	1107	762	773	526	688	208	303	497	616	654.878	-0.664505	0.170499	-3.89741	9.72258e-05	0.00447976	646.794	-0.45759	0.136977	-3.34064	0.000835847	0.0233321
Peak00034160	chr7	132122304	132123096	nonTSS	PLXNA4	85	147	108	102	93	186	99	85	75	67	76	61	40	42	80	87.4126	-0.66422	0.194834	-3.40916	0.000651624	0.015789	87.7279	-0.722019	0.197081	-3.66357	0.000248723	0.0093337
Peak00020242	chr4	86853814	86854286	nonTSS	ARHGAP24	45	46	25	107	71	142	67	39	79	45	52	29	19	25	46	50.9942	-0.66399	0.209799	-3.16489	0.00155143	0.0285023	51.2852	-0.722956	0.215264	-3.35846	0.000783774	0.0201314
Peak00010858	chr2	152144605	152145310	nonTSS	NMI	122	129	74	176	163	164	154	66	106	81	140	54	34	34	80	99.1369	-0.663673	0.207506	-3.19833	0.00138227	0.0263738	99.5409	-0.724245	0.211562	-3.42333	0.000618588	0.0172421
Peak00073820	chr22	17601070	17602643	TSS	IL17RA,CECR6,AC006946.15	170	81	68	205	167	286	119	155	154	103	55	112	58	71	94	118.698	-0.66361	0.189213	-3.50722	0.000452823	0.0123933	117.916	-0.382401	0.164335	-2.32695	0.0199677	0.159905
Peak00024575	chr5	110408585	110409463	TSS	TSLP,CTC-551A13.2	215	190	128	222	174	270	247	190	151	201	131	71	71	46	147	157.072	-0.66355	0.202913	-3.27012	0.00107503	0.0222853	155.832	-0.405472	0.168893	-2.40077	0.0163606	0.143189
Peak00071769	chr20	35491364	35492787	TSS	SOGA1,RN7SL156P	138	194	195	242	306	250	150	166	178	84	165	69	85	151	127	160.629	-0.662737	0.174973	-3.78765	0.000152077	0.0060333	158.993	-0.435418	0.148727	-2.92763	0.00341555	0.0562247
Peak00035001	chr7	158989580	158990867	nonTSS	NA	149	115	101	224	210	189	202	183	207	115	111	102	52	78	146	138.626	-0.662711	0.145236	-4.56298	5.04331e-06	0.000697504	139.468	-0.715722	0.150923	-4.7423	2.1131e-06	0.000517461
Peak00061678	chr16	57509588	57510397	nonTSS	POLR2C,DOK4	121	286	219	241	249	262	173	177	227	127	211	86	60	111	158	174.737	-0.662143	0.191211	-3.4629	0.000534393	0.0138578	175.493	-0.716362	0.195365	-3.66679	0.000245612	0.00927459
Peak00041278	chr9	130375248	130375749	TSS	STXBP1	50	25	35	61	45	83	33	47	51	30	22	25	23	16	38	37.1046	-0.662039	0.194391	-3.4057	0.00065995	0.0159222	36.7826	-0.389046	0.168752	-2.30543	0.0211426	0.164673
Peak00018721	chr4	6136214	6136834	nonTSS	JAKMIP1	126	80	68	129	128	156	136	116	124	106	45	46	37	75	93	92.9878	-0.661908	0.168252	-3.93402	8.35355e-05	0.00404435	93.5723	-0.712172	0.17465	-4.07772	4.54801e-05	0.00309544
Peak00066560	chr18	20714914	20716110	TSS	CABLES1,AC105247.1	118	80	61	120	77	186	90	81	114	85	77	48	30	47	61	80.2432	-0.661606	0.169802	-3.89634	9.76556e-05	0.00449665	79.8375	-0.404447	0.156058	-2.59165	0.00955176	0.106757
Peak00036759	chr8	67340586	67342246	TSS	RP11-346I3.4,RRS1,ADHFE1	406	446	299	402	336	450	442	447	336	239	420	151	134	182	266	321.378	-0.661462	0.176851	-3.74023	0.000183854	0.00679856	319.183	-0.420256	0.152834	-2.74976	0.00596391	0.0791021
Peak00060048	chr15	93630974	93632954	TSS	RGMA	367	156	153	356	341	372	230	256	298	195	170	120	109	154	208	220.118	-0.660742	0.140554	-4.70097	2.58931e-06	0.000482668	217.805	-0.437437	0.120275	-3.63699	0.000275844	0.0119536
Peak00011014	chr2	159313808	159314976	TSS	CCDC148,RN7SL393P,PKP4	247	252	161	315	220	426	297	243	234	193	229	77	92	107	214	209.536	-0.66074	0.174231	-3.79232	0.000149245	0.00596762	207.485	-0.432706	0.148034	-2.92301	0.00346662	0.0568791
Peak00010094	chr2	114298864	114299649	nonTSS	RP11-395L14.4,RP11-395L14.5	48	37	25	43	33	78	40	43	46	24	30	17	14	22	38	34.0703	-0.660664	0.190442	-3.46911	0.000522188	0.0136329	34.2627	-0.716521	0.193478	-3.70338	0.000212746	0.00843643
Peak00050005	chr12	12419377	12420471	TSS	LRP6	183	113	74	242	176	182	142	147	161	132	105	50	40	84	128	122.703	-0.660298	0.172273	-3.83286	0.000126661	0.00534728	120.943	-0.439051	0.141468	-3.10353	0.00191226	0.0388488
Peak00010179	chr2	120188938	120189772	TSS	TMEM37,SCTR	101	72	52	92	89	80	43	44	64	54	46	32	30	30	45	56.0563	-0.659914	0.182074	-3.62443	0.000289599	0.00927207	55.8597	-0.394326	0.16492	-2.39102	0.0168019	0.145621
Peak00062057	chr16	70719258	70720364	TSS	MTSS1L,VAC14	149	89	79	163	130	221	93	128	146	59	86	79	45	82	97	103.998	-0.659838	0.151013	-4.36942	1.24576e-05	0.00122004	103.228	-0.415484	0.138958	-2.99	0.00278978	0.0501368
Peak00058861	chr15	59729785	59730933	nonTSS	FAM81A	99	82	65	97	78	123	62	73	66	51	64	37	31	56	45	66.1085	-0.659367	0.155234	-4.24757	2.16106e-05	0.00168801	66.4328	-0.713861	0.156743	-4.55434	5.255e-06	0.000898551
Peak00004557	chr1	162039019	162040282	TSS	NOS1AP	205	189	101	222	173	254	233	224	184	129	142	85	77	101	154	158.424	-0.659048	0.144934	-4.54722	5.436e-06	0.000724531	157.054	-0.4289	0.130059	-3.29775	0.000974636	0.0250096
Peak00047178	chr11	61275476	61277388	TSS	RP11-286N22.10,MIR4488,LRRC10B,SYT7	207	143	93	357	392	320	255	319	218	131	123	97	128	157	180	196.218	-0.658209	0.185189	-3.55426	0.000379047	0.0110053	192.77	-0.432029	0.146139	-2.95629	0.00311364	0.0533688
Peak00036551	chr8	59323474	59324434	TSS	UBXN2B	233	282	239	209	222	351	285	196	209	157	278	72	65	117	173	199.485	-0.6578	0.204838	-3.21132	0.00132128	0.0255969	198.252	-0.414657	0.169619	-2.44463	0.0145001	0.134687
Peak00033575	chr7	105516567	105517743	TSS	ATXN7L1,CDHR3	257	109	99	167	195	264	301	233	140	173	76	57	57	144	137	153.715	-0.657771	0.22083	-2.97863	0.00289543	0.0433957	150.94	-0.425185	0.171968	-2.47247	0.0134184	0.12764
Peak00008064	chr2	37016520	37017027	nonTSS	VIT	51	67	38	31	35	76	70	35	52	35	43	25	14	23	28	40.4062	-0.657468	0.220133	-2.98669	0.00282015	0.0425909	40.507	-0.719068	0.222582	-3.23058	0.0012354	0.0274532
Peak00065548	chr17	73749660	73750388	nonTSS	ITGB4,GALK1	95	78	81	148	161	141	106	123	114	41	86	51	51	61	102	91.7102	-0.657465	0.160671	-4.092	4.27668e-05	0.00269424	92.3267	-0.708292	0.168089	-4.21379	2.51122e-05	0.00218384
Peak00015417	chr3	69062037	69063371	nonTSS	EOGT,CTD-2013N24.2,TMF1	330	258	165	291	244	453	340	231	288	204	246	92	77	139	243	227.802	-0.657444	0.177039	-3.71356	0.000204367	0.00730507	228.906	-0.70865	0.181728	-3.89951	9.63858e-05	0.00508327
Peak00049062	chr11	123172226	123172903	nonTSS	U8	70	48	46	98	85	137	87	85	93	56	58	26	23	55	64	64.5164	-0.657272	0.16825	-3.90653	9.36324e-05	0.0043943	64.9628	-0.708201	0.175095	-4.04467	5.23964e-05	0.00344241
Peak00061570	chr16	54964260	54965313	TSS	CRNDE,IRX5,CTD-3032H12.2,CTD-3032H12.1	308	246	202	387	431	384	373	345	256	232	264	136	109	199	203	259.245	-0.657145	0.127804	-5.14183	2.72072e-07	0.000126486	256.487	-0.435344	0.107506	-4.0495	5.13274e-05	0.00421081
Peak00024207	chr5	92916888	92917446	nonTSS	NR2F1-AS1,NR2F1	113	80	36	121	105	111	124	107	54	81	74	20	19	56	62	73.1602	-0.657127	0.224818	-2.92293	0.00346755	0.0487523	73.7011	-0.711886	0.234102	-3.04092	0.00235858	0.0422164
Peak00012611	chr2	219187348	219188426	TSS	snoU13,PNKD,AC021016.8	160	164	145	184	156	226	123	117	146	127	96	71	61	103	93	127.148	-0.657008	0.139024	-4.72585	2.29151e-06	0.000443219	126.601	-0.420788	0.135813	-3.0983	0.00194632	0.0392442
Peak00058273	chr15	40212672	40213566	TSS	Y_RNA,GPR176,RP11-325N19.3	134	80	63	148	148	132	89	98	106	89	44	49	49	62	81	87.1537	-0.656952	0.153806	-4.27131	1.94332e-05	0.00157882	86.3053	-0.423042	0.137048	-3.08682	0.00202311	0.040115
Peak00066260	chr18	7022209	7022928	nonTSS	LAMA1	44	66	45	37	52	66	38	39	54	19	40	33	15	33	23	39.3727	-0.656798	0.205168	-3.20126	0.00136826	0.0262473	39.492	-0.717421	0.206023	-3.48223	0.000497256	0.0148567
Peak00066675	chr18	24127635	24128786	nonTSS	KCTD1	173	105	63	223	193	247	132	131	204	119	86	71	60	57	144	124.937	-0.656795	0.177605	-3.69808	0.000217239	0.00759626	125.667	-0.709725	0.183442	-3.86895	0.000109307	0.00544269
Peak00025162	chr5	134369054	134370473	TSS	PITX1,C5orf66,CTC-276P9.1	117	98	85	108	106	161	136	126	85	65	77	54	55	61	78	91.6245	-0.656745	0.152638	-4.30264	1.68778e-05	0.00146186	90.9625	-0.413003	0.141127	-2.92647	0.00342831	0.0563364
Peak00008135	chr2	38904688	38905309	nonTSS	GALM,AC074366.3	28	26	13	35	25	38	27	24	19	22	17	17	11	8	8	20.2789	-0.656617	0.217261	-3.02225	0.00250904	0.0393798	20.368	-0.72415	0.219637	-3.29703	0.000977129	0.0233801
Peak00061418	chr16	49475184	49475817	nonTSS	RP11-189E14.5	130	124	92	183	187	214	134	156	155	100	103	54	71	60	134	120.403	-0.656602	0.141878	-4.62792	3.6935e-06	0.000597295	121.115	-0.707657	0.147729	-4.79022	1.666e-06	0.000460507
Peak00043591	chr10	70587908	70588403	TSS	STOX1	63	45	33	69	39	90	34	58	64	36	35	18	27	18	45	42.9028	-0.656572	0.201581	-3.25712	0.0011255	0.0229661	42.4763	-0.39486	0.170922	-2.31018	0.0208784	0.163542
Peak00036034	chr8	33423643	33425191	TSS	RNF122	391	345	234	417	372	455	391	268	350	270	279	132	100	197	292	285.787	-0.656354	0.142438	-4.60801	4.06545e-06	0.000627305	283.626	-0.439695	0.126728	-3.4696	0.000521227	0.0174754
Peak00007716	chr2	25142432	25143750	TSS	ADCY3	175	129	92	185	153	216	114	132	139	99	92	76	48	70	129	117.301	-0.656175	0.135797	-4.83204	1.35138e-06	0.000314126	116.474	-0.422995	0.127963	-3.30561	0.000947712	0.024721
Peak00019608	chr4	53588032	53589026	nonTSS	SNORA26,DANCR,MIR4449,RP11-177B4.1,ERVMER34-1	373	389	235	432	498	451	523	368	361	225	373	129	136	229	317	321.502	-0.655844	0.160948	-4.07487	4.60398e-05	0.00279161	323.212	-0.706208	0.166249	-4.2479	2.15788e-05	0.00201291
Peak00032915	chr7	77648458	77650195	nonTSS	MAGI2	249	283	182	306	264	247	242	179	241	189	166	107	81	104	213	196.378	-0.655751	0.152924	-4.28809	1.80216e-05	0.00150844	197.225	-0.707902	0.154745	-4.57463	4.77072e-06	0.000847275
Peak00017938	chr3	183978776	183980077	TSS	EIF2B5,ECE2,CAMK2N2	129	78	71	122	100	171	94	107	78	63	85	58	41	52	61	83.6084	-0.655684	0.153505	-4.27143	1.94228e-05	0.00157882	83.0993	-0.400204	0.14423	-2.77475	0.00552434	0.0759208
Peak00071102	chr20	13201131	13202926	TSS	ISM1	240	326	189	224	198	284	239	203	161	151	218	86	85	96	163	186.455	-0.65559	0.190148	-3.44778	0.000565211	0.0144148	185.822	-0.406379	0.164623	-2.46854	0.0135666	0.128798
Peak00006987	chr1	247170782	247171702	TSS	ZNF670,ZNF695,RP11-551G24.3	150	348	223	491	556	486	519	415	296	186	375	126	122	215	258	300.686	-0.655408	0.204824	-3.19986	0.00137495	0.0263032	296.454	-0.4191	0.163532	-2.5628	0.0103832	0.112149
Peak00056324	chr14	60795375	60795673	nonTSS	CTD-2568P8.1	42	55	37	53	50	43	23	27	36	20	42	26	11	15	19	32.2182	-0.655404	0.221798	-2.95496	0.00312713	0.0457328	32.3253	-0.720879	0.224617	-3.20937	0.00133024	0.0288843
Peak00062687	chr16	89075760	89076340	nonTSS	NA	25	19	24	70	43	55	30	46	34	18	20	19	25	18	18	29.5001	-0.655361	0.215122	-3.04646	0.00231556	0.0371748	29.7351	-0.71551	0.222532	-3.21531	0.00130304	0.0284894
Peak00031650	chr7	22395583	22397136	nonTSS	RAPGEF5	267	191	115	154	142	288	165	173	169	118	149	61	62	75	167	147.113	-0.655068	0.195621	-3.34866	0.000812044	0.0184745	147.787	-0.707874	0.200553	-3.52961	0.000416176	0.0132454
Peak00052140	chr12	98666013	98666626	nonTSS	RP11-690J15.1	38	24	21	27	41	39	26	27	22	20	24	18	9	9	17	23.1414	-0.654701	0.204372	-3.20348	0.00135777	0.0261044	23.2458	-0.717482	0.205882	-3.48492	0.000492282	0.0147556
Peak00066747	chr18	29190565	29191290	nonTSS	NA	75	80	73	87	77	90	74	57	62	67	49	29	21	34	62	60.474	-0.654665	0.177631	-3.68554	0.000228218	0.00784403	60.7624	-0.709116	0.179931	-3.94104	8.11307e-05	0.00457939
Peak00024262	chr5	94955734	94957566	TSS	GPR150	286	342	237	333	214	422	319	238	259	166	280	98	84	160	244	236.539	-0.654644	0.183453	-3.56846	0.000359085	0.0106379	234.799	-0.427134	0.156064	-2.73692	0.00620168	0.0810821
Peak00048490	chr11	106447953	106449013	nonTSS	NA	101	105	97	152	167	134	168	91	82	54	111	61	37	61	93	96.9216	-0.654529	0.181136	-3.61347	0.000302128	0.0094974	97.4379	-0.709501	0.185568	-3.82341	0.000131619	0.00613934
Peak00033605	chr7	106300276	106302007	TSS	CTB-111H14.1,CCDC71L,AC004917.1	353	395	308	510	465	490	555	362	310	309	320	159	157	252	271	335.059	-0.654435	0.140112	-4.67081	3.0002e-06	0.00052803	332.28	-0.432314	0.123283	-3.50668	0.000453742	0.0160407
Peak00012478	chr2	216176195	216177450	TSS	snoU13,ATIC	497	332	215	445	381	594	521	366	324	282	318	110	123	187	381	321.325	-0.65441	0.188823	-3.46573	0.0005288	0.0137775	317.236	-0.438406	0.152637	-2.87221	0.00407609	0.0630299
Peak00012677	chr2	220306206	220307292	nonTSS	SPEG	144	57	35	112	103	144	155	115	85	55	44	38	52	58	86	81.78	-0.654321	0.216767	-3.01854	0.00253995	0.0396653	82.3549	-0.707294	0.225425	-3.1376	0.00170334	0.0341605
Peak00011276	chr2	169312374	169313820	TSS	RN7SL813P,CERS6	318	232	127	305	251	438	322	217	280	199	137	103	99	170	234	216.845	-0.65419	0.160886	-4.06617	4.77918e-05	0.0028371	214.788	-0.437855	0.137721	-3.1793	0.00147632	0.0325792
Peak00001065	chr1	26490677	26491040	nonTSS	FAM110D,ZNF593,RP11-96L14.7	23	19	19	39	37	36	23	27	22	12	16	16	15	16	13	21.325	-0.654064	0.197819	-3.30638	0.000945111	0.0204535	21.4564	-0.714654	0.20102	-3.55514	0.000377774	0.0123608
Peak00039593	chr9	35690521	35691460	TSS	CA9,TPM2,TLN1	38	44	29	112	58	117	55	61	80	35	33	28	28	32	54	49.9558	-0.653981	0.197255	-3.31541	0.000915081	0.0200169	49.3173	-0.401675	0.165572	-2.42599	0.0152668	0.138224
Peak00055417	chr14	21457668	21458724	TSS	RP11-84C10.1,METTL17,RP11-84C10.4,SLC39A2	204	237	170	325	284	319	245	288	224	148	236	83	106	119	194	203.271	-0.65381	0.151553	-4.31406	1.60285e-05	0.00142093	201.039	-0.431146	0.128145	-3.36451	0.000766804	0.0222586
Peak00006044	chr1	213188314	213189471	TSS	ANGEL2	301	349	243	405	396	387	392	347	333	243	283	143	106	214	265	282.294	-0.653775	0.126137	-5.18304	2.18295e-07	0.000112852	279.897	-0.436881	0.111942	-3.90275	9.51041e-05	0.00608383
Peak00033558	chr7	105028152	105030009	TSS	SRPK2	262	146	104	261	237	259	215	164	253	114	126	95	85	130	172	166.369	-0.653543	0.140182	-4.6621	3.13e-06	0.000540776	164.986	-0.430939	0.125713	-3.42797	0.000608114	0.019035
Peak00019320	chr4	37891924	37893579	nonTSS	TBC1D1	334	311	186	304	262	461	335	265	279	225	287	97	75	149	233	241.38	-0.653405	0.1792	-3.64624	0.000266105	0.00870563	242.514	-0.705713	0.183651	-3.84269	0.000121695	0.00583628
Peak00035221	chr8	6691524	6693514	nonTSS	XKR5,GS1-24F4.2	336	384	303	292	267	422	273	243	273	209	339	144	89	119	190	251.926	-0.653401	0.193105	-3.38366	0.000715274	0.0168149	252.731	-0.711307	0.195567	-3.63715	0.000275668	0.00992435
Peak00076708	chrX	106242136	106243794	TSS	MORC4	238	111	81	117	95	198	202	153	159	131	74	58	45	67	130	119.578	-0.65339	0.216326	-3.0204	0.00252441	0.0395326	118.417	-0.402527	0.17462	-2.30516	0.0211575	0.164673
Peak00004769	chr1	170426396	170426921	nonTSS	RP11-576I22.2	30	22	27	31	41	49	34	34	36	18	21	21	12	10	30	26.6336	-0.653293	0.194429	-3.36007	0.000779241	0.0179726	26.7775	-0.712744	0.19656	-3.62608	0.000287755	0.0102164
Peak00017426	chr3	160472443	160474403	TSS	RP11-16N11.2,PPM1L	874	703	450	897	967	1072	1036	756	644	625	637	254	251	452	663	651.585	-0.65297	0.160081	-4.079	4.52299e-05	0.00275931	644.106	-0.444712	0.129645	-3.43022	0.000603095	0.0189516
Peak00030527	chr6	153323153	153324810	TSS	MTRF1L,RGS17	470	395	282	418	432	519	582	373	377	329	356	166	141	189	332	344.015	-0.652909	0.159321	-4.09808	4.16583e-05	0.002646	341.727	-0.422442	0.140848	-2.99928	0.00270615	0.0491266
Peak00050360	chr12	27295030	27295381	nonTSS	RP11-582E3.2,RP11-582E3.4	11	24	15	26	22	25	25	22	16	12	11	9	11	10	13	16.3547	-0.652809	0.221235	-2.95075	0.00317001	0.0461347	16.4493	-0.715886	0.225241	-3.17831	0.00148136	0.0311126
Peak00012045	chr2	198668941	198670236	TSS	PLCL1	372	374	192	431	360	580	503	389	376	297	337	100	105	170	357	311.758	-0.652789	0.194892	-3.3495	0.000809585	0.0184505	307.939	-0.433119	0.157462	-2.75062	0.00594827	0.0791021
Peak00062548	chr16	86542871	86543719	TSS	FENDRR,FOXF1	36	41	38	62	46	69	23	19	31	17	19	28	12	31	21	31.3567	-0.652721	0.220671	-2.9579	0.00309747	0.0454538	31.2521	-0.361308	0.181629	-1.98926	0.0466726	0.251907
Peak00014732	chr3	45634530	45635941	TSS	LIMD1,AC099539.1	183	181	161	277	295	284	196	226	244	137	154	87	74	160	188	180.779	-0.652043	0.120175	-5.42578	5.77007e-08	4.7594e-05	178.62	-0.446074	0.0937698	-4.75711	1.96383e-06	0.000541161
Peak00058603	chr15	50295719	50296499	nonTSS	ATP8B4	57	109	72	71	70	76	107	69	62	49	72	21	24	49	50	62.776	-0.651795	0.21536	-3.02654	0.00247374	0.0389524	63.0533	-0.707485	0.220488	-3.20872	0.00133326	0.0289285
Peak00015501	chr3	71802431	71803868	TSS	EIF4E3,GPR27	148	107	69	140	115	223	120	124	168	78	98	62	42	78	106	105.906	-0.65121	0.151179	-4.30755	1.6507e-05	0.00143938	105.141	-0.417763	0.139204	-3.00109	0.00269019	0.0489196
Peak00019443	chr4	40858700	40859591	nonTSS	APBB2	185	111	72	115	113	148	156	134	150	93	87	51	43	83	101	105.676	-0.651045	0.173879	-3.74424	0.000180943	0.00670697	106.213	-0.702692	0.177892	-3.9501	7.81185e-05	0.00449433
Peak00023764	chr5	72608229	72608777	nonTSS	NA	62	86	38	106	110	83	81	63	55	75	54	30	19	38	42	59.3069	-0.650973	0.188042	-3.46184	0.000536486	0.0138748	59.623	-0.707972	0.191902	-3.68923	0.000224931	0.00874218
Peak00077170	chrX	135228802	135230222	nonTSS	FHL1	128	68	46	133	140	169	111	99	110	74	81	38	30	49	104	85.8239	-0.65081	0.181641	-3.58294	0.000339743	0.0102984	86.3738	-0.702437	0.188357	-3.72929	0.000192021	0.00792692
Peak00075715	chrX	23118697	23119334	nonTSS	RP11-40F8.2	43	37	32	29	25	45	39	30	24	27	23	14	9	15	26	27.2433	-0.650501	0.215907	-3.01287	0.00258787	0.0402406	27.3676	-0.710026	0.219091	-3.24078	0.00119203	0.0267508
Peak00055118	chr13	105628387	105629045	nonTSS	NA	43	28	15	45	29	59	52	41	35	19	26	23	11	27	20	29.9856	-0.650288	0.205277	-3.16786	0.00153565	0.0283174	30.1662	-0.709312	0.209562	-3.38474	0.000712458	0.0188989
Peak00038630	chr8	142401663	142402787	nonTSS	CTD-3064M3.4,PTP4A3	130	44	52	217	212	181	87	69	129	77	45	62	55	48	87	91.9454	-0.650206	0.220685	-2.94631	0.00321585	0.0465186	92.5829	-0.707314	0.229287	-3.08483	0.00203665	0.0383878
Peak00018671	chr4	3956309	3957944	nonTSS	AC226119.5,FAM86EP	308	232	198	604	544	386	459	480	427	233	211	124	182	264	328	315.619	-0.650036	0.179776	-3.6158	0.00029942	0.00943535	318.192	-0.697926	0.190862	-3.6567	0.000255483	0.00949127
Peak00075700	chrX	21958441	21959723	TSS	LL0XNC01-39B3.1,SMS	176	99	79	151	115	222	192	119	136	109	84	46	42	87	122	112.682	-0.649999	0.184621	-3.52071	0.000430386	0.012008	111.325	-0.425451	0.154518	-2.7534	0.00589799	0.0789362
Peak00055834	chr14	36401501	36402543	nonTSS	BRMS1L,RP11-116N8.1	125	110	76	86	136	122	188	116	69	81	82	59	34	54	83	92.0819	-0.649674	0.198373	-3.27502	0.00105655	0.0220013	92.5282	-0.706008	0.202925	-3.47916	0.000502983	0.0149683
Peak00031628	chr7	21984229	21984613	TSS	CDCA7L	67	54	21	71	68	115	74	69	58	40	33	31	20	46	50	51.1801	-0.649351	0.184857	-3.51272	0.000443543	0.0122074	50.5849	-0.405449	0.159248	-2.54603	0.0108956	0.114408
Peak00067435	chr18	59500493	59501055	nonTSS	RNF152	62	61	36	36	38	61	58	28	34	29	39	22	18	24	21	37.0559	-0.648791	0.216318	-2.99925	0.00270645	0.0413511	37.1478	-0.710555	0.21816	-3.25703	0.00112583	0.0256976
Peak00039692	chr9	38068619	38070076	TSS	RP11-613M10.9,SHB	162	233	158	365	347	447	342	275	272	127	191	89	137	152	260	224.621	-0.648769	0.177659	-3.65176	0.000260449	0.00859481	221.619	-0.433272	0.14411	-3.00654	0.0026424	0.0485822
Peak00017331	chr3	156806313	156807689	nonTSS	LINC00880,RP11-6F2.5,LINC00881	349	357	245	458	424	502	480	304	330	278	348	136	91	210	295	304.289	-0.648477	0.162165	-3.99887	6.36456e-05	0.00341285	305.86	-0.699515	0.167135	-4.18532	2.8476e-05	0.00233319
Peak00054245	chr13	51795991	51797217	TSS	FAM124A	234	137	102	218	204	217	134	167	176	117	119	68	69	109	133	140.241	-0.648089	0.13489	-4.80456	1.55092e-06	0.000345922	138.843	-0.429659	0.118279	-3.63261	0.000280574	0.0119656
Peak00072726	chr20	62283583	62285445	TSS	STMN3,RTEL1,RTEL1-TNFRSF6B	177	197	258	415	443	316	205	301	187	145	188	147	130	129	191	219.953	-0.647904	0.173991	-3.72377	0.000196267	0.00711624	217.623	-0.397228	0.147766	-2.68823	0.00718321	0.0884283
Peak00052172	chr12	100377534	100379018	TSS	ANKS1B	136	76	58	171	182	200	123	139	150	99	64	82	53	51	106	105.943	-0.647712	0.16834	-3.84764	0.000119263	0.00512545	105.097	-0.390618	0.149876	-2.60627	0.00915336	0.103331
Peak00021036	chr4	125632574	125634794	TSS	ANKRD50	724	691	451	741	650	903	962	603	504	528	612	210	221	345	523	554.819	-0.647576	0.177604	-3.64617	0.000266174	0.00870563	549.873	-0.426329	0.148171	-2.87729	0.00401113	0.0624748
Peak00006772	chr1	236958097	236959541	TSS	MTR	607	373	267	646	811	674	845	642	523	416	363	187	193	416	475	470.522	-0.647071	0.178623	-3.62256	0.000291707	0.00930646	462.984	-0.442464	0.138412	-3.19672	0.00138998	0.0311861
Peak00077414	chrX	153714403	153715515	TSS	LAGE3,UBL4A,SLC10A3,BX664739.1,RN7SL697P,RN7SL742P	70	69	86	112	111	149	62	70	61	43	54	32	38	54	74	69.2083	-0.647066	0.178586	-3.62327	0.000290902	0.00929213	68.393	-0.414748	0.1528	-2.71433	0.00664104	0.0840651
Peak00042890	chr10	31892092	31892935	nonTSS	RP11-472N13.2	170	81	61	203	193	175	185	166	188	121	69	41	65	104	120	122.427	-0.646752	0.197206	-3.27958	0.00103963	0.0217783	123.33	-0.696012	0.20649	-3.37067	0.000749848	0.0195013
Peak00042658	chr10	24752805	24753652	nonTSS	KIAA1217	63	52	34	92	86	155	103	72	75	60	31	32	30	41	71	62.1507	-0.646733	0.195348	-3.31067	0.000930729	0.0202159	62.5549	-0.699051	0.201985	-3.46091	0.000538356	0.0156493
Peak00047054	chr11	58690626	58691138	nonTSS	GLYATL1,RP11-780O24.2,RP11-142C4.6	76	74	46	87	94	97	94	66	70	71	38	34	20	48	61	61.973	-0.646418	0.161988	-3.99052	6.59287e-05	0.00347388	62.3062	-0.698904	0.16508	-4.23374	2.29841e-05	0.00207425
Peak00004654	chr1	167090113	167091302	nonTSS	DUSP27	118	63	47	124	101	155	108	125	116	84	40	46	31	66	91	82.8627	-0.64629	0.186569	-3.46408	0.000532041	0.01382	83.4584	-0.6967	0.194743	-3.57753	0.000346853	0.0116064
Peak00046622	chr11	35639621	35641011	TSS	FJX1	117	122	105	120	118	154	115	119	121	98	74	54	51	61	91	98.6234	-0.646074	0.137206	-4.70878	2.492e-06	0.000470205	98.108	-0.411157	0.13399	-3.06856	0.0021509	0.0417251
Peak00072672	chr20	61638024	61638663	nonTSS	BHLHE23,RP11-305P22.9	92	64	59	195	202	148	118	186	100	76	50	71	45	98	76	99.4056	-0.645979	0.202464	-3.19059	0.00141983	0.0268813	100.325	-0.698908	0.213253	-3.27736	0.00104782	0.024505
Peak00016596	chr3	128720713	128721316	TSS	KIAA1257,EFCC1	52	63	56	114	70	88	63	90	98	45	60	38	18	45	61	61.1148	-0.645913	0.172859	-3.73665	0.000186487	0.00685976	60.4415	-0.403434	0.151426	-2.66423	0.00771645	0.0923076
Peak00033446	chr7	101363536	101364093	nonTSS	NA	23	30	32	29	42	45	29	23	30	17	21	17	16	10	23	25.108	-0.645775	0.199784	-3.23237	0.00122769	0.0243433	25.2067	-0.707111	0.200588	-3.52519	0.000423176	0.0134157
Peak00003307	chr1	107598985	107600547	TSS	PRMT6	362	444	261	430	402	564	538	353	373	251	346	156	117	236	363	331.52	-0.645748	0.161131	-4.00759	6.13403e-05	0.0033287	328.901	-0.428852	0.13887	-3.08816	0.00201402	0.040115
Peak00067626	chr18	71433682	71434839	nonTSS	NA	101	117	107	185	202	195	82	77	91	65	103	76	40	61	86	100.041	-0.645657	0.178876	-3.60952	0.000306761	0.00958061	100.54	-0.702094	0.182592	-3.84515	0.00012048	0.00580315
Peak00027113	chr6	14800067	14800639	nonTSS	NA	70	25	24	73	69	66	63	67	48	48	34	17	17	36	34	43.4548	-0.645638	0.205186	-3.1466	0.00165181	0.0295401	43.7956	-0.700656	0.213047	-3.28874	0.00100637	0.0238732
Peak00065081	chr17	61553676	61555043	TSS	CTD-2501B8.5,ACE	89	174	161	234	205	276	111	133	191	72	118	90	76	102	127	137.944	-0.645535	0.176258	-3.66244	0.000249826	0.00837161	137.227	-0.397244	0.156335	-2.54099	0.011054	0.114755
Peak00020795	chr4	113206635	113207657	nonTSS	TIFA,ALPK1	293	213	131	319	235	413	320	215	292	180	198	104	86	121	245	212.024	-0.645512	0.163197	-3.95542	7.64017e-05	0.00381381	213.123	-0.696293	0.168038	-4.14367	3.41793e-05	0.00257399
Peak00055240	chr13	111380019	111380725	nonTSS	ING1	81	65	58	82	81	63	80	64	52	61	53	45	26	33	14	55.906	-0.644846	0.211762	-3.04514	0.0023257	0.03727	56.1371	-0.709728	0.215126	-3.29912	0.000969884	0.0232485
Peak00057021	chr14	80679777	80680298	nonTSS	DIO2,DIO2-AS1	30	23	15	33	43	36	52	28	36	18	22	15	11	18	25	25.7169	-0.644808	0.202141	-3.18988	0.0014233	0.0269077	25.859	-0.703041	0.205191	-3.42627	0.000611934	0.01709
Peak00057729	chr14	105266473	105267888	TSS	AKT1,ZBTB42	129	129	151	260	268	205	167	207	128	92	102	60	103	123	128	144.981	-0.644738	0.177409	-3.63418	0.000278863	0.00900446	142.732	-0.424887	0.142239	-2.98714	0.00281604	0.0505242
Peak00070964	chr20	5891696	5892754	TSS	CHGB	112	63	39	137	135	217	94	140	120	83	46	43	48	50	105	88.9538	-0.644503	0.20547	-3.13673	0.00170846	0.030254	87.5219	-0.404164	0.165528	-2.44167	0.0146196	0.135329
Peak00033036	chr7	87562875	87564523	TSS	ADAM22	473	563	341	441	442	619	653	408	395	219	591	124	128	210	389	384.889	-0.64423	0.218473	-2.94878	0.00319031	0.0463466	381.724	-0.409202	0.173437	-2.35938	0.0183057	0.152796
Peak00022224	chr4	186130294	186131933	nonTSS	KIAA1430,SNX25	182	161	110	237	155	334	334	255	256	138	121	83	54	154	214	176.63	-0.644075	0.202391	-3.18233	0.00146097	0.0274112	177.866	-0.691938	0.211625	-3.26965	0.00107681	0.0249822
Peak00045053	chr10	116852145	116854106	TSS	ATRNL1	427	270	214	479	465	511	240	278	337	287	247	162	103	124	310	279.136	-0.644071	0.166693	-3.86381	0.000111634	0.00493421	276.872	-0.407598	0.144338	-2.82392	0.00474399	0.0693655
Peak00011840	chr2	191398490	191399864	TSS	TMEM194B,AC093388.3	303	351	244	335	299	341	313	228	220	182	293	102	75	159	234	236.74	-0.643781	0.182396	-3.52958	0.00041622	0.011753	235.102	-0.415179	0.155756	-2.66558	0.0076855	0.0922862
Peak00011027	chr2	159824687	159826540	nonTSS	TANC1	367	189	105	323	259	339	329	240	204	211	190	115	78	142	164	205.775	-0.643747	0.176143	-3.65468	0.000257499	0.00852654	206.916	-0.697636	0.181658	-3.84038	0.000122842	0.00586164
Peak00050285	chr12	25101345	25102464	TSS	BCAT1,RP11-662I13.2	187	100	41	139	142	243	175	110	167	99	93	53	42	99	94	111.354	-0.64351	0.197583	-3.25692	0.0011263	0.0229764	110.275	-0.405276	0.164927	-2.45731	0.0139982	0.131964
Peak00026887	chr6	7909916	7911551	TSS	TXNDC5,BLOC1S5-TXNDC5	314	146	101	264	171	349	273	211	244	155	165	85	91	113	172	180.808	-0.643066	0.179195	-3.58863	0.000332414	0.0101413	179.069	-0.408672	0.152176	-2.68552	0.00724168	0.0888429
Peak00073511	chr21	43638942	43639548	TSS	ABCG1,RNA5SP492	56	57	35	106	81	111	45	73	69	31	40	39	31	45	48	54.5869	-0.643017	0.164801	-3.90178	9.5487e-05	0.00443662	54.0891	-0.396587	0.14761	-2.68672	0.00721574	0.0887271
Peak00055164	chr13	108870410	108871268	nonTSS	LIG4,ABHD13	304	232	135	438	378	415	369	363	263	207	244	134	78	200	255	251.832	-0.642428	0.164504	-3.90523	9.41345e-05	0.00440427	253.626	-0.692222	0.173889	-3.98083	6.86748e-05	0.00410947
Peak00023160	chr5	39424715	39425762	nonTSS	C9,DAB2	344	214	107	484	422	268	258	250	304	246	189	136	77	143	209	227.89	-0.642207	0.180669	-3.5546	0.000378559	0.0110036	229.327	-0.695642	0.187884	-3.70251	0.000213476	0.00845024
Peak00051053	chr12	54474832	54475782	nonTSS	RP11-834C11.3,RP11-834C11.7,RP11-834C11.6,RP11-834C11.5	19	55	44	55	42	66	59	47	50	23	39	22	13	33	34	38.7556	-0.64206	0.209698	-3.06183	0.00219985	0.0359148	38.9697	-0.698582	0.214602	-3.25524	0.00113295	0.0258069
Peak00002397	chr1	65719701	65720893	nonTSS	DNAJC6	289	282	153	294	265	378	323	286	218	188	249	88	107	133	204	220.947	-0.641925	0.164306	-3.90689	9.34902e-05	0.0043943	222.086	-0.694497	0.168888	-4.11217	3.9195e-05	0.00279668
Peak00026595	chr6	710710	711854	nonTSS	RP11-532F6.3,RP11-532F6.4	241	156	133	231	191	259	217	201	212	165	165	75	63	117	145	163.972	-0.641692	0.142966	-4.48842	7.17518e-06	0.000855937	164.855	-0.69353	0.147286	-4.70871	2.49285e-06	0.000568253
Peak00074833	chr22	41122522	41122951	nonTSS	NA	24	35	32	83	65	51	33	46	52	27	33	31	11	23	30	36.1732	-0.641643	0.197581	-3.2475	0.00116423	0.0234527	36.4211	-0.700272	0.203227	-3.44577	0.000569443	0.0162892
Peak00043492	chr10	64027901	64029068	TSS	RTKN2	250	206	138	221	132	254	185	178	187	144	145	80	76	85	155	157.336	-0.641631	0.167217	-3.83711	0.000124488	0.0052863	156.527	-0.402852	0.150534	-2.67615	0.00744733	0.0904367
Peak00006215	chr1	223316027	223317108	nonTSS	TLR5,RP11-239E10.2	215	212	120	198	217	254	261	221	166	142	159	66	65	150	151	166.492	-0.641611	0.165847	-3.86868	0.000109425	0.00487003	167.426	-0.691082	0.171722	-4.02442	5.71164e-05	0.00363735
Peak00007000	chr1	247494125	247495979	nonTSS	ZNF496	570	368	292	549	475	687	494	460	433	369	384	174	124	265	397	382.21	-0.641476	0.154288	-4.15766	3.2153e-05	0.00219463	384.397	-0.691256	0.160767	-4.29974	1.71e-05	0.00177195
Peak00040035	chr9	83728039	83729077	nonTSS	NA	97	91	98	121	116	163	107	53	56	75	78	43	31	53	64	79.5365	-0.641466	0.188368	-3.40539	0.000660701	0.0159338	79.8929	-0.697159	0.191586	-3.63889	0.000273821	0.00988464
Peak00067109	chr18	45935199	45936168	nonTSS	ZBTB7C	98	67	48	87	64	131	50	57	69	51	53	28	23	42	58	58.4903	-0.641325	0.177848	-3.60602	0.000310925	0.00969495	58.7838	-0.694878	0.180866	-3.84196	0.000122056	0.00584515
Peak00001683	chr1	41130897	41131799	nonTSS	RIMS3,RP4-739H11.3	124	75	53	193	162	144	128	158	148	73	55	34	58	98	112	101.898	-0.641141	0.200159	-3.20316	0.00135927	0.0261269	102.766	-0.688259	0.211053	-3.26107	0.00110992	0.0254745
Peak00057128	chr14	88789506	88790334	TSS	KCNK10	65	42	26	48	34	78	51	63	34	40	26	21	19	20	37	38.742	-0.641129	0.209658	-3.05798	0.00222838	0.0362753	38.3291	-0.374926	0.174493	-2.14866	0.0316614	0.203265
Peak00007990	chr2	32390513	32391395	TSS	SPAST,RP11-563N4.1,SLC30A6	224	204	104	320	318	322	317	286	256	167	204	73	101	168	183	204.89	-0.641001	0.166151	-3.85794	0.000114348	0.00499823	202.026	-0.430352	0.132871	-3.23888	0.00120001	0.0282819
Peak00008028	chr2	33823498	33825040	TSS	FAM98A,ATP6V0E1P3	577	454	267	513	563	638	589	529	569	408	400	180	191	252	418	417.223	-0.640817	0.148706	-4.3093	1.63771e-05	0.00143296	413.639	-0.423744	0.127619	-3.32037	0.00089898	0.0240931
Peak00021679	chr4	156587876	156589568	nonTSS	GUCY1A3	311	643	450	695	631	831	767	553	525	252	582	231	210	250	539	477.701	-0.64035	0.194616	-3.29033	0.00100071	0.0212574	480.248	-0.692732	0.201415	-3.43934	0.000583142	0.016574
Peak00032120	chr7	38217364	38218600	nonTSS	STARD3NL	440	391	246	492	440	541	463	420	384	280	373	135	131	267	327	338.914	-0.640317	0.147786	-4.33272	1.47279e-05	0.00135471	340.826	-0.689543	0.154107	-4.47444	7.66124e-06	0.00107585
Peak00024459	chr5	102593974	102595640	nonTSS	CTC-503K11.2,C5orf30	751	909	544	738	706	845	1041	694	637	515	786	167	201	429	596	615.689	-0.640309	0.208128	-3.07652	0.00209431	0.0347599	618.662	-0.69089	0.215529	-3.20555	0.00134803	0.029116
Peak00042491	chr10	18429002	18430119	TSS	CACNB2	150	68	66	192	166	238	191	162	152	90	57	82	57	62	152	118.405	-0.640167	0.202266	-3.16497	0.00155098	0.0285023	116.851	-0.391257	0.165123	-2.36949	0.0178127	0.150364
Peak00034220	chr7	134142989	134144369	TSS	AKR1B1	287	334	213	330	350	412	376	252	269	169	271	105	87	204	278	251.073	-0.640136	0.166187	-3.85189	0.000117207	0.00506887	248.732	-0.429571	0.140445	-3.05864	0.00222341	0.0426697
Peak00061195	chr16	29984646	29985547	nonTSS	TMEM219,TAOK2	132	204	243	338	422	248	245	272	159	113	145	97	115	215	150	200.228	-0.640036	0.200605	-3.19053	0.00142012	0.0268813	201.732	-0.690365	0.210255	-3.28346	0.0010254	0.024195
Peak00044745	chr10	104628959	104629762	TSS	C10orf32,C10orf32-ASMT,RNU6-372P,AS3MT	68	43	25	99	95	86	78	58	61	43	24	29	30	39	58	52.4601	-0.64	0.189343	-3.38011	0.000724563	0.0169838	51.762	-0.400295	0.159314	-2.51262	0.0119838	0.120189
Peak00034705	chr7	150675976	150676583	TSS	KCNH2	67	87	66	126	91	103	67	76	57	48	69	38	23	52	57	65.511	-0.639903	0.16339	-3.91641	8.98774e-05	0.00428155	64.913	-0.400392	0.146718	-2.72899	0.00635289	0.0816537
Peak00026720	chr6	3627742	3628028	nonTSS	RP1-223B1.1	29	17	23	61	44	46	37	35	30	15	23	19	12	23	26	27.7048	-0.639776	0.196519	-3.25554	0.00113178	0.0230328	27.9217	-0.69577	0.202658	-3.43323	0.000596439	0.0168531
Peak00008853	chr2	65215395	65217388	TSS	SLC1A4,RNU6-548P	383	367	321	464	388	521	351	341	320	258	292	125	136	270	295	310.021	-0.639599	0.138632	-4.61365	3.95659e-06	0.000618903	306.928	-0.435479	0.114853	-3.79161	0.000149677	0.00784671
Peak00011750	chr2	187558411	187559317	TSS	AC017101.10,FAM171B	355	254	118	248	217	309	370	291	247	196	243	90	56	110	234	212.887	-0.639081	0.214516	-2.97917	0.0028903	0.0433455	210.648	-0.399731	0.171684	-2.32829	0.0198966	0.159527
Peak00064515	chr17	45330816	45331791	TSS	ITGB3,RNU7-186P	80	63	59	139	129	165	84	107	106	61	66	37	39	68	83	80.5337	-0.639046	0.150193	-4.25483	2.09208e-05	0.00166103	79.3698	-0.424468	0.124536	-3.40841	0.000653425	0.0201214
Peak00024110	chr5	86563177	86564759	TSS	RASA1	483	421	274	423	379	583	499	392	370	346	339	157	125	209	347	341.912	-0.639046	0.161323	-3.96129	7.4546e-05	0.00375028	339.38	-0.416691	0.140039	-2.97553	0.00292486	0.0514134
Peak00050617	chr12	45366566	45367035	nonTSS	NA	21	48	26	42	54	58	51	36	40	26	25	18	14	21	37	32.8892	-0.638403	0.193311	-3.30246	0.000958404	0.02066	33.0572	-0.694337	0.195968	-3.5431	0.000395446	0.0127817
Peak00076804	chrX	112083508	112085282	nonTSS	AMOT	447	365	298	488	632	536	561	412	389	330	409	133	159	187	395	364.825	-0.638351	0.172466	-3.70131	0.000214491	0.00754463	366.827	-0.689835	0.178552	-3.86349	0.000111779	0.00552013
Peak00004968	chr1	179098572	179099620	nonTSS	ABL2,RP11-345I18.1	123	118	61	113	89	167	167	98	82	72	81	33	38	60	104	89.8501	-0.63793	0.199523	-3.19727	0.00138734	0.0264292	90.3227	-0.689369	0.205366	-3.35677	0.000788575	0.0202349
Peak00044599	chr10	102106100	102107348	TSS	RP11-34D15.2,SCD	188	156	154	263	305	355	269	304	221	150	182	83	95	146	201	194.878	-0.637696	0.153348	-4.1585	3.2035e-05	0.0021917	192.018	-0.428032	0.119676	-3.57661	0.000348084	0.0135768
Peak00020597	chr4	105411421	105412998	TSS	CXXC4,AC093628.1,AC004053.1	235	307	193	252	221	331	307	224	195	156	248	129	81	117	165	204.444	-0.637556	0.169933	-3.75181	0.000175562	0.00659516	204.062	-0.385422	0.155428	-2.47975	0.0131475	0.12627
Peak00060024	chr15	93198305	93199321	TSS	FAM174B	72	51	30	104	95	133	51	83	84	40	39	32	41	41	61	59.9038	-0.637515	0.18218	-3.49937	0.000466364	0.0126289	59.1785	-0.397232	0.155197	-2.55953	0.0104813	0.112418
Peak00007242	chr2	7057071	7058461	nonTSS	RNF144A-AS1,RNF144A	279	220	153	356	281	411	277	314	241	223	210	101	91	150	219	222.714	-0.637481	0.143098	-4.45486	8.39484e-06	0.000949933	224.129	-0.688142	0.150822	-4.5626	5.05239e-06	0.000880432
Peak00000268	chr1	6305010	6305594	TSS	ICMT,LINC00337,HES3,GPR153	26	49	30	69	69	58	61	74	28	26	27	23	21	37	35	40.5853	-0.637439	0.212067	-3.00584	0.00264848	0.0407868	39.9206	-0.382524	0.172077	-2.22298	0.0262174	0.185246
Peak00030567	chr6	155316185	155317240	nonTSS	TIAM2	131	56	57	105	94	120	94	99	99	42	32	36	42	44	115	74.7281	-0.637257	0.215044	-2.96338	0.0030428	0.0448733	75.2558	-0.686889	0.223935	-3.06735	0.00215963	0.039924
Peak00074115	chr22	23744546	23745281	nonTSS	ZDHHC8P1,KB-1269D1.8	91	87	80	153	151	145	130	140	95	53	105	45	46	76	88	94.6702	-0.637071	0.161607	-3.9421	8.07706e-05	0.00396269	95.331	-0.688517	0.169528	-4.06137	4.87854e-05	0.00325671
Peak00066742	chr18	29077510	29078661	TSS	RP11-650P15.1,DSG2	350	242	183	379	296	412	293	247	318	218	219	158	91	99	276	239.568	-0.63704	0.158334	-4.02338	5.73686e-05	0.00318717	238.281	-0.395779	0.143087	-2.76601	0.0056747	0.0773933
Peak00064704	chr17	48350346	48350906	TSS	TMEM92,RP11-893F2.9	34	27	22	60	45	61	28	42	35	21	16	15	16	30	32	30.4444	-0.636269	0.192187	-3.31068	0.00093068	0.0202159	29.9415	-0.39506	0.162372	-2.43305	0.0149721	0.136476
Peak00021328	chr4	142556970	142558515	nonTSS	IL15	292	183	125	243	189	401	350	204	221	205	136	92	75	167	171	193.637	-0.63602	0.183229	-3.47118	0.000518169	0.0135785	194.659	-0.686354	0.189111	-3.62938	0.000284106	0.0101456
Peak00025109	chr5	133422437	133423259	nonTSS	CTB-113I20.1	174	106	99	181	186	254	89	140	137	111	118	76	43	63	114	118.649	-0.636011	0.162362	-3.91725	8.95644e-05	0.00427191	119.3	-0.69064	0.166753	-4.1417	3.44734e-05	0.00258734
Peak00020869	chr4	118904693	118905561	nonTSS	NA	85	49	31	62	74	125	73	43	48	46	37	34	21	17	59	50.3514	-0.635739	0.212593	-2.99041	0.002786	0.0422267	50.582	-0.693878	0.217192	-3.19477	0.00139942	0.0298498
Peak00056543	chr14	66974213	66975530	TSS	RP11-72M17.1,LINC00238,GPHN	256	485	372	363	307	472	371	339	342	219	412	108	108	231	227	299.781	-0.635601	0.20431	-3.11097	0.00186475	0.0320887	297.943	-0.402282	0.167951	-2.39523	0.01661	0.144658
Peak00026212	chr5	171709935	171711463	TSS	UBTD2,AC008671.1	241	153	156	236	258	301	241	181	201	123	177	69	92	153	154	174.678	-0.635507	0.142348	-4.46444	8.02773e-06	0.00092054	172.872	-0.424676	0.120663	-3.51953	0.000432309	0.0154868
Peak00076988	chrX	127916813	127917508	nonTSS	NA	64	68	33	87	94	99	86	83	48	53	53	39	28	15	57	57.4779	-0.635395	0.20193	-3.1466	0.00165178	0.0295401	57.807	-0.694793	0.207266	-3.35218	0.000801784	0.0204595
Peak00056505	chr14	65691379	65692197	nonTSS	CTD-2509G16.2,CTD-2509G16.3	37	30	29	96	77	115	46	40	61	42	34	38	11	33	31	43.9205	-0.635272	0.208652	-3.04465	0.00232949	0.037313	44.2037	-0.694112	0.214816	-3.23119	0.00123276	0.0274038
Peak00047116	chr11	60400751	60402016	nonTSS	LINC00301	125	54	41	122	130	168	134	147	140	69	51	59	48	75	86	91.5421	-0.635013	0.192991	-3.29037	0.00100055	0.0212574	92.1868	-0.687124	0.201031	-3.41801	0.000630816	0.0174719
Peak00008534	chr2	54342337	54343299	TSS	ACYP2	284	306	211	382	457	399	383	327	267	225	275	126	119	202	249	268.223	-0.634878	0.13056	-4.86275	1.15769e-06	0.000288201	265.613	-0.421001	0.110148	-3.82214	0.0001323	0.007367
Peak00017818	chr3	179754255	179755523	TSS	PEX5L	337	204	133	556	454	514	363	329	297	274	228	134	94	153	314	270.909	-0.634636	0.184599	-3.43791	0.000586225	0.0147518	266.785	-0.411022	0.147057	-2.79498	0.0051903	0.0728793
Peak00034175	chr7	132338967	132339260	nonTSS	PLXNA4,AC009365.3	18	35	15	43	30	32	24	24	24	19	25	11	10	11	14	21.2563	-0.634467	0.211698	-2.99704	0.00272616	0.0415661	21.3629	-0.696702	0.214708	-3.24488	0.001175	0.0264832
Peak00040588	chr9	103364703	103365008	nonTSS	NA	18	34	12	39	33	37	37	30	31	17	15	16	8	18	26	23.4602	-0.634284	0.206836	-3.0666	0.00216505	0.035527	23.603	-0.69185	0.210764	-3.28258	0.00102861	0.0242383
Peak00006444	chr1	228928657	228929183	nonTSS	NA	36	22	34	53	50	47	33	22	31	20	17	18	14	22	31	28.6994	-0.634246	0.193415	-3.2792	0.00104101	0.0217954	28.8743	-0.689872	0.197393	-3.49492	0.000474212	0.0144421
Peak00034441	chr7	142003385	142003944	nonTSS	TRBV1,TRBV2,TRBV3-1,TRBV4-1	60	63	45	140	140	116	66	73	85	54	70	49	21	48	55	67.2376	-0.633778	0.169143	-3.747	0.000178966	0.00665926	67.6613	-0.688878	0.17464	-3.94456	7.99475e-05	0.00454989
Peak00029895	chr6	131383364	131384972	nonTSS	EPB41L2	332	221	137	353	324	408	368	257	236	201	202	116	107	167	232	231.48	-0.632914	0.145811	-4.34065	1.42063e-05	0.00132569	232.787	-0.683017	0.151722	-4.50176	6.73922e-06	0.00100029
Peak00002733	chr1	84543048	84544559	TSS	RP11-486G15.2,PRKACB,RP11-486G15.1	442	352	246	436	353	540	468	365	347	310	348	144	125	194	294	316.515	-0.6324	0.154676	-4.08854	4.34092e-05	0.00271917	314.067	-0.408518	0.134989	-3.02632	0.00247552	0.0464196
Peak00025451	chr5	141703783	141705120	nonTSS	SPRY4,AC005592.2	212	179	146	388	365	398	278	280	239	208	147	118	91	198	196	215.777	-0.632371	0.139189	-4.54325	5.53924e-06	0.000729488	217.298	-0.680749	0.149406	-4.55635	5.20494e-06	0.000895654
Peak00004972	chr1	179262334	179263477	nonTSS	SOAT1	348	347	220	294	240	384	384	232	243	215	266	103	105	165	215	243.167	-0.632246	0.176963	-3.57275	0.000353253	0.0105176	244.112	-0.684501	0.179951	-3.80382	0.000142479	0.00647688
Peak00027543	chr6	27834873	27835476	TSS	HIST1H2BPS2,HIST1H2AL,HIST1H1B,HIST1H3I,HIST1H4L	103	110	106	156	212	130	95	78	90	72	119	41	45	64	72	95.0204	-0.632223	0.184844	-3.42031	0.000625492	0.0153485	94.2627	-0.388027	0.159775	-2.42858	0.0151581	0.137588
Peak00032297	chr7	44240248	44240918	TSS	GCK,YKT6	173	213	159	275	243	278	209	232	207	134	164	73	69	131	219	177.143	-0.631879	0.153465	-4.11742	3.83135e-05	0.00249516	174.926	-0.426771	0.124035	-3.44072	0.000580161	0.0187801
Peak00022727	chr5	14871218	14873150	TSS	ANKH,CTB-40H15.4,UQCRBP3,HNRNPKP5	362	310	240	429	326	473	296	240	343	189	268	105	105	209	315	267.223	-0.631842	0.158767	-3.97968	6.90078e-05	0.00358819	264.605	-0.42806	0.132771	-3.22404	0.00126397	0.0292296
Peak00031980	chr7	33148199	33149607	TSS	snoU13,RP9	271	285	174	418	367	479	396	291	296	222	288	129	89	183	262	260.823	-0.631839	0.148381	-4.25821	2.06071e-05	0.00164925	258.307	-0.413953	0.126091	-3.28297	0.00102721	0.025793
Peak00003010	chr1	94084963	94085535	nonTSS	BCAR3	30	37	30	29	35	35	22	26	43	20	26	18	10	18	17	25.7278	-0.631485	0.199056	-3.1724	0.00151184	0.0280061	25.8152	-0.691022	0.19917	-3.46951	0.000521409	0.0153146
Peak00065733	chr17	76182518	76183746	TSS	TK1,AFMID	124	144	177	224	237	162	202	228	156	110	129	72	59	160	121	149.503	-0.631406	0.18023	-3.50334	0.000459467	0.0125159	147.331	-0.410792	0.14634	-2.80711	0.00499886	0.0717581
Peak00057309	chr14	93380369	93380840	nonTSS	RP11-862G15.2,CHGA	21	22	13	42	38	43	20	33	28	17	10	16	13	17	21	22.2666	-0.631259	0.203962	-3.09498	0.00196824	0.0333835	22.4263	-0.688894	0.208951	-3.29692	0.000977529	0.0233812
Peak00027253	chr6	20212235	20213469	TSS	MBOAT1,RP11-239H6.2	327	266	225	336	323	416	379	295	279	224	294	119	81	186	241	254.486	-0.631041	0.154698	-4.07918	4.51945e-05	0.00275931	252.193	-0.411715	0.132849	-3.09913	0.00194091	0.0392442
Peak00018867	chr4	9533556	9534570	nonTSS	RP11-1396O13.22	130	113	97	122	75	196	102	115	105	92	93	43	32	57	97	94.0477	-0.631009	0.187494	-3.36548	0.000764096	0.0176655	94.5292	-0.68435	0.19219	-3.56079	0.000369736	0.0121716
Peak00050201	chr12	20520878	20523158	TSS	RP11-284H19.1,PDE3A	434	182	106	535	434	479	377	360	247	324	150	203	116	138	206	267.741	-0.630991	0.208324	-3.02889	0.00245455	0.0387847	264.852	-0.363948	0.168889	-2.15495	0.0311655	0.201405
Peak00046539	chr11	33721813	33722884	TSS	RP4-541C22.5,C11orf91,CD59	434	304	218	576	680	444	442	409	399	317	307	124	152	230	381	340.762	-0.63081	0.166939	-3.77869	0.000157657	0.00619575	335.823	-0.425985	0.13031	-3.26902	0.00107919	0.026601
Peak00011704	chr2	183507018	183507708	nonTSS	NA	51	53	27	48	55	89	66	67	40	38	44	16	21	32	37	43.5294	-0.63061	0.193341	-3.26165	0.00110766	0.0227465	43.7883	-0.685891	0.197979	-3.46446	0.000531304	0.0155259
Peak00008569	chr2	54951738	54952175	TSS	EML6	82	68	36	81	60	140	72	75	68	55	54	37	27	35	52	59.4791	-0.630477	0.170604	-3.69556	0.000219405	0.00763395	59.1363	-0.377908	0.155876	-2.42441	0.0153332	0.138476
Peak00003359	chr1	108662076	108662548	nonTSS	NA	34	24	24	60	47	47	32	40	50	22	28	21	15	17	32	31.149	-0.630309	0.179432	-3.5128	0.000443407	0.0122074	31.3474	-0.686795	0.183028	-3.7524	0.000175152	0.00744809
Peak00039576	chr9	35161532	35162847	TSS	UNC13B	74	69	61	165	175	183	153	172	149	61	46	61	59	94	110	103.049	-0.629968	0.204437	-3.08147	0.00205978	0.0343326	101.308	-0.395742	0.163215	-2.42467	0.0153222	0.138476
Peak00009539	chr2	96987261	96988082	nonTSS	AC021188.4,ITPRIPL1	88	91	75	160	137	166	86	97	117	74	69	53	34	72	95	88.9318	-0.629777	0.130489	-4.82629	1.391e-06	0.000320442	89.4722	-0.680012	0.136427	-4.98445	6.21368e-07	0.000256351
Peak00034719	chr7	150756507	150757170	nonTSS	ASIC3,CDK5,SLC4A2	110	84	70	170	164	151	119	125	98	86	88	54	42	82	74	95.8041	-0.629721	0.131119	-4.80268	1.56559e-06	0.000346245	96.4279	-0.681441	0.138173	-4.9318	8.14742e-07	0.00029572
Peak00039188	chr9	15552228	15553753	nonTSS	RNU6-246P,CCDC171	219	543	383	705	657	787	566	534	474	238	586	229	165	229	403	424.775	-0.629715	0.199118	-3.16251	0.00156413	0.0286267	427.214	-0.684616	0.206435	-3.31637	0.000911941	0.0222123
Peak00059274	chr15	71054988	71056316	TSS	UACA,RP11-138H8.2,RP11-138H8.3	101	66	59	78	63	131	69	75	69	59	32	37	44	54	40	63.3058	-0.629581	0.18331	-3.43452	0.000593601	0.0148852	62.9618	-0.374092	0.162817	-2.29762	0.0215836	0.165803
Peak00053429	chr13	24462728	24464110	TSS	MIPEP,C1QTNF9B-AS1,C1QTNF9B	250	197	106	296	273	375	333	260	247	174	203	89	82	139	220	204.008	-0.629398	0.166442	-3.78147	0.000155903	0.00613852	201.581	-0.412885	0.137451	-3.00387	0.00266567	0.0487841
Peak00024224	chr5	93446746	93447660	nonTSS	FAM172A	289	261	145	328	278	421	440	269	196	216	237	105	104	147	210	231.721	-0.629153	0.176514	-3.56433	0.00036479	0.0107615	232.949	-0.681915	0.181986	-3.74706	0.000178916	0.00754561
Peak00062693	chr16	89103753	89104400	nonTSS	CTD-2555A7.2	46	52	28	123	121	94	72	102	90	44	42	40	33	60	45	62.1349	-0.629058	0.194667	-3.23147	0.00123157	0.0243965	62.6294	-0.682174	0.203372	-3.35432	0.000795593	0.0203511
Peak00026021	chr5	162864115	162865241	nonTSS	RP11-541P9.3,CCNG1,AC112205.1,NUDCD2	501	524	330	504	523	652	600	389	435	344	426	157	187	241	417	398.912	-0.628858	0.15902	-3.95459	7.66676e-05	0.00382461	400.645	-0.679377	0.162377	-4.18396	2.86476e-05	0.0023405
Peak00011941	chr2	196246701	196247472	nonTSS	NA	82	73	59	62	75	113	97	59	40	52	46	40	21	28	66	58.7791	-0.628846	0.202679	-3.10267	0.00191785	0.0327925	59.0401	-0.68508	0.206532	-3.31706	0.000909709	0.0221823
Peak00016028	chr3	108537170	108537738	nonTSS	TRAT1	88	115	72	85	91	89	97	86	73	58	96	32	22	44	64	72.0563	-0.628846	0.198138	-3.17378	0.00150467	0.0279165	72.3662	-0.684672	0.201651	-3.39533	0.000685456	0.0184031
Peak00020862	chr4	118006197	118007115	TSS	TRAM1L1	150	73	60	104	115	139	210	135	113	107	68	56	35	59	95	97.3197	-0.628839	0.207391	-3.03214	0.00242829	0.0384911	96.297	-0.377031	0.170429	-2.21225	0.0269491	0.188066
Peak00043464	chr10	63510494	63511333	nonTSS	C10orf107	105	91	85	139	133	135	127	101	69	65	88	52	49	45	84	87.9753	-0.628797	0.157262	-3.99841	6.37702e-05	0.00341285	88.4481	-0.683444	0.161065	-4.24328	2.20279e-05	0.0020265
Peak00011084	chr2	161349017	161350633	TSS	RBMS1	331	219	105	261	187	365	205	194	197	156	123	95	75	126	217	180.888	-0.628664	0.181027	-3.47276	0.000515132	0.0135231	179.313	-0.403757	0.153401	-2.63204	0.00848745	0.0981858
Peak00026140	chr5	169740308	169741207	nonTSS	CTB-114C7.4	81	61	52	62	86	74	123	96	56	47	38	40	20	66	54	62.1191	-0.628318	0.207849	-3.02295	0.00250326	0.039305	62.5277	-0.680991	0.215122	-3.1656	0.00154762	0.0320679
Peak00071624	chr20	32273187	32274711	TSS	E2F1	204	240	239	368	388	344	224	321	253	155	238	116	119	193	195	230.554	-0.628225	0.139221	-4.51245	6.40834e-06	0.000795097	228.063	-0.410816	0.115296	-3.56314	0.000366452	0.0138671
Peak00011448	chr2	175201237	175202693	nonTSS	AC018470.4,SP9,AC018470.1	141	155	110	148	142	169	110	135	88	72	144	48	47	78	82	107.743	-0.628212	0.182127	-3.4493	0.000562033	0.0143717	108.272	-0.682967	0.186197	-3.66799	0.000244467	0.0092419
Peak00070039	chr19	47295160	47295800	nonTSS	SLC1A5	65	58	67	145	138	103	53	89	98	77	59	41	27	46	62	70.8344	-0.628134	0.174891	-3.59157	0.000328695	0.0100578	71.3194	-0.682662	0.181627	-3.75859	0.000170872	0.00733312
Peak00056947	chr14	77605800	77606417	TSS	RP11-463C8.4,TMEM63C,ZDHHC22,AC007375.1	82	45	45	135	104	138	60	75	109	64	38	48	34	57	53	67.8392	-0.628109	0.171968	-3.65249	0.000259712	0.00857835	67.2293	-0.380837	0.151659	-2.51114	0.0120342	0.120421
Peak00009715	chr2	101767038	101768290	TSS	TBC1D8,RP11-299H21.1	180	106	75	165	112	166	145	135	134	83	73	57	70	63	120	108.468	-0.627975	0.168512	-3.72659	0.00019409	0.00706533	107.543	-0.393975	0.1476	-2.6692	0.00760325	0.0916056
Peak00025631	chr5	148724364	148725627	TSS	AFAP1L1,GRPEL2,GRPEL2-AS1	152	105	82	115	110	215	148	123	123	77	91	49	46	85	110	104.089	-0.627967	0.163802	-3.8337	0.000126228	0.00533777	103.111	-0.405454	0.143447	-2.8265	0.00470598	0.0690872
Peak00018743	chr4	6576436	6577379	TSS	MAN2B2	138	61	51	148	145	180	162	140	123	85	63	65	58	75	82	99.7953	-0.627908	0.174965	-3.58876	0.000332252	0.0101413	98.7394	-0.383808	0.150139	-2.55636	0.0105775	0.112886
Peak00014641	chr3	42872694	42873325	nonTSS	ACKR2,RP11-70C1.3,RP11-141M3.5,KRBOX1	45	47	49	58	64	72	57	68	67	17	38	26	23	41	56	47.0655	-0.627801	0.190138	-3.30181	0.000960615	0.020673	47.3718	-0.679178	0.196372	-3.45863	0.000542927	0.0157684
Peak00057185	chr14	90797804	90798794	TSS	NRDE2	144	180	141	164	249	151	165	148	133	107	126	66	67	101	119	133.626	-0.62757	0.154959	-4.04993	5.12339e-05	0.00297508	132.742	-0.398687	0.140446	-2.83872	0.00452946	0.0674213
Peak00033666	chr7	108095033	108097224	nonTSS	NRCAM	261	299	179	247	173	369	211	202	232	159	181	139	81	120	181	195.628	-0.626917	0.158992	-3.94307	8.04459e-05	0.0039543	196.313	-0.68087	0.15924	-4.27575	1.90493e-05	0.00188568
Peak00006839	chr1	241802991	241804200	TSS	OPN3,CHML	404	337	254	351	312	405	400	368	246	286	280	82	112	184	281	277.417	-0.626912	0.191515	-3.27343	0.0010625	0.0220777	274.134	-0.411239	0.155265	-2.64862	0.00808201	0.0953483
Peak00025786	chr5	153417735	153418952	nonTSS	FAM114A2,MFAP3	294	258	157	259	200	435	397	236	234	178	200	87	81	134	279	218.354	-0.626365	0.198105	-3.16178	0.00156806	0.02863	219.488	-0.675606	0.204983	-3.29591	0.000981041	0.0234398
Peak00009246	chr2	80219732	80221160	nonTSS	CTNNA2	276	167	133	274	340	288	212	177	159	151	158	118	87	78	187	177.557	-0.626298	0.161709	-3.87299	0.000107507	0.00480129	178.461	-0.680673	0.165788	-4.10569	4.03112e-05	0.00285453
Peak00006310	chr1	225839962	225841810	TSS	ENAH	169	103	82	249	167	215	98	152	163	93	86	91	60	88	115	121.68	-0.62623	0.148236	-4.22454	2.39434e-05	0.00179921	120.656	-0.387982	0.132354	-2.93139	0.00337451	0.0558796
Peak00048271	chr11	94473423	94474926	nonTSS	RP11-867G2.8,AMOTL1	170	151	110	149	108	216	102	128	142	116	102	66	54	59	105	114.422	-0.626195	0.166182	-3.76813	0.000164476	0.0063529	114.881	-0.681031	0.167492	-4.06604	4.78189e-05	0.00320877
Peak00065327	chr17	67322820	67324061	nonTSS	ABCA5,SNRPGP4	350	352	255	484	487	533	498	361	335	295	267	175	163	270	283	325.801	-0.626115	0.108952	-5.74671	9.09948e-09	1.29173e-05	327.532	-0.67589	0.114312	-5.91265	3.36647e-09	1.11804e-05
Peak00040766	chr9	112082365	112083659	TSS	Y_RNA,EPB41L4B	252	133	103	300	261	378	241	264	223	186	146	93	83	133	187	186.773	-0.62563	0.160059	-3.90874	9.27792e-05	0.00437656	184.259	-0.407594	0.129345	-3.15122	0.00162593	0.0349477
Peak00048497	chr11	106888060	106890246	TSS	GUCY1A2	486	283	199	353	325	543	287	217	311	272	236	155	111	102	280	263.197	-0.624809	0.18535	-3.37098	0.00074902	0.0174004	262.268	-0.378425	0.160764	-2.35391	0.0185771	0.15393
Peak00042434	chr10	16478257	16479544	nonTSS	PTER	279	359	234	507	555	580	557	372	353	324	245	135	140	279	356	332.578	-0.624649	0.163695	-3.81593	0.000135671	0.0056291	334.647	-0.671888	0.171873	-3.90921	9.25974e-05	0.00496008
Peak00063411	chr17	16394740	16395981	TSS	FAM211A	128	79	64	167	171	191	118	144	117	71	72	35	83	64	105	102.046	-0.624516	0.185935	-3.35879	0.000782845	0.0180396	100.543	-0.402207	0.15075	-2.66804	0.00762945	0.0918183
Peak00008816	chr2	64680907	64682228	TSS	AC008074.3,AC008074.5,LGALSL	212	115	65	167	129	228	136	146	153	105	93	59	49	95	122	118.448	-0.624283	0.170121	-3.66965	0.000242881	0.00822459	117.235	-0.400327	0.145789	-2.74593	0.00603392	0.0795663
Peak00021689	chr4	156874256	156875489	TSS	CTSO	136	257	172	278	255	331	361	184	171	128	203	83	72	146	202	190.069	-0.624106	0.193296	-3.22876	0.00124326	0.0245262	188.268	-0.399177	0.160134	-2.49276	0.0126753	0.124519
Peak00012246	chr2	205409680	205411006	TSS	PARD3B	184	150	107	163	135	218	214	145	135	113	119	66	77	81	114	130.664	-0.623759	0.15639	-3.98849	6.6496e-05	0.00349131	129.978	-0.38706	0.143913	-2.68954	0.00715503	0.0881825
Peak00004413	chr1	159824010	159825103	TSS	C1orf204,SNORD64,VSIG8,RP11-190A12.7	127	132	101	163	137	206	125	140	124	104	82	54	59	98	100	112.268	-0.623706	0.125621	-4.96499	6.87e-07	0.000214008	111.272	-0.407064	0.113797	-3.57712	0.000347397	0.0135768
Peak00027843	chr6	33247672	33248161	nonTSS	VPS52,RPS18,B3GALT4,WDR46,PFDN6	55	32	28	137	89	111	44	70	101	59	44	27	25	39	45	55.5436	-0.623683	0.210742	-2.95947	0.00308172	0.0452742	55.9751	-0.679511	0.219147	-3.10072	0.00193054	0.0370492
Peak00015790	chr3	98311758	98313009	TSS	CPOX	524	317	159	403	306	645	535	355	406	313	336	120	110	172	347	317.605	-0.623596	0.207096	-3.01114	0.00260267	0.0403589	314.373	-0.395648	0.166608	-2.37473	0.0175616	0.149197
Peak00075895	chrX	39547686	39548753	nonTSS	NA	59	42	34	78	54	73	41	47	71	35	42	35	13	27	41	43.6645	-0.62354	0.166525	-3.74442	0.000180814	0.0067054	43.8863	-0.679574	0.168245	-4.03919	5.36361e-05	0.00348252
Peak00042673	chr10	25011448	25014052	TSS	ARHGAP21	496	614	481	910	835	1003	733	533	660	477	482	294	220	410	616	553.62	-0.623416	0.124988	-4.98779	6.10724e-07	0.000206717	548.949	-0.416363	0.104603	-3.98041	6.87957e-05	0.00492898
Peak00017992	chr3	185216064	185217298	TSS	MAP3K13,TMEM41A,LIPH	252	222	230	368	348	381	342	290	272	228	246	118	102	159	236	241.863	-0.623407	0.128722	-4.84305	1.2786e-06	0.000307037	239.545	-0.40665	0.108844	-3.73608	0.000186912	0.00900784
Peak00020259	chr4	87812870	87814056	TSS	C4orf36	316	177	88	278	290	378	335	274	243	226	194	99	62	115	217	205.935	-0.623277	0.198817	-3.13493	0.00171896	0.0303772	203.464	-0.389305	0.161636	-2.40853	0.016017	0.14154
Peak00026170	chr5	170107848	170108615	nonTSS	KCNIP1,CTC-265N9.1	137	96	46	146	178	204	151	179	116	97	54	77	62	81	93	108.695	-0.623262	0.183504	-3.39644	0.000682679	0.0162772	109.42	-0.676438	0.191004	-3.5415	0.000397865	0.0128407
Peak00001762	chr1	42845879	42847058	TSS	RIMKLA	93	73	45	82	76	121	61	66	85	52	38	28	37	51	64	62.0245	-0.622543	0.161817	-3.8472	0.000119478	0.00513091	61.5423	-0.393402	0.147235	-2.67193	0.00754162	0.0911696
Peak00054189	chr13	50701527	50701862	nonTSS	DLEU2,DLEU1	81	74	54	136	114	83	74	86	84	60	56	43	33	55	61	69.6729	-0.622417	0.140151	-4.44106	8.95154e-06	0.00098407	70.1011	-0.674994	0.145092	-4.65218	3.28449e-06	0.000665128
Peak00039939	chr9	79791767	79792785	TSS	VPS13A-AS1,VPS13A	638	557	404	738	834	823	796	630	658	516	548	175	234	337	604	538.731	-0.62232	0.165515	-3.7599	0.000169984	0.00649857	532.485	-0.41948	0.132666	-3.16192	0.00156732	0.0342358
Peak00009320	chr2	85359879	85361030	TSS	TCF7L1	163	130	66	128	100	191	101	103	131	96	97	43	52	53	90	98.4161	-0.622204	0.175949	-3.53628	0.000405803	0.0115817	97.9756	-0.380724	0.157832	-2.41222	0.0158557	0.141061
Peak00002156	chr1	55352213	55353608	TSS	DHCR24,RP11-67L3.5,RP11-67L3.4	244	176	157	251	256	275	191	168	226	132	193	75	98	83	182	172.942	-0.622105	0.154671	-4.02212	5.7677e-05	0.00318717	171.806	-0.393808	0.138963	-2.8339	0.00459832	0.0680691
Peak00049416	chr11	133826479	133827412	TSS	IGSF9B,AP000911.1	228	141	118	370	374	371	269	302	251	155	176	97	112	141	236	209.107	-0.621903	0.167357	-3.71604	0.000202372	0.00726502	205.813	-0.409515	0.130228	-3.1446	0.00166316	0.0353941
Peak00024581	chr5	110559025	110560609	TSS	CAMK4	398	362	270	543	452	606	471	413	350	290	360	182	139	200	375	343.067	-0.621884	0.137667	-4.51732	6.26278e-06	0.000792324	339.998	-0.403028	0.117412	-3.43259	0.000597855	0.0189448
Peak00009656	chr2	99682537	99683573	nonTSS	TSGA10	71	74	56	91	103	115	116	121	102	68	55	42	19	82	67	75.3017	-0.62152	0.183229	-3.39204	0.000693741	0.0164331	75.8192	-0.671766	0.190971	-3.51763	0.000435412	0.0136094
Peak00074299	chr22	29601781	29602269	TSS	EMID1	42	36	44	54	47	65	31	47	49	23	43	22	19	20	33	37.0304	-0.621348	0.179666	-3.45834	0.000543511	0.0140142	36.7965	-0.363543	0.162798	-2.23309	0.0255429	0.181915
Peak00066620	chr18	21977034	21978286	nonTSS	OSBPL1A,RP11-621L6.3	280	139	92	428	438	319	195	209	293	163	98	134	107	159	202	202.115	-0.621323	0.192367	-3.22988	0.00123844	0.0244685	203.522	-0.672344	0.201232	-3.34115	0.00083433	0.020944
Peak00062161	chr16	74846847	74847492	nonTSS	NA	106	94	95	122	160	190	133	163	144	82	125	50	36	77	109	107.033	-0.621169	0.166799	-3.72407	0.00019604	0.00711282	107.7	-0.673046	0.173293	-3.88386	0.000102809	0.00525761
Peak00000109	chr1	2125951	2127136	TSS	PRKCZ,C1orf86,AL590822.2	144	119	141	319	425	267	227	319	184	126	121	93	88	170	200	185.404	-0.621166	0.196904	-3.15467	0.0016068	0.0290221	181.612	-0.403181	0.151843	-2.65526	0.00792483	0.0940045
Peak00009120	chr2	74208334	74208909	nonTSS	DGUOK-AS1,AC073046.25,RP11-711M9.1	83	75	54	93	66	140	74	94	108	55	74	42	17	53	68	69.3026	-0.621158	0.176458	-3.52014	0.000431323	0.012018	69.6818	-0.674507	0.180752	-3.73166	0.000190219	0.00786988
Peak00067510	chr18	61637099	61638413	nonTSS	HMSD,SERPINB8	348	400	212	327	234	556	427	303	316	279	300	110	82	189	277	277.639	-0.620974	0.197283	-3.14764	0.00164596	0.0295061	278.867	-0.671993	0.203052	-3.30946	0.000934774	0.0226439
Peak00037278	chr8	92052256	92053684	TSS	TMEM55A,GS1-251I9.2	219	279	177	245	188	279	257	161	131	159	214	81	79	88	143	174.754	-0.619963	0.194861	-3.18156	0.00146485	0.0274653	174.219	-0.372186	0.166897	-2.23003	0.0257452	0.18275
Peak00019681	chr4	56914753	56916327	nonTSS	NA	256	294	197	311	232	374	258	186	236	159	296	113	97	119	141	209.499	-0.619918	0.171093	-3.62327	0.0002909	0.00929213	210.215	-0.67684	0.171901	-3.93738	8.23756e-05	0.00462009
Peak00037880	chr8	116660266	116660973	nonTSS	TRPS1	152	164	99	201	141	239	143	110	146	74	163	58	43	63	142	122.356	-0.619028	0.190089	-3.25651	0.00112791	0.022985	122.924	-0.672182	0.194746	-3.45159	0.000557303	0.0160386
Peak00034000	chr7	128045803	128046353	TSS	IMPDH1	87	58	36	99	78	106	72	75	72	49	48	28	33	42	65	60.0343	-0.618761	0.153634	-4.0275	5.63725e-05	0.00315	59.376	-0.392791	0.136579	-2.87593	0.00402836	0.0626524
Peak00012959	chr2	232062708	232063713	nonTSS	ARMC9	151	70	61	122	146	129	105	119	100	70	73	38	47	70	92	88.7795	-0.618747	0.164871	-3.75292	0.000174785	0.00657986	89.3438	-0.668888	0.171634	-3.89717	9.73227e-05	0.00510614
Peak00047011	chr11	57405377	57407496	nonTSS	AP000662.4,MIR130A,YPEL4,CLP1	317	455	379	314	443	367	267	200	352	222	370	146	130	121	230	281.303	-0.618496	0.204817	-3.01975	0.00252988	0.0395757	281.993	-0.675381	0.208089	-3.24564	0.00117185	0.0264302
Peak00056068	chr14	51706430	51707553	TSS	SNORA70,TMX1	250	186	134	404	445	343	306	280	263	212	215	112	95	156	229	226.981	-0.618071	0.15089	-4.09616	4.20064e-05	0.00266406	224.085	-0.402539	0.120731	-3.33418	0.000855504	0.0235278
Peak00026340	chr5	176023410	176024552	nonTSS	CDHR2,GPRIN1	108	113	139	223	208	208	139	116	131	58	122	55	71	104	120	122.177	-0.618024	0.173026	-3.57185	0.000354463	0.0105495	122.934	-0.667952	0.180282	-3.70505	0.000211349	0.00840341
Peak00033413	chr7	100806044	100806515	nonTSS	AP1S1,MIR4653,VGF,NAT16	38	34	19	79	72	67	38	55	47	22	20	35	19	26	41	38.2906	-0.618005	0.20055	-3.08155	0.00205926	0.0343317	38.5706	-0.673122	0.207697	-3.24088	0.0011916	0.0267508
Peak00024948	chr5	130500010	130501356	TSS	HINT1,LYRM7	378	371	269	402	411	439	397	321	345	248	332	141	127	182	324	300.513	-0.617906	0.142578	-4.33381	1.46548e-05	0.00134959	298.545	-0.400461	0.127336	-3.14491	0.00166136	0.0353941
Peak00063012	chr17	4401704	4402615	TSS	AC118754.4,SPNS2	79	67	88	192	183	149	100	157	104	62	75	61	55	80	90	97.885	-0.617676	0.174082	-3.5482	0.000387876	0.0111985	96.4179	-0.386174	0.142313	-2.71355	0.00665666	0.0841021
Peak00035739	chr8	23539647	23541048	TSS	NKX3-1	308	399	326	373	327	500	209	209	307	221	328	124	110	129	256	264.879	-0.617546	0.192698	-3.20473	0.00135191	0.0260178	264.222	-0.377705	0.164859	-2.29108	0.021959	0.167609
Peak00027335	chr6	22146074	22146772	nonTSS	CASC15,CASC14	127	129	111	150	189	128	89	117	76	75	116	71	47	50	77	100.222	-0.617406	0.181507	-3.40156	0.000670015	0.0160581	100.688	-0.675576	0.184719	-3.65731	0.000254874	0.00948947
Peak00076939	chrX	122898727	122899616	nonTSS	MEMO1P4,RNU7-69P	92	65	52	96	77	109	77	82	89	59	76	38	23	42	56	65.6611	-0.617372	0.149369	-4.1332	3.57752e-05	0.00237468	65.9942	-0.672005	0.151151	-4.44592	8.7516e-06	0.00116022
Peak00018011	chr3	185542371	185543796	TSS	IGF2BP2	179	145	126	213	159	241	144	144	184	127	146	73	75	80	110	137.242	-0.617181	0.126891	-4.86387	1.15112e-06	0.000287493	136.667	-0.382192	0.126417	-3.02327	0.0025006	0.0466307
Peak00016377	chr3	122608854	122609635	nonTSS	DIRC2,RP11-67L2.2	56	108	72	137	128	115	118	96	72	59	73	42	43	36	94	80.0277	-0.617135	0.188018	-3.28232	0.00102955	0.0216141	80.4891	-0.671075	0.1938	-3.46272	0.000534737	0.0155987
Peak00064032	chr17	36760806	36761506	TSS	SRCIN1,CTB-58E17.2	38	51	32	106	84	56	40	42	44	36	43	27	14	41	23	42.3255	-0.616999	0.202436	-3.04787	0.00230467	0.0370692	41.8936	-0.357244	0.17043	-2.09613	0.036071	0.217539
Peak00074858	chr22	41840228	41840781	nonTSS	TOB2	104	130	139	257	238	158	167	229	180	109	135	67	68	123	127	142.999	-0.616989	0.170426	-3.62027	0.0002943	0.00936698	144.065	-0.667946	0.179778	-3.71539	0.000202893	0.00819243
Peak00063747	chr17	27918597	27919149	nonTSS	RP11-68I3.2,GIT1,ANKRD13B,RP11-68I3.7	68	57	59	141	129	114	72	106	96	49	46	42	32	77	76	73.4275	-0.616906	0.171116	-3.6052	0.000311913	0.00970615	74.0127	-0.66513	0.181004	-3.67467	0.000238155	0.00907035
Peak00049299	chr11	129148572	129150478	nonTSS	ARHGAP32	411	242	186	521	522	588	512	446	309	316	237	172	138	238	348	325.76	-0.616684	0.165024	-3.73695	0.000186268	0.00685825	328.032	-0.666175	0.174351	-3.82089	0.00013297	0.00618066
Peak00073255	chr21	36475131	36475854	nonTSS	RUNX1	34	47	33	65	76	78	64	60	46	33	30	27	18	41	45	44.1354	-0.616148	0.170666	-3.61025	0.000305896	0.00958061	44.4295	-0.66812	0.176098	-3.79402	0.000148227	0.00663894
Peak00043679	chr10	72141490	72142801	nonTSS	LRRC20,CEP57L1P1	246	158	146	445	427	394	262	277	310	188	151	122	123	192	239	230.17	-0.616126	0.150983	-4.08077	4.48862e-05	0.00275797	231.807	-0.664051	0.161115	-4.12159	3.76273e-05	0.00274044
Peak00030169	chr6	139349503	139350967	nonTSS	ABRACL	429	350	241	399	396	571	399	346	390	278	285	144	139	211	359	314.136	-0.615903	0.136357	-4.51685	6.27652e-06	0.000792751	315.677	-0.664664	0.14074	-4.72265	2.32792e-06	0.000546378
Peak00033239	chr7	97600816	97602033	nonTSS	MIR5692A2,MIR5692C2,OR7E38P,AC004967.7	119	112	77	108	112	198	156	121	106	76	82	55	33	66	126	98.5148	-0.615886	0.177475	-3.47027	0.000519929	0.0135932	99.0458	-0.666206	0.182713	-3.64619	0.000266154	0.00972413
Peak00064604	chr17	46713771	46714372	nonTSS	HOXB7,HOXB9,HOXB-AS4,MIR196A1,RP11-357H14.17	43	58	63	71	57	86	75	76	51	43	46	32	23	49	35	52.5601	-0.615601	0.179079	-3.43758	0.000586929	0.0147589	52.87	-0.670477	0.183561	-3.65261	0.00025959	0.00958449
Peak00020870	chr4	118954272	118955799	nonTSS	NDST3	515	361	199	369	367	472	510	350	319	339	303	177	90	129	333	308.122	-0.615446	0.1996	-3.0834	0.00204653	0.0342542	309.497	-0.669533	0.205353	-3.2604	0.00111255	0.025503
Peak00006138	chr1	220445212	220446287	TSS	RAB3GAP2,AURKAPS1	338	369	212	362	343	420	489	301	282	201	303	115	116	182	327	279.505	-0.61543	0.178462	-3.44852	0.000563663	0.0143801	277.101	-0.399446	0.149739	-2.66761	0.00763935	0.0918345
Peak00000682	chr1	16939472	16940521	nonTSS	NBPF1,RP5-1182A14.5,CROCCP2	223	209	194	466	374	381	199	268	367	152	163	136	141	163	269	234.365	-0.61533	0.151581	-4.05941	4.91963e-05	0.00289377	235.863	-0.664293	0.159836	-4.15609	3.23738e-05	0.00250038
Peak00012473	chr2	215673479	215675113	TSS	BARD1,AC072062.1	630	575	487	678	706	835	811	582	505	458	530	177	254	352	559	522.32	-0.615188	0.165134	-3.72539	0.000195015	0.00708896	516.96	-0.409988	0.134859	-3.04012	0.00236482	0.0448231
Peak00018232	chr3	192634298	192636328	TSS	MB21D2	408	282	191	275	276	438	351	272	278	301	208	137	76	132	256	247.567	-0.61487	0.183234	-3.35565	0.000791778	0.0182019	246.198	-0.379158	0.15744	-2.40827	0.0160282	0.14154
Peak00051489	chr12	68634714	68635220	nonTSS	IFNG-AS1,IL22	70	119	53	105	101	113	134	99	61	82	77	30	21	65	60	75.9281	-0.614838	0.207153	-2.96804	0.00299708	0.044471	76.3495	-0.668507	0.213557	-3.13035	0.00174598	0.0347428
Peak00037094	chr8	82023627	82024776	nonTSS	PAG1	272	326	235	319	280	387	253	240	200	189	287	90	90	158	198	226.241	-0.614784	0.174083	-3.53155	0.000413135	0.011713	227.27	-0.667019	0.178239	-3.74228	0.00018236	0.00764691
Peak00056079	chr14	52242856	52243490	nonTSS	RP11-280K24.4,OR7E159P	44	52	26	64	81	78	56	51	80	40	41	26	22	30	47	46.3961	-0.613737	0.161264	-3.80579	0.000141353	0.00577789	46.6195	-0.668055	0.162553	-4.10978	3.96041e-05	0.00281791
Peak00034318	chr7	138719569	138721268	TSS	ZC3HAV1L,ZC3HAV1	301	223	130	363	301	358	219	241	310	190	237	115	70	141	221	214.432	-0.613669	0.150686	-4.07249	4.65127e-05	0.00280651	212.663	-0.391125	0.131304	-2.97878	0.00289398	0.0511539
Peak00046417	chr11	27384230	27385373	TSS	CCDC34,LGR4	333	352	191	335	313	442	451	287	268	230	256	99	90	190	323	265.133	-0.613544	0.186184	-3.29537	0.000982919	0.0210299	262.438	-0.404108	0.152871	-2.64345	0.00820652	0.0963885
Peak00058465	chr15	44486639	44488036	TSS	FRMD5	369	215	171	318	268	517	366	490	359	281	198	102	133	243	231	271.78	-0.613494	0.190304	-3.22376	0.00126518	0.0248235	267.635	-0.398437	0.150813	-2.64193	0.00824355	0.0966123
Peak00076987	chrX	127915200	127916289	nonTSS	NA	63	95	65	105	120	111	123	59	75	57	78	42	28	37	78	72.3573	-0.613373	0.181484	-3.37976	0.000725493	0.0169971	72.6689	-0.668121	0.184027	-3.63055	0.000282815	0.0101158
Peak00032578	chr7	55639188	55640729	TSS	VOPP1,RP11-310H4.1	316	211	184	319	272	375	295	222	232	175	204	138	98	178	183	217.424	-0.613126	0.113325	-5.41034	6.29044e-08	4.89001e-05	216.222	-0.38856	0.109601	-3.54522	0.000392286	0.0145271
Peak00068846	chr19	15306286	15306762	nonTSS	NOTCH3	50	27	23	69	50	78	51	69	57	34	27	33	17	37	31	41.1951	-0.612533	0.18754	-3.26615	0.0010902	0.0225215	41.4909	-0.667485	0.193956	-3.44143	0.000578641	0.0165026
Peak00037175	chr8	86018802	86020073	TSS	LRRCC1	364	382	227	304	282	435	388	272	279	242	366	105	76	156	236	263.455	-0.612456	0.200028	-3.06185	0.00219976	0.0359148	262.056	-0.379193	0.166398	-2.27883	0.0226774	0.170915
Peak00019843	chr4	71569948	71571912	TSS	RNU6-520P,RNU6-784P,RP11-46J23.1,RUFY3	467	350	226	474	378	555	351	332	371	285	291	142	162	229	292	312.108	-0.612438	0.126003	-4.86052	1.1708e-06	0.000288671	309.857	-0.399962	0.11164	-3.58259	0.0003402	0.0135768
Peak00014021	chr3	19189390	19190052	TSS	KCNH8	145	110	81	119	121	189	120	100	84	89	96	66	36	49	88	95.175	-0.612102	0.163468	-3.74448	0.000180766	0.0067054	94.884	-0.361034	0.152899	-2.36126	0.0182128	0.15244
Peak00044037	chr10	82213406	82215206	nonTSS	TSPAN14	370	360	246	377	298	418	376	278	330	225	243	138	146	210	274	277.232	-0.612092	0.131431	-4.65714	3.20628e-06	0.000548643	278.419	-0.661801	0.133337	-4.96337	6.92806e-07	0.000271379
Peak00057999	chr15	26107115	26108906	TSS	ATP10A,RP11-2C7.1	189	113	111	201	156	264	202	153	207	81	129	108	66	112	130	141.68	-0.612085	0.144854	-4.22553	2.38378e-05	0.00179797	141.037	-0.371731	0.136866	-2.71602	0.00660709	0.0838329
Peak00012728	chr2	223182689	223183382	nonTSS	RP11-384O8.1,AC010980.2	99	86	72	148	144	177	119	91	83	55	125	57	35	50	73	88.8776	-0.612043	0.173369	-3.53029	0.000415107	0.0117345	89.3317	-0.668763	0.177018	-3.77793	0.000158137	0.00696998
Peak00033910	chr7	123174033	123175546	nonTSS	IQUB,NDUFA5	535	427	250	711	739	587	883	566	399	460	380	241	181	346	395	450.278	-0.611635	0.175039	-3.49429	0.000475328	0.0127769	453.053	-0.662995	0.182699	-3.62888	0.000284651	0.0101596
Peak00051156	chr12	56497645	56498903	TSS	ERBB3,RP11-603J24.9,PA2G4,RP11-603J24.17	334	400	377	608	693	512	420	503	434	277	417	163	172	305	384	382.76	-0.611627	0.151382	-4.04029	5.3385e-05	0.00304725	378.137	-0.405274	0.119619	-3.38803	0.000703959	0.0208414
Peak00076421	chrX	74143884	74145619	nonTSS	KIAA2022	209	183	136	205	213	272	191	171	165	162	162	81	45	105	155	155.939	-0.611522	0.152136	-4.01958	5.8301e-05	0.003206	156.689	-0.663216	0.155608	-4.26211	2.0251e-05	0.00194319
Peak00048668	chr11	113897016	113897642	nonTSS	NA	40	78	51	130	115	114	61	86	103	48	76	41	25	45	64	67.4345	-0.611521	0.181016	-3.37827	0.000729424	0.0170524	67.8491	-0.666015	0.186804	-3.56532	0.000363409	0.0120451
Peak00065055	chr17	60555075	60556934	nonTSS	TLK2	116	119	137	111	86	163	96	101	102	64	83	67	49	49	96	94.712	-0.61132	0.18752	-3.26002	0.00111403	0.0228044	95.0862	-0.666752	0.190294	-3.5038	0.000458668	0.014111
Peak00050984	chr12	53135177	53135875	nonTSS	RP11-641A6.5,KRT125P,RP11-641A6.8,RP11-641A6.9,KRT127P	18	41	18	44	57	51	36	45	42	16	31	19	18	24	23	30.6539	-0.611297	0.20048	-3.04916	0.00229481	0.0369801	30.8278	-0.669167	0.204499	-3.27223	0.00106702	0.0248158
Peak00020790	chr4	113066122	113067581	TSS	C4orf32	368	273	154	378	286	448	414	280	270	277	259	113	78	181	237	253.476	-0.611255	0.178383	-3.42664	0.000611105	0.0151158	251.086	-0.38915	0.149267	-2.60708	0.00913176	0.103277
Peak00055038	chr13	101240473	101241484	nonTSS	GGACT,RP11-151A6.4	142	166	103	143	126	191	205	181	162	83	139	63	39	80	164	127.844	-0.611024	0.196938	-3.10263	0.0019181	0.0327925	128.54	-0.661767	0.203538	-3.25133	0.00114868	0.0260937
Peak00023221	chr5	41903741	41904810	TSS	CTD-2062O1.1,C5orf51	627	641	425	795	783	822	844	616	580	460	575	176	279	413	546	548.156	-0.610828	0.16055	-3.80459	0.00014204	0.00578755	542.355	-0.409328	0.12966	-3.15694	0.00159433	0.0344753
Peak00054658	chr13	80054673	80056122	TSS	NDFIP2-AS1,NDFIP2	341	177	110	210	192	347	289	221	215	211	176	99	70	119	153	186.263	-0.610525	0.186242	-3.27812	0.001045	0.0218492	185.041	-0.370212	0.159261	-2.32457	0.0200952	0.160215
Peak00045452	chr10	131762046	131762994	TSS	EBF3	96	51	30	138	104	105	66	80	84	66	30	44	26	61	55	64.6457	-0.610207	0.192264	-3.1738	0.00150459	0.0279165	63.8422	-0.368103	0.160707	-2.29053	0.0219907	0.167613
Peak00056733	chr14	72398642	72399571	nonTSS	RGS6	51	45	36	90	68	89	30	48	77	45	29	37	23	28	40	46.2633	-0.610159	0.178008	-3.42771	0.000608703	0.0150901	46.5022	-0.666572	0.181139	-3.67989	0.000233338	0.00893933
Peak00000572	chr1	13839601	13840861	TSS	LRRC38,RP4-597A16.2	122	119	97	161	129	152	136	146	141	84	95	62	42	91	114	108.621	-0.609927	0.131132	-4.65125	3.29932e-06	0.000561055	107.627	-0.391614	0.117414	-3.33532	0.000852023	0.0235278
Peak00051603	chr12	72233131	72234592	TSS	RP11-2H8.3,TBC1D15,MRS2P2	243	274	176	307	271	317	331	215	211	191	236	90	87	140	206	210.776	-0.609711	0.158212	-3.85376	0.000116317	0.00504564	209.266	-0.389616	0.138841	-2.80621	0.00501279	0.0717581
Peak00032261	chr7	43616988	43617465	nonTSS	AC011738.1,STK17A	59	35	28	84	111	86	42	44	58	36	27	29	32	24	50	46.4694	-0.609535	0.198883	-3.06479	0.00217822	0.0356597	46.7483	-0.664749	0.204637	-3.24843	0.00116042	0.0262704
Peak00022168	chr4	185264592	185265460	nonTSS	RP11-290F5.2	65	95	83	218	202	205	205	202	183	93	112	56	52	98	142	126.278	-0.609342	0.202253	-3.01277	0.00258873	0.0402459	127.289	-0.659658	0.212478	-3.1046	0.00190537	0.0367475
Peak00025106	chr5	133406478	133407323	nonTSS	NA	79	90	83	103	85	74	71	85	90	44	84	48	38	56	25	69.3196	-0.609168	0.198071	-3.07551	0.00210143	0.0348244	69.6077	-0.668949	0.201162	-3.32543	0.000882837	0.0217009
Peak00021150	chr4	134067729	134068441	nonTSS	RP11-9G1.3,PCDH10	225	105	63	249	212	289	217	135	178	159	115	79	56	68	155	142.988	-0.609164	0.196664	-3.09749	0.00195168	0.0332121	143.794	-0.66294	0.203345	-3.26017	0.00111347	0.025503
Peak00023815	chr5	74348280	74350035	nonTSS	RP11-229C3.2	250	226	157	351	278	433	283	236	264	193	208	142	96	124	226	218.79	-0.609063	0.121244	-5.02346	5.07476e-07	0.000181312	219.872	-0.661337	0.124548	-5.30989	1.09692e-07	9.96446e-05
Peak00059319	chr15	73343850	73345939	TSS	NEO1	235	184	157	490	404	296	135	170	347	188	141	165	65	121	228	206.583	-0.60896	0.197685	-3.08045	0.00206686	0.0344277	205.09	-0.357413	0.165052	-2.16545	0.030353	0.198541
Peak00054208	chr13	50961123	50961784	nonTSS	DLEU1	68	78	57	71	79	95	93	78	79	61	64	23	22	45	66	62.8059	-0.608873	0.175278	-3.47376	0.000513228	0.0134948	63.1284	-0.661065	0.1788	-3.69724	0.000217958	0.00857653
Peak00076262	chrX	64754247	64755097	TSS	LAS1L	237	271	156	369	374	335	346	249	254	210	248	102	96	158	226	229.692	-0.608813	0.146211	-4.16392	3.12825e-05	0.00216323	227.632	-0.393345	0.125147	-3.14305	0.00167196	0.0354409
Peak00034631	chr7	149193979	149195325	TSS	ZNF746	255	188	165	285	224	316	255	219	198	166	172	83	89	144	197	189.015	-0.608333	0.135203	-4.49941	6.81434e-06	0.000828162	187.122	-0.399	0.113232	-3.52374	0.000425506	0.0154034
Peak00073359	chr21	39286411	39286976	nonTSS	KCNJ6	33	43	21	62	59	89	31	59	57	31	35	20	20	26	39	38.992	-0.608087	0.18871	-3.22234	0.0012715	0.0248797	39.2426	-0.662704	0.193892	-3.41791	0.000631042	0.0174719
Peak00012842	chr2	227663015	227664896	TSS	IRS1,RP11-395N3.2,RP11-395N3.1	548	383	288	503	544	648	580	462	360	354	399	165	139	234	448	384.24	-0.608066	0.170279	-3.57101	0.000355612	0.0105705	380.058	-0.39582	0.13926	-2.84232	0.00447869	0.0668506
Peak00060047	chr15	93615633	93617279	TSS	RGMA,RP11-368J22.2	178	147	91	205	168	229	148	123	150	102	148	63	61	79	120	127.362	-0.60804	0.139418	-4.36127	1.29311e-05	0.00124845	126.622	-0.380223	0.130856	-2.90565	0.0036649	0.0590298
Peak00053722	chr13	31773731	31775076	TSS	B3GALTL	350	366	238	416	377	476	363	305	336	239	303	130	113	210	321	289.29	-0.607891	0.138719	-4.38217	1.17503e-05	0.00117614	287.039	-0.400138	0.120042	-3.33331	0.000858184	0.0235278
Peak00031317	chr7	6565956	6566760	nonTSS	GRID2IP	95	80	49	163	125	121	95	96	106	56	64	40	52	55	92	81.5646	-0.607788	0.154585	-3.93174	8.43322e-05	0.0040778	82.0818	-0.657423	0.161726	-4.06505	4.8022e-05	0.00321869
Peak00043935	chr10	79685642	79687586	TSS	DLG5,DLG5-AS1	197	112	86	250	186	341	160	149	238	127	111	77	71	73	191	147.309	-0.607785	0.183966	-3.30379	0.00095387	0.0205853	145.868	-0.378966	0.154634	-2.45072	0.0142569	0.133699
Peak00017794	chr3	179370090	179371719	TSS	RP11-473P24.2,USP13	457	405	290	519	546	583	533	393	424	381	367	178	116	256	398	370.337	-0.607514	0.148967	-4.07818	4.53887e-05	0.00276463	367.189	-0.39602	0.126182	-3.13849	0.00169818	0.0358949
Peak00034418	chr7	141250537	141251758	nonTSS	RP11-744I24.2,AGK	141	114	96	167	126	204	191	151	135	114	104	66	49	75	125	118.701	-0.607474	0.151093	-4.02053	5.80662e-05	0.00319853	119.355	-0.659447	0.1559	-4.22995	2.33745e-05	0.00208961
Peak00047641	chr11	67572473	67574034	nonTSS	FAM86C2P	150	191	195	290	269	200	214	331	183	94	110	85	119	165	201	182.892	-0.607338	0.199823	-3.03938	0.00237069	0.0378047	184.358	-0.655834	0.210483	-3.11585	0.00183417	0.0358639
Peak00060336	chr16	764749	765544	TSS	FBXL16,LA16c-380A1.1,METRN,FAM173A,CCDC78	88	70	65	199	197	148	144	193	113	59	53	62	57	105	111	105.37	-0.607338	0.207548	-2.92626	0.00343066	0.048467	103.264	-0.378709	0.162384	-2.33218	0.0196911	0.159124
Peak00055781	chr14	34930794	34932060	TSS	EGLN3,SPTSSA	428	299	182	316	277	417	452	296	335	233	253	86	138	206	272	269.194	-0.606677	0.184791	-3.28305	0.00102691	0.0215763	266.679	-0.395059	0.152809	-2.58532	0.00972881	0.108348
Peak00027360	chr6	24494726	24496104	TSS	GPLD1,ALDH5A1	269	298	208	347	351	382	309	274	311	183	253	126	114	175	268	247.175	-0.606633	0.117062	-5.18215	2.19348e-07	0.000112852	245.505	-0.394527	0.106366	-3.70916	0.000207945	0.00984489
Peak00008192	chr2	40716063	40717023	nonTSS	SLC8A1	110	149	91	94	107	144	167	84	94	96	83	48	41	49	98	94.5204	-0.606257	0.195598	-3.09951	0.0019384	0.0330811	94.8284	-0.660261	0.198219	-3.33096	0.000865461	0.0214179
Peak00017686	chr3	174158454	174159651	nonTSS	NAALADL2	396	323	267	500	471	419	571	372	299	349	366	165	117	196	274	324.59	-0.606157	0.169606	-3.57393	0.000351669	0.0104907	326.295	-0.659977	0.174962	-3.77213	0.000161863	0.00709999
Peak00036773	chr8	67624407	67625459	nonTSS	C8orf44-SGK3,SGK3	171	164	93	225	150	287	173	150	169	113	164	72	62	83	133	139.328	-0.605963	0.152588	-3.97123	7.15013e-05	0.00366156	139.991	-0.659137	0.155619	-4.23559	2.27948e-05	0.00206489
Peak00064037	chr17	36830334	36831550	TSS	C17orf96	117	106	102	173	165	165	123	131	115	62	81	72	82	86	83	107.654	-0.605843	0.13582	-4.46065	8.17123e-06	0.00093146	107.052	-0.368084	0.128141	-2.87248	0.00407262	0.0630299
Peak00025427	chr5	141228651	141230041	nonTSS	PCDH1	255	163	120	426	391	399	305	263	299	228	153	125	95	164	249	226.148	-0.605741	0.161385	-3.75339	0.00017446	0.00657713	227.677	-0.654997	0.170384	-3.84424	0.000120927	0.00581405
Peak00002336	chr1	63152986	63154521	TSS	DOCK7,RP11-230B22.1	237	159	116	221	220	339	283	166	188	154	155	74	75	122	184	170.205	-0.605708	0.162551	-3.72626	0.000194341	0.00707115	168.633	-0.390048	0.139063	-2.80482	0.00503448	0.0717581
Peak00015045	chr3	52090373	52090863	TSS	DUSP7,LINC00696	58	50	61	112	121	142	57	99	80	39	67	43	35	54	60	67.885	-0.605556	0.172005	-3.52057	0.000430628	0.0120104	67.1003	-0.367751	0.147607	-2.49143	0.0127231	0.124649
Peak00046136	chr11	13689522	13691212	nonTSS	FAR1,FAR1-IT1	649	647	455	930	976	1132	956	803	741	490	667	272	309	513	666	646.137	-0.605377	0.139095	-4.35226	1.3474e-05	0.00128374	649.937	-0.653488	0.147	-4.4455	8.76866e-06	0.00116022
Peak00071183	chr20	17511188	17512383	TSS	BFSP1	101	165	121	208	245	201	212	154	144	96	152	81	70	101	115	138.455	-0.605071	0.152246	-3.97429	7.05897e-05	0.00363659	137.593	-0.370234	0.138451	-2.67411	0.00749278	0.0907931
Peak00021728	chr4	159689542	159691039	TSS	FNIP2	191	291	197	388	323	519	355	259	272	158	306	101	121	169	238	245.442	-0.604651	0.172096	-3.51345	0.000442327	0.0121871	243.292	-0.383959	0.145527	-2.63841	0.00832959	0.0971966
Peak00044114	chr10	86051034	86051570	nonTSS	LINC00858	40	42	15	58	57	48	36	36	41	35	33	23	14	18	20	32.422	-0.604613	0.185438	-3.26045	0.00111235	0.0227925	32.568	-0.664291	0.186684	-3.55836	0.000373176	0.0122587
Peak00007044	chr1	249152384	249153903	TSS	ZNF672,ZNF692,AL672294.1	337	356	306	536	625	447	418	377	272	253	328	175	151	293	276	328.756	-0.604418	0.140615	-4.29838	1.72049e-05	0.00147715	325.561	-0.388702	0.116931	-3.3242	0.000886715	0.0239435
Peak00055636	chr14	24867967	24868654	TSS	NYNRIN	48	63	34	75	72	108	56	80	100	46	48	17	36	34	60	55.5158	-0.604332	0.193868	-3.11724	0.00182555	0.0317305	54.9072	-0.370943	0.163763	-2.26512	0.0235054	0.174215
Peak00040581	chr9	103188871	103190351	nonTSS	MSANTD3	215	244	158	227	202	292	228	178	152	143	211	80	65	107	164	170.979	-0.60431	0.171159	-3.53069	0.000414478	0.0117339	171.705	-0.657008	0.174292	-3.76959	0.000163514	0.00715478
Peak00012360	chr2	209118778	209120561	nonTSS	IDH1,IDH1-AS1	573	487	331	532	518	581	561	447	447	372	421	173	178	265	426	404.98	-0.604078	0.148474	-4.06857	4.73034e-05	0.00282769	406.873	-0.653974	0.152561	-4.28665	1.8139e-05	0.00183263
Peak00052144	chr12	98790884	98791759	nonTSS	NA	236	140	115	219	208	303	206	170	210	193	119	77	66	111	156	159.701	-0.604015	0.151801	-3.979	6.92059e-05	0.00359168	160.514	-0.654845	0.156217	-4.19189	2.76637e-05	0.00230839
Peak00026557	chr5	180610643	180611563	nonTSS	CTC-338M12.2,CTC-338M12.5,TRIM7	92	104	108	271	245	169	129	140	133	92	118	87	59	99	80	121.446	-0.603959	0.165358	-3.65243	0.000259775	0.00857835	122.244	-0.658741	0.172365	-3.82178	0.00013249	0.00617053
Peak00030301	chr6	144605785	144607836	nonTSS	UTRN	322	307	207	364	251	466	278	219	315	263	249	143	83	163	207	243.567	-0.603952	0.149383	-4.04297	5.27775e-05	0.00302376	244.508	-0.656925	0.150316	-4.37029	1.24083e-05	0.00145579
Peak00058173	chr15	34330405	34331573	TSS	AVEN,CHRM5	208	141	143	219	199	252	192	180	184	123	156	79	72	121	148	154.723	-0.603293	0.117806	-5.12108	3.03784e-07	0.000136302	153.445	-0.387694	0.105509	-3.67451	0.00023831	0.0108522
Peak00031388	chr7	8300821	8302356	nonTSS	ICA1,AC007009.1,AC007128.1	230	179	98	274	207	373	156	140	235	131	153	100	79	107	165	164.269	-0.603262	0.150837	-3.99944	6.34916e-05	0.00341214	164.998	-0.655334	0.153427	-4.27132	1.94321e-05	0.00190091
Peak00066179	chr18	3012434	3013693	nonTSS	LPIN2	301	288	260	378	418	416	290	301	229	215	247	122	122	227	238	259.488	-0.603239	0.128734	-4.68593	2.787e-06	0.000504876	260.933	-0.652394	0.135385	-4.81882	1.44408e-06	0.000418859
Peak00037947	chr8	119123442	119124626	TSS	EXT1	374	413	235	404	299	521	439	337	340	253	426	90	123	186	264	300.355	-0.603213	0.197343	-3.05667	0.00223814	0.036363	298.068	-0.37926	0.162532	-2.33345	0.0196245	0.158814
Peak00021872	chr4	169752890	169754671	nonTSS	PALLD,RP11-635L1.3	188	252	163	297	255	258	341	202	256	134	280	110	73	116	177	198.504	-0.603104	0.180188	-3.34708	0.000816663	0.0185311	199.349	-0.657825	0.183807	-3.5789	0.000345046	0.0115868
Peak00067338	chr18	55710636	55712473	TSS	NEDD4L	426	317	165	435	428	530	396	321	370	244	269	131	158	181	352	298.321	-0.603005	0.153985	-3.91598	9.00363e-05	0.00428383	295.671	-0.391894	0.129903	-3.01683	0.00255432	0.0473298
Peak00028583	chr6	52528241	52529942	nonTSS	RP1-152L7.9,RP1-152L7.5,TMEM14A	398	204	110	280	311	430	392	277	338	232	195	121	113	141	263	240.514	-0.602718	0.184305	-3.27022	0.00107462	0.0222853	241.714	-0.65401	0.190079	-3.44072	0.000580161	0.0165176
Peak00015030	chr3	51752940	51753549	nonTSS	GRM2	21	37	28	37	36	56	29	30	30	22	28	10	18	16	22	26.9557	-0.602425	0.197199	-3.05491	0.00225127	0.0364749	27.0804	-0.660763	0.199134	-3.31818	0.000906068	0.0221098
Peak00026303	chr5	174905104	174906347	nonTSS	SFXN1,CTC-571O20.1	156	80	70	168	151	189	155	143	130	86	69	63	56	71	139	109.415	-0.602323	0.166897	-3.60895	0.000307437	0.00959784	110.126	-0.651747	0.174617	-3.73242	0.000189646	0.00785816
Peak00011721	chr2	183988809	183989851	TSS	NUP35	307	218	156	275	270	381	320	234	241	185	190	113	91	154	239	214.759	-0.602103	0.139984	-4.30124	1.69845e-05	0.00146616	213.091	-0.387461	0.123088	-3.14784	0.00164484	0.0352133
Peak00074652	chr22	38203461	38204261	TSS	H1F0,GCAT	143	81	83	269	196	161	158	225	146	113	79	69	79	106	109	128.355	-0.602098	0.183888	-3.27426	0.00105941	0.022055	126.212	-0.37393	0.146526	-2.55197	0.0107115	0.113416
Peak00024638	chr5	112256845	112258405	TSS	REEP5	385	304	187	427	369	563	394	313	344	275	268	96	118	246	307	289.287	-0.601994	0.164421	-3.6613	0.000250935	0.0083845	285.863	-0.404502	0.131513	-3.07577	0.0020996	0.0412222
Peak00025900	chr5	157344891	157345382	nonTSS	NA	33	40	29	47	50	60	43	38	41	38	30	20	15	21	26	33.7898	-0.601992	0.16416	-3.66711	0.000245305	0.00827763	33.9448	-0.658011	0.164511	-3.9998	6.33959e-05	0.00388458
Peak00024272	chr5	95066501	95067898	TSS	CTD-2154I11.2,RHOBTB3	232	226	133	322	220	372	196	182	206	145	197	87	86	121	195	184.11	-0.601604	0.147036	-4.09155	4.28506e-05	0.00269732	182.75	-0.383163	0.13014	-2.94424	0.00323748	0.0548788
Peak00031318	chr7	6570371	6571212	nonTSS	GRID2IP	159	78	64	162	162	163	132	145	153	102	99	47	49	57	125	107.019	-0.601461	0.174857	-3.43974	0.000582281	0.0146755	107.689	-0.653079	0.181852	-3.59128	0.000329062	0.0112723
Peak00049591	chr12	2800021	2801711	nonTSS	CACNA1C,CACNA1C-AS1	216	171	182	318	319	421	203	242	270	173	142	146	87	169	216	206.603	-0.600545	0.121905	-4.92634	8.37832e-07	0.000239431	207.809	-0.649808	0.129366	-5.02301	5.08683e-07	0.000236278
Peak00044007	chr10	81585938	81587056	nonTSS	RP11-773D16.1,RP11-182L21.6	63	67	51	102	80	90	135	100	76	49	63	23	35	67	61	68.3497	-0.60039	0.19737	-3.04195	0.00235054	0.0375721	68.8193	-0.651297	0.205205	-3.17388	0.00150416	0.0314483
Peak00019069	chr4	18022213	18024156	TSS	LCORL	736	696	470	859	906	945	981	669	589	564	720	240	263	455	541	613.412	-0.600274	0.158005	-3.79909	0.000145229	0.005871	608.001	-0.389261	0.131484	-2.96052	0.0030712	0.05281
Peak00016468	chr3	125802203	125803445	nonTSS	SLC41A3,RP11-124N2.1	247	176	135	271	284	312	258	266	278	170	146	86	92	135	261	197.808	-0.600058	0.157459	-3.81089	0.000138469	0.00571169	199.048	-0.647215	0.16578	-3.90406	9.45917e-05	0.00503425
Peak00064814	chr17	53498111	53499756	TSS	MMD	303	242	237	448	367	482	375	322	304	244	218	157	134	233	261	275.44	-0.599765	0.104241	-5.75363	8.73474e-09	1.27186e-05	272.944	-0.39005	0.0827947	-4.71105	2.46443e-06	0.000633351
Peak00064044	chr17	36886092	36886943	TSS	MLLT6,CTB-58E17.9,AC006449.1,CISD3,RNA5SP440,PCGF2	119	105	138	195	158	176	153	153	111	89	100	45	62	110	118	118.229	-0.599518	0.165607	-3.62013	0.000294459	0.00936698	116.562	-0.391155	0.132929	-2.94258	0.00325495	0.0549151
Peak00015352	chr3	64519224	64519747	nonTSS	ADAMTS9	45	55	41	78	86	79	67	62	72	35	60	27	31	28	49	51.9291	-0.599458	0.159472	-3.75903	0.000170577	0.00650724	52.1902	-0.654389	0.16171	-4.04668	5.1949e-05	0.00342998
Peak00069624	chr19	39811045	39812029	nonTSS	LRFN1,CTC-246B18.8,GMFG	69	36	35	108	83	104	52	74	68	47	24	34	36	43	51	54.4493	-0.599403	0.184945	-3.24099	0.00119117	0.0238401	54.8404	-0.651007	0.192811	-3.37639	0.000734428	0.0192495
Peak00058693	chr15	52860369	52861833	TSS	ARPP19,RP11-23N2.4	217	253	168	244	241	313	240	194	156	153	188	106	98	132	143	183.507	-0.599353	0.135746	-4.41524	1.00897e-05	0.00106811	182.941	-0.366288	0.131916	-2.77666	0.005492	0.0758644
Peak00020081	chr4	81104679	81106202	nonTSS	RP11-377G16.2,PRDM8	337	335	269	334	315	447	359	229	321	205	299	150	95	188	276	266.922	-0.599309	0.152268	-3.93589	8.2889e-05	0.00401809	267.942	-0.650029	0.153876	-4.22438	2.39602e-05	0.00213018
Peak00066840	chr18	32447523	32448009	nonTSS	DTNA	52	40	24	54	58	79	56	42	33	41	38	22	13	26	31	38.22	-0.599231	0.180583	-3.31831	0.000905634	0.0198835	38.4159	-0.655499	0.18293	-3.58333	0.000339241	0.0114731
Peak00067578	chr18	67872488	67873629	TSS	RTTN	528	509	303	699	670	672	839	535	483	495	508	159	162	329	456	464.919	-0.598972	0.185273	-3.23291	0.00122535	0.0243095	459.541	-0.388587	0.149066	-2.60681	0.00913893	0.103277
Peak00075557	chrX	13706740	13707911	nonTSS	TCEANC,RAB9A	153	110	66	187	151	187	153	120	167	127	102	51	42	63	130	113.507	-0.598835	0.170019	-3.52215	0.000428056	0.0119697	114.116	-0.650286	0.175304	-3.70947	0.00020769	0.00832539
Peak00020301	chr4	89079327	89080663	nonTSS	ABCG2,RP11-147K6.1	212	82	52	162	115	208	175	125	152	96	72	59	62	85	113	112.23	-0.598753	0.195581	-3.06141	0.00220299	0.0359485	112.852	-0.650156	0.202114	-3.21678	0.00129636	0.0283713
Peak00046987	chr11	57078640	57079430	nonTSS	TNKS1BP1	260	195	118	332	292	298	363	264	250	204	195	115	104	126	202	210.783	-0.598627	0.153079	-3.91058	9.20766e-05	0.00435406	211.947	-0.65115	0.158635	-4.1047	4.04835e-05	0.00286368
Peak00061161	chr16	29624430	29625372	nonTSS	SLC7A5P1,CA5AP1	67	44	60	113	69	89	60	88	89	41	36	37	26	43	82	60.3447	-0.598556	0.188521	-3.17501	0.00149832	0.0278359	60.798	-0.64902	0.196982	-3.29481	0.000984871	0.0234869
Peak00017772	chr3	178788906	178790296	nonTSS	ZMAT3	331	211	139	333	241	413	299	211	230	245	180	89	85	135	225	212.127	-0.598311	0.173221	-3.45403	0.000552267	0.0141878	213.233	-0.648773	0.179009	-3.62424	0.000289812	0.0102611
Peak00054611	chr13	77459158	77461196	TSS	KCTD12,AC000403.1	500	503	318	480	489	719	689	474	471	411	420	185	143	314	431	417.574	-0.598165	0.165475	-3.61483	0.000300541	0.00945522	414.311	-0.387192	0.139773	-2.77014	0.00560327	0.0766137
Peak00007176	chr2	3522065	3523653	TSS	ADI1,AC142528.1	424	351	307	619	660	610	479	456	431	288	332	216	207	270	430	386.124	-0.598098	0.111286	-5.3744	7.68372e-08	5.49052e-05	382.505	-0.390435	0.0856341	-4.55934	5.13146e-06	0.000920259
Peak00030144	chr6	138724364	138726182	TSS	RP3-422G23.3,MARCKSL1P2,HEBP2	544	447	379	591	548	754	610	399	468	388	473	215	166	243	455	424.821	-0.597859	0.148915	-4.01476	5.95067e-05	0.00324316	422.291	-0.378078	0.131533	-2.87439	0.00404805	0.0627768
Peak00043100	chr10	44069508	44070327	nonTSS	ZNF239	81	91	49	86	103	137	124	110	77	60	82	35	31	63	71	76.4082	-0.597786	0.173906	-3.43742	0.000587293	0.0147619	76.8386	-0.649878	0.178928	-3.63206	0.000281166	0.0100786
Peak00050145	chr12	16063581	16064760	TSS	STRAP,DERA	216	126	82	198	164	235	215	139	184	158	121	74	55	86	129	137.95	-0.597564	0.164727	-3.62761	0.000286056	0.00919443	137.071	-0.365249	0.146681	-2.4901	0.0127709	0.124649
Peak00030430	chr6	150184427	150185870	TSS	LRP11,RP11-244K5.8	258	294	216	329	304	447	324	214	232	211	276	119	89	172	201	234.442	-0.597553	0.148368	-4.02752	5.63684e-05	0.00315	233.295	-0.373315	0.135501	-2.75508	0.00586784	0.0787211
Peak00005736	chr1	205648841	205650060	nonTSS	SLC45A3	105	63	58	144	123	128	83	111	149	62	68	53	32	74	92	84.7639	-0.597362	0.158767	-3.7625	0.000168225	0.00645569	85.3108	-0.647284	0.16592	-3.90117	9.57273e-05	0.00507678
Peak00056278	chr14	59103993	59105469	TSS	DACT1	111	180	97	114	103	175	166	132	117	82	115	58	55	74	97	109.177	-0.59729	0.180293	-3.31288	0.000923417	0.020108	108.906	-0.35695	0.160966	-2.21755	0.0265852	0.186739
Peak00048439	chr11	102961735	102963386	TSS	DCUN1D5	320	370	241	400	301	526	480	281	287	270	299	146	99	190	304	287.772	-0.596198	0.16953	-3.51677	0.000436826	0.0120959	286.047	-0.374269	0.14692	-2.54743	0.0108521	0.114408
Peak00034395	chr7	140217548	140218193	nonTSS	DENND2A	43	26	21	99	82	77	49	63	56	37	25	29	18	44	38	43.7561	-0.596116	0.204091	-2.92083	0.00349096	0.0490278	44.1268	-0.648723	0.213227	-3.04241	0.00234695	0.0420981
Peak00023549	chr5	59995294	59996547	TSS	DEPDC1B	367	345	222	436	397	616	445	333	360	283	311	128	117	200	383	311.516	-0.595954	0.163161	-3.65255	0.000259652	0.00857835	308.488	-0.389831	0.135067	-2.88621	0.00389912	0.0616233
Peak00035277	chr8	8749739	8751616	TSS	MFHAS1,RNU6-682P	265	169	113	303	223	362	245	226	249	193	131	120	76	121	217	189.71	-0.5956	0.153009	-3.89257	9.91859e-05	0.00453759	188.148	-0.371029	0.133001	-2.78968	0.00527602	0.0735427
Peak00050623	chr12	45609094	45610762	TSS	PLEKHA8P1,ANO6	379	409	250	416	389	528	359	301	337	233	393	128	108	244	271	301.727	-0.595594	0.161679	-3.6838	0.000229786	0.00788258	299.807	-0.380784	0.140419	-2.71176	0.00669264	0.084321
Peak00033969	chr7	127228145	127229277	TSS	GCC1,ARF5,FSCN3	347	246	148	352	285	450	334	297	289	225	232	142	98	173	243	244.308	-0.59554	0.136812	-4.35299	1.3429e-05	0.00128197	242.522	-0.374513	0.121204	-3.08994	0.002002	0.0400661
Peak00021776	chr4	164415333	164416490	TSS	TMA16	252	478	297	603	480	732	615	379	492	239	492	141	141	285	407	380.13	-0.595484	0.196578	-3.02925	0.00245162	0.0387465	376.411	-0.381573	0.159233	-2.39631	0.0165609	0.144481
Peak00050577	chr12	42719498	42720356	nonTSS	PPHLN1,ZCRB1	291	194	142	253	204	338	241	170	232	178	205	70	81	124	175	184.051	-0.595456	0.165725	-3.59304	0.000326845	0.0100253	184.852	-0.646758	0.169139	-3.82382	0.000131398	0.00613333
Peak00022767	chr5	16616354	16618630	TSS	Y_RNA,FAM134B,RP11-260E18.1,CTC-461F20.1	477	392	284	647	656	765	496	457	492	369	376	261	129	228	515	409.702	-0.595364	0.151939	-3.91843	8.91294e-05	0.00425906	406.289	-0.374351	0.128897	-2.90426	0.00368127	0.0591211
Peak00048594	chr11	111293369	111294262	nonTSS	POU2AF1,RP11-794P6.1	64	120	75	144	126	135	96	81	95	62	98	48	40	69	55	83.3964	-0.595298	0.15869	-3.75134	0.000175893	0.00659874	83.7656	-0.649811	0.160541	-4.04764	5.17359e-05	0.00341931
Peak00016361	chr3	122282541	122283836	TSS	PARP9,DTX3L	277	276	163	290	227	391	306	235	253	203	210	108	77	159	234	217.073	-0.595013	0.153176	-3.88449	0.000102543	0.00464683	215.639	-0.379492	0.135268	-2.80547	0.00502426	0.0717581
Peak00045992	chr11	9594492	9596106	TSS	snoU13,WEE1,RN7SL56P	362	323	287	474	507	433	379	303	319	253	338	118	152	224	294	304.255	-0.594879	0.142062	-4.18745	2.8211e-05	0.00202523	301.519	-0.387058	0.118678	-3.26143	0.00110853	0.0269533
Peak00066108	chr18	657100	658891	TSS	CLUL1,C18orf56,RP11-806L2.2,RP11-806L2.5,TYMS	321	304	249	413	414	480	316	233	293	273	318	137	97	178	234	269.364	-0.594733	0.1429	-4.16188	3.15637e-05	0.00216907	267.962	-0.370417	0.130538	-2.83761	0.00454525	0.0675141
Peak00072980	chr21	26933881	26934989	nonTSS	MIR155HG	210	165	112	137	148	215	225	157	153	113	162	65	57	98	125	138.209	-0.594698	0.177348	-3.35328	0.000798591	0.0183139	138.775	-0.64725	0.180426	-3.58734	0.000334071	0.0113676
Peak00042922	chr10	32734579	32735545	nonTSS	CCDC7	164	138	133	314	255	282	236	151	216	129	127	103	80	134	178	166.526	-0.594628	0.130395	-4.56021	5.11021e-06	0.000701726	167.485	-0.643672	0.13727	-4.6891	2.74406e-06	0.00059382
Peak00048261	chr11	94276761	94278340	TSS	PIWIL4,FUT4,RP11-867G2.8	408	390	280	390	326	560	399	304	328	257	357	153	119	198	308	305.8	-0.594613	0.15702	-3.78686	0.000152564	0.00603784	304.401	-0.372537	0.140557	-2.65042	0.00803911	0.0950454
Peak00024269	chr5	95053804	95054883	nonTSS	CTD-2154I11.2,RHOBTB3	89	96	49	151	116	169	101	79	131	95	85	43	32	47	85	85.1362	-0.594209	0.167061	-3.55683	0.000375353	0.0109379	85.5424	-0.647815	0.170241	-3.80528	0.000141644	0.00646615
Peak00073834	chr22	17847745	17848239	nonTSS	CECR2	48	39	36	43	51	46	33	53	45	29	32	20	17	21	38	35.7033	-0.594184	0.177667	-3.34436	0.000824729	0.0186474	35.9001	-0.649281	0.180319	-3.60074	0.000317315	0.0109718
Peak00050672	chr12	46917358	46918262	nonTSS	NA	102	187	116	162	145	184	127	116	104	75	142	60	57	46	113	112.07	-0.593999	0.194141	-3.05962	0.00221617	0.0361273	112.501	-0.649915	0.197635	-3.28846	0.00100738	0.0238886
Peak00051382	chr12	65003592	65005120	TSS	RP11-338E21.1,RASSF3	356	246	155	294	234	460	313	244	310	222	175	92	93	199	265	231.799	-0.593832	0.174047	-3.41191	0.000645084	0.015718	229.524	-0.389947	0.144319	-2.70198	0.00689286	0.0861367
Peak00008065	chr2	37019915	37020698	nonTSS	VIT	110	77	64	132	105	194	113	76	114	86	82	69	33	43	75	86.2012	-0.593795	0.160552	-3.69845	0.000216918	0.00759194	86.5501	-0.650335	0.161266	-4.0327	5.51403e-05	0.00355585
Peak00056696	chr14	71275325	71277004	TSS	MAP3K9,RP6-65G23.3	433	279	188	395	496	545	493	463	367	287	221	134	163	235	405	323.88	-0.593743	0.174558	-3.40141	0.000670398	0.0160623	319.397	-0.390952	0.137363	-2.84613	0.00442542	0.0662396
Peak00011317	chr2	170589295	170591136	TSS	SNORA51,KLHL23	216	262	178	301	237	327	243	178	233	155	222	83	91	115	218	195.359	-0.593707	0.157918	-3.7596	0.000170186	0.00649867	194.239	-0.37539	0.14053	-2.67125	0.00755692	0.0912519
Peak00060889	chr16	19729046	19730167	TSS	KNOP1,AC002550.5,IQCK	137	107	88	169	115	200	155	168	157	77	84	46	61	111	134	115.788	-0.593528	0.172646	-3.43783	0.000586397	0.0147518	114.156	-0.389332	0.139369	-2.79354	0.0052135	0.0730502
Peak00003457	chr1	110752400	110753503	TSS	SLC6A17,KCNC4-AS1,KCNC4	230	218	198	306	269	291	248	276	184	168	152	54	121	177	211	200.468	-0.593435	0.18018	-3.29357	0.000989231	0.0211006	197.523	-0.395816	0.140832	-2.81057	0.00494544	0.0713405
Peak00021684	chr4	156679584	156681418	TSS	GUCY1B3	356	707	467	926	853	1024	947	683	689	332	713	305	235	387	663	587.914	-0.593419	0.185537	-3.19838	0.00138201	0.0263738	582.638	-0.372027	0.152341	-2.44208	0.0146031	0.135293
Peak00034524	chr7	142984959	142985988	TSS	AC073342.12,TMEM139,CASP2,RN7SL535P,RN7SL481P	285	321	279	501	525	457	360	377	271	241	287	129	164	262	276	302.232	-0.593287	0.140004	-4.23764	2.25883e-05	0.00174146	298.754	-0.388817	0.108689	-3.57734	0.000347107	0.0135768
Peak00012929	chr2	231526170	231526733	nonTSS	NA	64	58	37	87	80	144	52	35	57	41	47	39	21	32	53	52.4889	-0.593217	0.187926	-3.15665	0.00159595	0.0289245	52.716	-0.648893	0.190691	-3.40285	0.000666879	0.0180815
Peak00030436	chr6	150247309	150247764	nonTSS	RP11-244K5.8,RAET1E-AS1,RAET1G,RP11-244K5.6	57	49	29	71	79	83	67	64	61	48	44	31	22	30	48	49.4406	-0.593165	0.148646	-3.99045	6.59475e-05	0.00347388	49.7061	-0.647229	0.150887	-4.28949	1.79085e-05	0.00181735
Peak00020661	chr4	108852031	108853601	TSS	RP11-286E11.1,CYP2U1,RP11-286E11.2	531	397	241	449	316	576	512	373	402	310	363	155	134	229	358	341.519	-0.592971	0.171042	-3.46682	0.000526647	0.0137261	339.168	-0.375524	0.145954	-2.5729	0.0100851	0.110259
Peak00042059	chr10	5707907	5709014	TSS	ASB13	99	58	46	91	52	103	70	88	92	66	50	32	21	59	51	62.3903	-0.592962	0.184279	-3.21775	0.00129202	0.0251824	61.7507	-0.359523	0.158417	-2.26948	0.0232392	0.173046
Peak00014320	chr3	32279652	32280707	TSS	RP11-384L8.1,CMTM8,RP11-384L8.2	236	147	114	211	186	271	216	206	166	148	142	64	72	128	156	157.048	-0.592954	0.154797	-3.83053	0.000127867	0.00538348	155.277	-0.382721	0.128278	-2.98353	0.00284945	0.0509282
Peak00047849	chr11	73018202	73019565	TSS	P2RY6,RP11-800A3.7,ARHGEF17	187	182	152	318	326	263	203	226	190	169	140	93	96	153	174	182.594	-0.592942	0.121572	-4.87729	1.07554e-06	0.000277017	180.637	-0.384551	0.0957372	-4.01673	5.90113e-05	0.00456016
Peak00027354	chr6	24359924	24360765	nonTSS	DCDC2,KAAG1,RNU6-391P	228	162	102	264	237	266	288	279	200	172	175	93	49	162	167	179.918	-0.592718	0.179709	-3.29821	0.000973041	0.0208902	181.131	-0.642919	0.188478	-3.41111	0.000647	0.017773
Peak00050244	chr12	22487255	22488994	TSS	ST8SIA1	380	255	144	267	275	387	431	264	260	230	236	122	83	136	267	238.096	-0.592382	0.188647	-3.14016	0.00168854	0.0299976	236.416	-0.364141	0.158604	-2.29591	0.0216808	0.165957
Peak00042406	chr10	15130272	15131114	TSS	DCLRE1CP1,ACBD7,GAPDHP45,C10orf111,RPP38	232	219	158	329	397	411	290	262	330	201	187	106	100	162	297	231.19	-0.592382	0.146913	-4.0322	5.52561e-05	0.00312401	228.676	-0.390275	0.118731	-3.28705	0.00101241	0.0256009
Peak00048231	chr11	93347459	93348070	nonTSS	RP11-178H8.3	50	57	34	94	83	98	77	64	46	55	55	28	15	32	53	52.5135	-0.592244	0.182706	-3.24151	0.00118898	0.0238268	52.8399	-0.646737	0.188378	-3.43319	0.000596514	0.0168531
Peak00004612	chr1	165737666	165738793	TSS	TMCO1,RP11-466F5.8	292	322	213	373	277	337	331	295	284	222	299	76	82	183	258	245.894	-0.592087	0.186667	-3.17188	0.00151455	0.0280379	243.292	-0.383305	0.152378	-2.51549	0.0118869	0.119726
Peak00066404	chr18	12271464	12272293	nonTSS	CIDEA	95	105	63	168	199	202	99	83	136	110	79	57	32	57	113	98.6557	-0.591913	0.177319	-3.33813	0.00084345	0.0189385	99.1696	-0.644017	0.182352	-3.53171	0.000412877	0.013188
Peak00049432	chr11	133938613	133939397	TSS	JAM3	174	134	87	236	199	246	132	157	214	92	119	82	67	84	179	138.507	-0.591793	0.153246	-3.86172	0.000112592	0.00495669	137.353	-0.371057	0.133689	-2.77552	0.00551135	0.0758963
Peak00031552	chr7	17979197	17980849	TSS	SNX13	457	380	217	470	379	690	642	374	363	324	304	167	166	250	375	352.97	-0.591773	0.168015	-3.52214	0.000428081	0.0119697	350.114	-0.376181	0.141902	-2.65098	0.00802576	0.0949921
Peak00044034	chr10	82167583	82169234	nonTSS	FAM213A	292	193	133	287	219	357	296	254	274	165	210	99	111	148	194	206.108	-0.591636	0.144936	-4.08205	4.464e-05	0.00275423	207.158	-0.642659	0.14956	-4.29701	1.7312e-05	0.00177728
Peak00067475	chr18	60805005	60806128	nonTSS	BCL2	145	212	153	244	286	260	163	127	159	128	175	78	78	109	134	155.91	-0.591418	0.151317	-3.90848	9.28799e-05	0.00437863	156.564	-0.644074	0.153302	-4.20135	2.6533e-05	0.0022508
Peak00004894	chr1	175160833	175162754	nonTSS	KIAA0040,RP5-1114G22.2	319	170	97	260	201	465	325	241	296	224	128	106	92	140	225	206.698	-0.591389	0.196401	-3.01113	0.00260281	0.0403589	207.806	-0.641872	0.203413	-3.15552	0.00160214	0.032855
Peak00066589	chr18	21268872	21270046	TSS	LAMA3	102	77	62	102	82	174	92	83	105	87	57	45	28	48	86	77.6146	-0.59107	0.168188	-3.51434	0.000440856	0.0121725	77.1206	-0.357793	0.151458	-2.36233	0.0181605	0.152121
Peak00013962	chr3	17783417	17784939	nonTSS	TBC1D5	411	378	296	580	552	494	436	443	432	339	332	165	125	359	341	361.074	-0.591061	0.136876	-4.31822	1.57295e-05	0.0014066	363.261	-0.63823	0.145875	-4.37518	1.21335e-05	0.0014366
Peak00023411	chr5	54522162	54523519	TSS	MCIDAS,CCNO,RP11-506H20.1	208	198	106	209	178	271	153	181	155	126	191	78	75	77	119	148.288	-0.590694	0.163217	-3.61907	0.000295669	0.00938613	147.737	-0.348894	0.149203	-2.33838	0.0193676	0.157411
Peak00070177	chr19	49241841	49242726	TSS	RASIP1,IZUMO1,FUT1	106	103	121	228	196	152	160	221	134	82	105	48	74	134	112	127.277	-0.590406	0.190606	-3.09752	0.00195146	0.0332121	124.94	-0.379248	0.148526	-2.55341	0.0106674	0.113239
Peak00073099	chr21	32930906	32932369	nonTSS	TIAM1,AP000251.3	604	647	497	909	1082	1017	768	677	695	461	709	273	246	391	724	611.863	-0.590341	0.152316	-3.87576	0.000106291	0.00476064	615.249	-0.639334	0.159214	-4.01557	5.93031e-05	0.00372661
Peak00010150	chr2	118942730	118944385	nonTSS	AC093901.1	280	265	172	294	321	336	330	223	204	212	191	118	95	138	240	218.513	-0.590122	0.14354	-4.1112	3.936e-05	0.0025355	219.521	-0.640666	0.14694	-4.36004	1.30036e-05	0.00149953
Peak00075760	chrX	24664879	24666153	TSS	PCYT1B,PCYT1B-AS1	258	251	115	346	292	389	317	266	289	237	232	100	92	140	215	222.516	-0.590066	0.157886	-3.7373	0.000186008	0.00685518	220.676	-0.370316	0.135609	-2.73077	0.00631871	0.0816192
Peak00035076	chr8	1921362	1922768	nonTSS	KBTBD11-OT1,RP11-439C15.4,KBTBD11,RP11-439C15.5	112	88	67	173	123	174	76	86	119	66	102	50	40	56	89	89.0254	-0.590056	0.15387	-3.83477	0.000125679	0.00532623	89.4939	-0.64301	0.157972	-4.07041	4.6931e-05	0.00316151
Peak00014481	chr3	37903076	37904065	TSS	AC093415.2,CTDSPL	157	83	47	172	106	208	119	117	121	86	85	44	55	67	99	98.2691	-0.590049	0.178911	-3.298	0.000973779	0.0208922	97.2066	-0.363589	0.151059	-2.40693	0.0160872	0.141829
Peak00053831	chr13	37493671	37494823	nonTSS	SMAD9,LAMTOR3P1,RPL29P28	113	124	75	102	91	134	62	71	106	63	80	40	36	35	96	78.9214	-0.58984	0.193613	-3.0465	0.00231524	0.0371748	79.1944	-0.643399	0.19622	-3.27896	0.00104189	0.0244194
Peak00076995	chrX	128673951	128675311	TSS	OCRL	118	120	64	133	98	135	91	82	96	82	91	53	24	57	75	83.8432	-0.589656	0.161528	-3.65048	0.000261756	0.00860618	83.5925	-0.349879	0.152049	-2.3011	0.0213861	0.165469
Peak00074980	chr22	43669866	43670293	nonTSS	SCUBE1,Z99756.1	18	24	22	29	36	36	24	23	26	15	24	13	11	16	13	21.1361	-0.589275	0.195138	-3.01979	0.00252948	0.0395757	21.2328	-0.648223	0.196595	-3.29726	0.000976346	0.0233801
Peak00070516	chr19	55628359	55629507	TSS	PPP1R12C,CTD-2587H24.1	121	134	170	313	309	230	191	284	168	98	118	69	119	163	161	170.248	-0.588538	0.19856	-2.96403	0.00303639	0.0448216	167.163	-0.373247	0.154604	-2.41421	0.0157693	0.140631
Peak00074386	chr22	31198562	31199339	nonTSS	OSBP2	126	132	114	243	250	234	135	179	185	107	132	62	65	117	157	140.889	-0.588525	0.145372	-4.04841	5.15665e-05	0.00298764	141.821	-0.636624	0.154624	-4.11724	3.83437e-05	0.00276533
Peak00055980	chr14	49601658	49602131	nonTSS	NA	46	31	16	61	57	49	32	29	41	28	33	18	15	19	27	31.3517	-0.588009	0.184362	-3.18943	0.00142554	0.0269178	31.512	-0.645045	0.186836	-3.45248	0.000555468	0.0160009
Peak00026930	chr6	10722896	10723688	nonTSS	TMEM14C	169	140	86	142	124	209	183	110	139	130	117	42	52	80	105	116.614	-0.587819	0.178607	-3.29114	0.00099783	0.0212195	117.086	-0.63991	0.181632	-3.52311	0.000426509	0.0134798
Peak00044051	chr10	82295356	82296310	nonTSS	TSPAN14,RP11-137H2.4,SH2D4B	106	170	120	144	131	248	256	172	169	99	151	55	56	108	140	136.622	-0.587658	0.197735	-2.97194	0.0029592	0.044104	137.308	-0.638279	0.203997	-3.12887	0.00175482	0.0348665
Peak00004996	chr1	180199155	180199916	TSS	LHX4	74	65	61	87	61	80	63	57	63	59	34	40	26	40	48	55.6515	-0.587503	0.157589	-3.72808	0.000192944	0.00704021	55.4934	-0.34392	0.150898	-2.27915	0.022658	0.170915
Peak00020156	chr4	83718749	83721165	TSS	SCD5	422	285	199	420	324	493	344	277	393	295	252	165	145	148	272	281.924	-0.587391	0.137886	-4.25999	2.04437e-05	0.00164121	280.988	-0.355872	0.130813	-2.72046	0.00651917	0.082913
Peak00049104	chr11	124492250	124493317	TSS	PANX3,TBRG1,SIAE	212	148	88	186	184	294	265	220	140	133	125	91	71	117	155	154.69	-0.587293	0.170599	-3.44253	0.000576294	0.0145961	153.224	-0.359741	0.145222	-2.47717	0.0132427	0.126731
Peak00032397	chr7	48018421	48019501	TSS	HUS1,SUN3	234	260	183	315	282	301	256	177	261	180	196	100	78	143	241	204.409	-0.586877	0.142605	-4.11541	3.86487e-05	0.00250431	203.168	-0.37575	0.12808	-2.93371	0.00334938	0.055721
Peak00033744	chr7	113044266	113044951	nonTSS	NA	53	26	22	43	57	54	35	32	42	19	29	25	16	14	37	31.918	-0.586744	0.193952	-3.0252	0.0024847	0.0390773	32.0659	-0.644337	0.19627	-3.28292	0.00102739	0.0242249
Peak00018449	chr3	196729374	196731019	nonTSS	MFI2,MFI2-AS1	179	158	161	259	249	225	169	169	199	114	148	97	82	131	152	159.831	-0.586541	0.105208	-5.57504	2.4747e-08	2.65464e-05	160.658	-0.637192	0.110038	-5.79067	7e-09	1.79099e-05
Peak00052103	chr12	96587702	96588467	nonTSS	ELK3	97	62	53	87	58	148	82	77	94	53	58	36	33	54	67	67.3987	-0.586196	0.168394	-3.4811	0.000499362	0.0132538	67.7347	-0.638113	0.171769	-3.71495	0.000203243	0.00820004
Peak00032238	chr7	42951081	42952090	TSS	RP11-111K18.2,C7orf25,PSMA2,AC010132.11	248	196	130	324	367	365	310	286	289	199	181	122	131	171	203	223.135	-0.585701	0.120601	-4.85652	1.19465e-06	0.000292682	221.245	-0.371792	0.101622	-3.65857	0.000253625	0.0112633
Peak00015405	chr3	67705763	67706913	TSS	SUCLG2,RP11-81N13.1	126	224	140	149	125	282	180	122	169	117	142	72	50	89	146	137.067	-0.585632	0.19043	-3.07531	0.00210286	0.0348244	136.845	-0.352493	0.165537	-2.1294	0.0332216	0.209035
Peak00050231	chr12	22198932	22200125	TSS	CMAS	388	297	193	316	406	469	405	299	294	297	253	150	97	163	300	274.513	-0.585256	0.1582	-3.69946	0.000216057	0.00757758	272.795	-0.363048	0.138729	-2.61696	0.00887176	0.101539
Peak00020474	chr4	99578564	99580339	TSS	TSPAN5,RP11-1299A16.3	413	174	119	314	230	371	303	250	283	236	142	129	97	155	215	217.802	-0.58508	0.179401	-3.26129	0.00110907	0.0227538	216.116	-0.355213	0.152337	-2.33176	0.0197131	0.159171
Peak00022635	chr5	10627454	10628442	nonTSS	ANKRD33B,ANKRD33B-AS1	258	192	114	336	338	337	334	239	294	218	141	106	83	151	275	214.413	-0.585034	0.171842	-3.40449	0.000662888	0.0159816	215.709	-0.632703	0.17978	-3.51932	0.000432662	0.0136071
Peak00068892	chr19	16186623	16187844	TSS	CTD-2231E14.4,TPM4	74	96	148	144	164	128	100	115	99	64	81	61	78	61	69	97.7545	-0.584842	0.192059	-3.04512	0.00232585	0.03727	97.3168	-0.327971	0.165908	-1.97682	0.048062	0.256085
Peak00025883	chr5	157001988	157003273	TSS	ADAM19,AC106801.1,RNU6-390P	234	201	125	199	151	266	139	103	161	143	153	70	59	70	141	141.309	-0.584552	0.187891	-3.11112	0.00186382	0.0320887	141.082	-0.34645	0.164423	-2.10706	0.0351121	0.214984
Peak00004587	chr1	164527839	164528661	TSS	PBX1	271	270	193	386	442	348	437	322	302	281	292	106	113	173	250	265.858	-0.584186	0.164256	-3.55657	0.000375734	0.0109379	263.23	-0.367907	0.136776	-2.68986	0.00714824	0.0881825
Peak00049118	chr11	124668922	124670952	TSS	MSANTD2,RP11-677M14.6,RP11-677M14.7,RP11-677M14.5	329	202	179	247	161	472	345	302	301	217	232	95	84	172	223	227.105	-0.584113	0.195926	-2.9813	0.00287029	0.0431707	224.897	-0.363229	0.160443	-2.26391	0.0235799	0.174407
Peak00059613	chr15	79602890	79604110	TSS	TMED3	150	157	117	207	234	214	231	188	203	100	147	87	88	102	165	153.286	-0.583853	0.135806	-4.29916	1.71445e-05	0.00147502	152.256	-0.362094	0.123042	-2.94286	0.00325192	0.0549151
Peak00072856	chr21	17101838	17103209	TSS	USP25	429	394	271	463	460	557	493	363	326	330	365	128	142	239	345	337.854	-0.58377	0.157931	-3.69636	0.000218709	0.00762006	334.909	-0.376279	0.132129	-2.84782	0.00440196	0.0661343
Peak00019013	chr4	15779418	15780934	TSS	CD38	239	292	184	215	176	302	233	187	221	179	238	79	64	136	154	187.097	-0.5836	0.188199	-3.10097	0.00192885	0.0329471	186.537	-0.355223	0.162383	-2.18757	0.028701	0.19375
Peak00021070	chr4	128801635	128803032	TSS	PLK4	555	445	341	494	539	615	653	453	401	418	496	164	153	250	382	406.657	-0.583351	0.175326	-3.32723	0.000877132	0.0194626	403.609	-0.364478	0.147463	-2.47166	0.0134487	0.127792
Peak00050385	chr12	27932324	27934197	TSS	MANSC4,RP11-860B13.1,KLHL42	322	366	264	368	363	494	408	230	329	260	316	128	111	184	301	283.55	-0.583254	0.159965	-3.64613	0.000266224	0.00870563	282.287	-0.366943	0.142171	-2.581	0.00985148	0.108924
Peak00076201	chrX	55934282	55935802	nonTSS	SNORD112,RP13-188A5.1	184	118	90	178	217	241	210	145	170	166	134	63	48	82	136	137.091	-0.583159	0.169908	-3.4322	0.000598713	0.014972	137.773	-0.635472	0.174535	-3.64095	0.000271637	0.00983786
Peak00035653	chr8	22224286	22225731	nonTSS	PIWIL2,SLC39A14	169	174	134	171	145	224	119	126	160	94	170	64	62	83	108	128.955	-0.583087	0.165569	-3.52171	0.000428777	0.0119804	129.418	-0.63706	0.166565	-3.82469	0.000130936	0.00612034
Peak00006337	chr1	226297165	226298841	nonTSS	NA	207	220	218	323	298	323	186	186	276	172	165	104	94	188	195	201.637	-0.582999	0.125172	-4.65756	3.19975e-06	0.000548643	202.646	-0.631432	0.130224	-4.84882	1.242e-06	0.000392151
Peak00039393	chr9	27528013	27530169	nonTSS	MOB3B,IFNK	206	311	168	516	441	533	294	304	315	166	258	174	115	204	300	268.777	-0.582856	0.154824	-3.76464	0.000166791	0.00641788	270.397	-0.632596	0.162516	-3.89252	9.92065e-05	0.0051561
Peak00065175	chr17	63133094	63133775	TSS	RGS9	141	130	114	253	212	210	119	166	157	112	106	55	74	102	153	133.368	-0.582796	0.147633	-3.9476	7.89385e-05	0.00390258	131.665	-0.379108	0.11622	-3.26198	0.00110637	0.0269533
Peak00031369	chr7	7984063	7985017	nonTSS	RPA3-AS1,AC009473.1	156	170	90	194	189	193	233	135	101	109	109	65	87	100	108	131.36	-0.582627	0.168782	-3.45196	0.000556536	0.0142595	131.971	-0.634902	0.172758	-3.6751	0.000237759	0.00906146
Peak00048482	chr11	105892448	105893467	nonTSS	MSANTD4	755	788	467	915	906	1126	1266	794	654	602	744	237	262	527	750	685.512	-0.582567	0.184927	-3.15026	0.00163125	0.0293182	689.3	-0.630585	0.192654	-3.27315	0.00106354	0.0247524
Peak00022223	chr4	186124437	186125579	nonTSS	KIAA1430,SNX25	159	144	108	265	212	326	308	247	276	122	146	92	79	154	216	180.269	-0.582488	0.178029	-3.27187	0.00106839	0.022188	181.457	-0.63024	0.186738	-3.37499	0.000738182	0.0193037
Peak00028281	chr6	42419984	42421285	nonTSS	TRERF1	183	178	148	306	331	270	144	217	185	135	116	128	104	151	143	174.578	-0.582368	0.133403	-4.36549	1.26839e-05	0.00123276	175.596	-0.633261	0.140336	-4.51246	6.408e-06	0.000987581
Peak00026884	chr6	7726048	7726974	TSS	BMP6	130	81	54	162	154	167	163	139	128	115	90	45	51	74	94	103.789	-0.582312	0.167087	-3.48508	0.000491987	0.0130925	102.567	-0.360565	0.140023	-2.57505	0.0100226	0.109688
Peak00003581	chr1	113932414	113934135	TSS	MAGI3	376	383	287	484	496	539	461	434	482	347	338	136	161	309	342	355.481	-0.582236	0.134055	-4.34325	1.40391e-05	0.0013175	352.07	-0.383999	0.106448	-3.60739	0.000309287	0.0127806
Peak00011141	chr2	163174327	163175807	TSS	IFIH1,GCA	395	376	183	318	282	607	526	314	298	304	291	119	111	233	271	294.155	-0.582022	0.19322	-3.01223	0.00259336	0.0402973	292.043	-0.363853	0.160033	-2.27361	0.0229894	0.172531
Peak00076661	chrX	102883374	102885304	TSS	TCEAL3,AL049610.1,TCEAL3-AS1,TCEAL1	154	145	125	201	167	252	159	151	171	136	153	77	57	73	132	136.862	-0.581683	0.136105	-4.27379	1.92178e-05	0.00157608	136.219	-0.351606	0.129965	-2.70539	0.00682237	0.0855266
Peak00025705	chr5	150157885	150159075	nonTSS	SMIM3,AC010441.1	173	166	113	245	163	349	225	194	203	153	168	93	58	96	174	161.917	-0.581673	0.160689	-3.61987	0.000294751	0.00936855	162.758	-0.633822	0.165674	-3.82571	0.000130396	0.00610801
Peak00039455	chr9	32384204	32385250	nonTSS	ACO1	314	260	183	292	213	391	385	253	253	213	226	98	92	142	273	229.798	-0.581621	0.180523	-3.22186	0.00127362	0.0249148	230.906	-0.631302	0.186171	-3.39098	0.000696438	0.0186002
Peak00018585	chr4	2043529	2044493	TSS	NELFA,C4orf48	90	36	49	100	85	87	61	73	56	37	34	42	30	63	41	56.6091	-0.581447	0.183927	-3.1613	0.00157068	0.0286627	56.0137	-0.340897	0.15715	-2.16925	0.0300639	0.197808
Peak00021152	chr4	134072096	134074283	TSS	RP11-9G1.3,PCDH10	708	377	297	559	588	857	793	506	586	467	400	319	184	172	553	466.573	-0.581018	0.19174	-3.03024	0.00244361	0.0386569	464.277	-0.339414	0.161097	-2.10689	0.0351271	0.214984
Peak00063483	chr17	17743179	17743828	nonTSS	SREBF1,TOM1L2	88	79	86	148	126	110	135	133	91	59	57	62	48	87	86	90.3713	-0.581009	0.165357	-3.51366	0.000441975	0.012186	90.9865	-0.631331	0.173468	-3.63948	0.000273192	0.00987267
Peak00023412	chr5	54528583	54529944	TSS	MCIDAS,CCNO,RP11-506H20.1	199	184	95	161	118	206	152	154	124	105	147	65	58	70	123	126.401	-0.580936	0.180508	-3.21834	0.00128937	0.0251464	125.903	-0.344001	0.158971	-2.16393	0.0304701	0.198853
Peak00013474	chr3	4508337	4509288	TSS	SUMF1	199	130	108	199	193	214	188	154	180	129	123	83	45	104	163	140.402	-0.580878	0.140855	-4.12395	3.7243e-05	0.00244193	139.285	-0.364265	0.124426	-2.92756	0.00341628	0.0562247
Peak00076341	chrX	70150216	70151186	TSS	SLC7A3	93	78	66	78	60	89	70	67	69	62	67	33	28	24	59	61.265	-0.580592	0.189885	-3.0576	0.00223118	0.0362987	61.1107	-0.329514	0.168193	-1.95915	0.0500954	0.261601
Peak00021910	chr4	170712741	170713365	nonTSS	AC106878.1,PTGES3P3	55	62	41	85	97	100	87	66	67	46	63	43	23	42	49	58.5514	-0.580532	0.144926	-4.00572	6.18282e-05	0.00334371	58.8325	-0.63492	0.146387	-4.33728	1.44258e-05	0.00158779
Peak00057326	chr14	93673032	93674090	TSS	RP11-371E8.4,C14orf142,UBR7	194	149	143	281	276	314	208	239	201	158	149	92	99	166	149	179.027	-0.580414	0.114653	-5.06236	4.14101e-07	0.000164729	177.148	-0.373946	0.0880171	-4.24856	2.15148e-05	0.0025024
Peak00073954	chr22	20255307	20256224	TSS	RTN4R	37	60	48	90	62	72	45	93	49	45	38	26	30	35	45	50.0913	-0.580268	0.191447	-3.03096	0.00243776	0.0385747	49.4686	-0.339467	0.161063	-2.10767	0.0350599	0.214984
Peak00017815	chr3	179691619	179692485	nonTSS	PEX5L	156	129	98	181	128	155	178	113	97	94	129	91	36	40	108	111.245	-0.579792	0.197538	-2.93509	0.00333448	0.0475747	111.71	-0.63793	0.201646	-3.16361	0.00155827	0.0322105
Peak00071532	chr20	30448866	30449876	TSS	DUSP15,TTLL9	104	51	53	182	149	148	93	115	103	68	60	53	48	72	85	86.6766	-0.579744	0.16861	-3.43837	0.000585235	0.0147355	85.5078	-0.3567	0.138679	-2.57214	0.0101073	0.110302
Peak00046942	chr11	48001385	48003134	TSS	PTPRJ	204	139	94	171	118	273	148	124	160	132	108	57	63	80	134	127.29	-0.579721	0.172216	-3.36623	0.000762027	0.0176336	126.534	-0.355312	0.151395	-2.34692	0.0189295	0.154939
Peak00049152	chr11	125495179	125496706	TSS	STT3A,CHEK1	265	194	149	351	386	359	309	275	263	218	192	130	99	193	210	226.766	-0.579595	0.116643	-4.96897	6.73084e-07	0.000214008	224.638	-0.36859	0.0933341	-3.94915	7.84301e-05	0.00540313
Peak00002141	chr1	54953818	54954315	nonTSS	NA	40	45	47	72	52	72	56	43	50	43	26	20	23	46	32	42.9006	-0.579492	0.17328	-3.34424	0.000825071	0.0186474	43.1406	-0.631773	0.177247	-3.56437	0.000364733	0.0120769
Peak00046180	chr11	14664602	14666650	TSS	PSMA1,PDE3B	310	310	310	315	267	424	290	209	250	196	330	108	94	159	228	245.434	-0.579022	0.186041	-3.11234	0.00185613	0.0320382	244.452	-0.352395	0.159432	-2.21031	0.0270834	0.188636
Peak00042621	chr10	23383920	23385480	TSS	MSRB2	159	191	131	287	261	327	277	219	193	155	160	108	88	139	182	182.375	-0.578907	0.125359	-4.618	3.8745e-06	0.000610218	180.941	-0.361702	0.10953	-3.30231	0.000958907	0.0247725
Peak00005029	chr1	181073680	181075093	nonTSS	NA	313	270	191	472	474	450	326	288	312	247	210	131	153	228	281	274.477	-0.578893	0.117821	-4.91334	8.95379e-07	0.000250322	276.046	-0.626429	0.126319	-4.95909	7.08233e-07	0.000275101
Peak00040649	chr9	107525832	107527125	TSS	NIPSNAP3A,NIPSNAP3B	213	182	113	272	277	370	266	208	212	144	189	132	55	151	186	186.1	-0.578869	0.146916	-3.94013	8.14381e-05	0.00398766	184.85	-0.352316	0.130746	-2.69466	0.00704605	0.0876434
Peak00053791	chr13	34391907	34393012	TSS	RFC3	224	148	95	250	260	267	205	131	159	124	164	81	70	99	160	153.039	-0.578858	0.152228	-3.80257	0.000143204	0.00581919	151.947	-0.355839	0.13474	-2.64094	0.0082677	0.0967897
Peak00017521	chr3	167097607	167098413	nonTSS	ZBBX	276	344	156	325	325	355	291	243	286	217	271	110	61	167	251	232.746	-0.57884	0.175369	-3.3007	0.000964449	0.020744	233.772	-0.62878	0.180064	-3.49197	0.000479463	0.0145055
Peak00021354	chr4	144105174	144106985	TSS	RP11-284M14.1,USP38	503	507	358	632	547	664	572	467	457	445	451	224	166	283	406	426.264	-0.57876	0.130106	-4.44837	8.65236e-06	0.000962756	423.874	-0.361321	0.117115	-3.08518	0.00203427	0.0402433
Peak00017075	chr3	148846997	148848362	TSS	HPS3	389	285	167	299	223	473	396	253	265	214	235	118	107	183	261	246.99	-0.578468	0.175394	-3.2981	0.000973414	0.0208902	245.412	-0.360585	0.150124	-2.40192	0.0163091	0.142964
Peak00049133	chr11	124980965	124982089	nonTSS	TMEM218,KRT18P59	351	467	356	518	561	590	663	428	469	293	403	136	196	331	442	398.039	-0.578452	0.17098	-3.38315	0.000716586	0.0168344	400.118	-0.625483	0.177804	-3.51782	0.000435115	0.0136094
Peak00006606	chr1	233085899	233087374	TSS	NTPCR	157	137	111	198	216	200	167	152	133	98	98	73	79	105	145	132.621	-0.578351	0.123231	-4.69324	2.68916e-06	0.000492946	131.518	-0.366726	0.107039	-3.42609	0.000612335	0.0190747
Peak00066682	chr18	24235426	24237605	nonTSS	KCTD1,AQP4-AS1	422	258	257	406	437	461	303	298	295	263	307	201	101	160	266	281.981	-0.578185	0.140209	-4.12374	3.72772e-05	0.0024421	283.26	-0.632154	0.142904	-4.42364	9.70521e-06	0.00125906
Peak00015584	chr3	75471314	75471805	nonTSS	ALG1L6P,FAM86DP	41	37	31	37	39	72	42	33	28	28	31	18	13	24	29	32.0785	-0.578145	0.18582	-3.11132	0.00186252	0.0320887	32.2237	-0.633618	0.187364	-3.38174	0.000720281	0.0190304
Peak00060616	chr16	8962090	8963342	nonTSS	RP11-77H9.2,CARHSP1,RP11-77H9.6	238	203	243	416	555	420	271	351	308	223	230	123	137	198	295	266.125	-0.578052	0.153444	-3.76718	0.0001651	0.00637063	267.917	-0.62685	0.163002	-3.84565	0.000120231	0.00579957
Peak00014071	chr3	22413507	22414724	nonTSS	ZNF385D,HMGB1P5	170	97	64	133	138	294	192	134	148	102	75	68	65	64	151	119.32	-0.57803	0.198109	-2.91775	0.00352571	0.0493094	119.937	-0.629371	0.204444	-3.07846	0.00208075	0.0389646
Peak00007483	chr2	12856045	12858626	TSS	RP11-333O1.1,TRIB2	608	360	361	608	598	645	577	519	412	451	375	230	170	313	414	423.766	-0.578	0.136613	-4.23093	2.32728e-05	0.00177124	419.967	-0.363953	0.112796	-3.22664	0.00125252	0.0290731
Peak00067315	chr18	55114258	55114902	nonTSS	ONECUT2	69	72	31	107	114	135	57	71	83	51	76	48	28	41	44	63.8304	-0.577856	0.170186	-3.39544	0.000685189	0.0163003	64.1236	-0.634976	0.172502	-3.68098	0.000232337	0.00892682
Peak00044414	chr10	96304920	96306186	TSS	TBC1D12,HELLS	174	107	86	144	149	251	206	129	158	126	113	59	41	101	130	124.549	-0.577806	0.174837	-3.30483	0.000950346	0.0205265	123.444	-0.359375	0.149367	-2.40599	0.0161288	0.141847
Peak00047982	chr11	76776863	76778710	nonTSS	CAPN5	379	259	179	435	460	441	347	392	309	271	227	131	167	240	256	285.616	-0.577793	0.133177	-4.33855	1.43428e-05	0.00133199	287.355	-0.62671	0.141922	-4.41589	1.00597e-05	0.00127809
Peak00001616	chr1	39874109	39875258	nonTSS	MACF1,KIAA0754	287	211	224	465	538	420	354	430	341	255	176	145	207	226	270	290.531	-0.577701	0.15805	-3.65518	0.000257006	0.00851608	292.523	-0.627452	0.167721	-3.74105	0.000183252	0.00767464
Peak00016924	chr3	141263510	141264059	nonTSS	RASA2	53	26	34	52	47	53	68	40	40	30	23	27	20	37	25	37.2298	-0.577564	0.191564	-3.01499	0.00256987	0.0400333	37.427	-0.632888	0.19529	-3.24076	0.00119211	0.0267508
Peak00028831	chr6	73972416	73973575	nonTSS	RP11-257K9.8,KHDC1,AC019205.1,RP11-398K22.12	285	243	145	257	226	341	238	153	209	161	235	78	77	101	202	187.366	-0.577466	0.181408	-3.18324	0.00145639	0.0273675	188.069	-0.629408	0.184804	-3.40581	0.000659681	0.0180022
Peak00035245	chr8	8085325	8086866	nonTSS	FAM85B,FAM86B3P,ALG1L13P	205	245	156	365	340	429	397	331	270	171	206	102	156	172	273	243.007	-0.577406	0.16775	-3.44207	0.000577277	0.0145979	244.522	-0.626278	0.176021	-3.55797	0.000373735	0.012271
Peak00012204	chr2	204192306	204193828	TSS	ABI2,RP11-363J17.1	231	137	129	224	192	310	215	205	188	175	143	83	63	124	166	163.923	-0.577095	0.14731	-3.91756	8.94482e-05	0.00426901	162.364	-0.361733	0.12529	-2.88716	0.00388736	0.061528
Peak00055302	chr13	113548128	113549043	nonTSS	ATP11A,AL356740.1,MCF2L	63	50	22	88	79	72	51	90	69	30	31	41	28	48	46	51.3918	-0.576922	0.191941	-3.00573	0.00264943	0.0407868	51.7553	-0.629473	0.199639	-3.15306	0.00161569	0.0330207
Peak00067250	chr18	51795429	51797091	TSS	POLI	367	356	261	341	324	502	499	318	313	291	307	112	119	241	293	298.115	-0.576846	0.173651	-3.32187	0.000894157	0.01971	295.78	-0.368451	0.145882	-2.52568	0.0115473	0.117853
Peak00057031	chr14	81407555	81408908	nonTSS	CEP128	112	193	118	208	200	279	329	212	195	136	200	91	52	137	131	164.987	-0.576726	0.193692	-2.97754	0.00290574	0.0435173	165.831	-0.629748	0.199825	-3.15149	0.00162438	0.0331574
Peak00074056	chr22	22862283	22863527	nonTSS	snoU13,ZNF280B,ZNF280A	100	105	85	197	209	186	108	138	163	99	109	64	50	91	109	113.803	-0.576688	0.132588	-4.34949	1.36454e-05	0.00129424	114.48	-0.627376	0.139331	-4.50278	6.707e-06	0.00100029
Peak00043459	chr10	63211649	63213350	TSS	TMEM26,RP11-809M12.1	257	166	145	283	234	347	283	203	251	173	194	109	72	100	239	193.151	-0.576607	0.162146	-3.5561	0.000376399	0.01095	191.74	-0.353289	0.140809	-2.50898	0.0121079	0.120744
Peak00034932	chr7	157460990	157461917	nonTSS	PTPRN2	62	84	89	88	92	87	77	67	76	48	98	39	20	42	50	66.0367	-0.576526	0.197412	-2.92042	0.00349557	0.0490657	66.2993	-0.633517	0.200452	-3.16044	0.00157528	0.0324143
Peak00035111	chr8	2211829	2212807	nonTSS	NA	378	572	460	662	642	731	648	539	312	299	667	205	178	291	373	445.682	-0.576453	0.19572	-2.94529	0.00322655	0.04659	447.977	-0.630271	0.202525	-3.11206	0.00185787	0.036157
Peak00027505	chr6	27106825	27107756	TSS	HIST1H2BJ,HIST1H2AG,HIST1H2BK,HIST1H4I,HIST1H2AH,MIR3143	89	95	103	128	207	101	94	89	63	84	76	53	46	63	64	87.2606	-0.576159	0.185204	-3.11095	0.00186487	0.0320887	86.7136	-0.33043	0.16072	-2.05593	0.0397892	0.230024
Peak00004160	chr1	154971537	154972470	nonTSS	FLAD1,LENEP,ZBTB7B	87	118	124	243	264	170	104	192	97	79	117	70	66	115	96	123.641	-0.575806	0.194383	-2.96223	0.00305423	0.0449731	124.597	-0.628531	0.203971	-3.08147	0.00205979	0.0387055
Peak00032715	chr7	70158489	70159946	nonTSS	AUTS2	243	152	107	183	175	242	156	158	173	111	115	84	89	83	159	143.365	-0.575696	0.150037	-3.83703	0.000124532	0.0052863	143.986	-0.627243	0.152614	-4.10999	3.95675e-05	0.00281791
Peak00058233	chr15	38855844	38857562	TSS	RASGRP1	295	257	212	390	346	462	329	314	276	231	248	182	83	196	259	258.624	-0.57569	0.120639	-4.77202	1.82387e-06	0.000382483	256.974	-0.353136	0.108568	-3.25267	0.00114325	0.0274252
Peak00027535	chr6	27782417	27783352	TSS	HIST1H4PS1,HIST1H2BL,HIST1H2AI,HIST1H3H,HIST1H2AJ,HIST1H2BM,HIST1H4J	177	172	166	216	235	174	220	208	209	133	149	71	62	160	169	162.906	-0.575667	0.161461	-3.56536	0.000363359	0.0107315	161.135	-0.37026	0.133474	-2.77402	0.00553682	0.0759952
Peak00018263	chr3	193775811	193776465	nonTSS	RP11-407B7.1	39	54	40	51	49	57	55	39	44	33	43	18	18	27	35	38.9006	-0.575431	0.173601	-3.31467	0.000917507	0.0200387	39.0608	-0.629896	0.174004	-3.62001	0.000294592	0.0103895
Peak00003261	chr1	101939606	101940035	nonTSS	NA	35	28	27	33	35	32	42	29	34	26	24	9	14	19	26	26.7875	-0.575049	0.195101	-2.94744	0.00320414	0.0464537	26.9197	-0.630458	0.19723	-3.19656	0.00139075	0.0297413
Peak00052035	chr12	94541674	94543722	TSS	RP11-74K11.1,PLXNC1	297	348	308	283	303	457	328	223	255	165	326	120	120	187	239	256.636	-0.574949	0.179288	-3.20684	0.00134203	0.025905	255.848	-0.350667	0.156168	-2.24544	0.0247399	0.177846
Peak00009836	chr2	105489376	105490368	nonTSS	RP11-13J10.1,AC018730.4,LINC01159	189	162	109	192	181	194	203	161	188	122	163	98	52	85	138	143.22	-0.574787	0.142668	-4.02884	5.60519e-05	0.00314596	143.808	-0.628371	0.143567	-4.37685	1.20408e-05	0.00143115
Peak00041140	chr9	126691772	126692917	TSS	DENND1A	179	107	90	179	190	242	167	172	160	109	97	72	77	136	106	132.614	-0.574569	0.136159	-4.21984	2.44479e-05	0.00182468	131.366	-0.361978	0.115924	-3.12255	0.00179289	0.0370542
Peak00009879	chr2	106360937	106362302	nonTSS	NCK2	323	219	167	392	251	428	296	298	269	220	196	118	123	169	252	236.497	-0.574569	0.137886	-4.16699	3.08645e-05	0.00214393	237.865	-0.624048	0.145219	-4.29727	1.72913e-05	0.00177728
Peak00018907	chr4	10458172	10459367	nonTSS	ZNF518B	231	116	87	221	221	298	272	204	187	142	112	89	76	141	171	162.271	-0.574539	0.170034	-3.37896	0.000727605	0.0170259	163.264	-0.62334	0.177708	-3.50766	0.000452071	0.0139533
Peak00005955	chr1	211306815	211308045	TSS	KCNH1,KCNH1-IT1	229	190	101	315	293	331	288	293	231	204	153	107	75	127	251	200.401	-0.574446	0.17195	-3.34078	0.000835439	0.0188024	197.917	-0.359458	0.139067	-2.58478	0.00974398	0.108396
Peak00004553	chr1	161993266	161994411	TSS	OLFML2B	147	111	68	167	131	227	165	127	200	123	91	70	55	75	126	118.774	-0.574445	0.157364	-3.65043	0.0002618	0.00860618	118.166	-0.345448	0.143308	-2.41052	0.0159296	0.141134
Peak00007601	chr2	18740827	18742291	TSS	RDH14,NT5C1B-RDH14,NT5C1B	564	526	326	631	615	807	840	551	489	510	506	190	163	322	517	478.743	-0.574433	0.179646	-3.19759	0.00138581	0.0264136	474.106	-0.365246	0.146542	-2.49243	0.0126871	0.124519
Peak00074577	chr22	37447517	37448269	TSS	KCTD17,RN7SKP214	74	44	47	72	80	103	64	93	81	52	52	31	23	56	53	58.8266	-0.574273	0.16167	-3.55213	0.000382124	0.0110706	58.1232	-0.35006	0.14057	-2.49029	0.012764	0.124649
Peak00064681	chr17	48132741	48134684	TSS	RP11-1094H24.4,ITGA3	137	94	79	238	295	243	166	210	214	98	103	110	64	119	157	145.404	-0.574239	0.17389	-3.30232	0.000958899	0.0206649	143.765	-0.343397	0.144569	-2.37531	0.0175342	0.149197
Peak00053029	chr12	125171762	125172929	nonTSS	NA	81	90	83	158	158	105	85	77	106	57	92	61	41	41	86	84.1376	-0.573942	0.166753	-3.44188	0.00057769	0.0145979	84.5378	-0.629131	0.170054	-3.6996	0.000215943	0.00851745
Peak00043881	chr10	77054345	77055421	nonTSS	ZNF503-AS1,RP11-399K21.11,RP11-399K21.5	177	152	77	194	179	261	196	153	180	132	141	77	81	94	109	139.696	-0.573536	0.134268	-4.27158	1.94091e-05	0.00157882	140.278	-0.627087	0.135152	-4.63986	3.48651e-06	0.000693357
Peak00017915	chr3	183542430	183544286	TSS	MAP6D1,PARL	274	158	113	286	248	287	244	259	261	212	148	94	101	120	189	190.245	-0.573469	0.152515	-3.76007	0.000169863	0.00649857	188.493	-0.353885	0.129446	-2.73383	0.00626014	0.0813553
Peak00061813	chr16	66304142	66304799	nonTSS	NA	54	68	52	79	81	96	44	47	82	51	55	33	19	39	48	53.7125	-0.573427	0.157464	-3.64164	0.00027091	0.00882497	53.9247	-0.627297	0.157238	-3.98947	6.62198e-05	0.00398411
Peak00024372	chr5	98373262	98374091	nonTSS	NA	91	151	71	122	106	136	130	86	74	49	95	43	46	69	87	87.6264	-0.573388	0.187655	-3.05555	0.0022465	0.0364477	87.9819	-0.625201	0.191248	-3.26907	0.00107903	0.0249987
Peak00032488	chr7	50727240	50728745	nonTSS	GRB10	203	112	96	204	195	341	180	151	201	113	102	89	65	102	195	147.09	-0.573196	0.16843	-3.40317	0.000666092	0.0160238	147.901	-0.621676	0.174831	-3.55588	0.000376717	0.0123323
Peak00002933	chr1	91966012	91967468	TSS	CDC7	174	174	154	255	312	266	199	184	189	163	164	83	74	121	184	170.87	-0.573114	0.127929	-4.47995	7.46592e-06	0.000878304	169.387	-0.361697	0.108914	-3.32095	0.000897102	0.0240931
Peak00001389	chr1	32965856	32966840	nonTSS	RP1-27O5.3,ZBTB8B	53	43	51	107	75	105	46	56	86	44	46	33	18	52	55	54.5017	-0.572701	0.170881	-3.35146	0.000803868	0.0183867	54.8446	-0.623883	0.176951	-3.52574	0.000422299	0.0133954
Peak00023261	chr5	43396840	43397547	nonTSS	CCL28	76	72	61	121	99	203	133	94	90	73	99	37	32	61	76	82.9734	-0.572469	0.182994	-3.12835	0.00175792	0.0308328	83.4381	-0.625461	0.18857	-3.31687	0.000910332	0.0221894
Peak00055945	chr14	45722063	45722979	nonTSS	MIS18BP1	352	339	204	592	630	477	492	352	271	284	343	193	137	226	317	327.562	-0.572434	0.156033	-3.66867	0.000243813	0.00824893	329.432	-0.624246	0.16279	-3.83466	0.000125737	0.00597165
Peak00048609	chr11	111472504	111474481	TSS	SIK2	441	535	375	596	641	612	639	527	415	366	520	175	186	344	406	434.228	-0.572374	0.158293	-3.61591	0.000299292	0.00943514	430.419	-0.364414	0.131287	-2.77571	0.00550808	0.0758963
Peak00026393	chr5	176899337	176900938	TSS	DBN1,PDLIM7	182	130	170	284	281	223	145	155	182	134	109	96	98	101	166	157.267	-0.572295	0.145856	-3.92371	8.71953e-05	0.00418478	156.143	-0.346811	0.12888	-2.69096	0.00712474	0.088011
Peak00030886	chr6	166399864	166401407	nonTSS	PDE10A,LINC00473	297	220	151	277	263	316	198	244	172	227	221	107	68	96	164	192.028	-0.572097	0.17404	-3.28716	0.00101202	0.0214058	192.936	-0.627389	0.178336	-3.51801	0.000434795	0.0136094
Peak00076608	chrX	100805161	100806146	nonTSS	ARMCX1	118	107	68	130	112	168	165	98	123	92	98	61	42	63	91	97.8627	-0.57203	0.147767	-3.87117	0.000108313	0.00482614	98.2582	-0.625323	0.148431	-4.21289	2.52121e-05	0.00218907
Peak00059882	chr15	90293410	90294717	TSS	WDR93,MESP1,MRPL15P1,MESP2	95	128	142	119	118	141	114	104	113	79	112	48	46	84	79	99.7325	-0.572021	0.176134	-3.24764	0.00116368	0.0234507	99.3108	-0.3417	0.156932	-2.17738	0.0294525	0.19634
Peak00012940	chr2	231729212	231729984	TSS	ITM2C	150	140	106	235	206	280	168	221	167	142	140	56	68	132	143	148.498	-0.571853	0.152238	-3.75632	0.000172429	0.00654865	146.448	-0.368975	0.116783	-3.15948	0.00158051	0.0343724
Peak00057447	chr14	98243206	98244416	nonTSS	RP11-204N11.2	51	92	73	129	134	115	105	107	67	76	64	32	35	74	71	78.1464	-0.571846	0.181703	-3.14714	0.00164874	0.0295248	78.6716	-0.622305	0.189633	-3.28163	0.00103208	0.0242922
Peak00001801	chr1	43996416	43997515	nonTSS	PTPRF	88	64	57	121	78	94	57	97	73	35	39	48	39	59	68	65.6594	-0.57178	0.176229	-3.24453	0.00117644	0.0236385	66.0981	-0.622533	0.183747	-3.38799	0.000704079	0.0187591
Peak00015393	chr3	67048109	67049380	TSS	KBTBD8	640	649	373	919	957	1011	951	686	682	523	632	204	247	526	666	608.311	-0.571188	0.170721	-3.34574	0.00082064	0.0185886	600.741	-0.378688	0.132796	-2.85166	0.00434909	0.0656916
Peak00073964	chr22	20785181	20785776	nonTSS	SCARF2,KLHL22	49	45	45	119	109	88	48	71	77	46	47	37	25	54	48	56.9121	-0.571155	0.168388	-3.39191	0.000694077	0.0164357	57.3058	-0.623143	0.175498	-3.55071	0.000384199	0.0125033
Peak00005146	chr1	184355450	184357356	nonTSS	RP11-382D12.2,C1orf21	306	358	273	434	370	464	356	281	277	210	359	135	154	189	240	282.899	-0.571042	0.146653	-3.89385	9.86674e-05	0.00452703	284.099	-0.623757	0.14919	-4.18096	2.90284e-05	0.0023629
Peak00024798	chr5	121297133	121298489	TSS	SRFBP1	259	253	171	306	280	411	395	249	237	220	222	133	82	170	237	230.432	-0.570823	0.150853	-3.78395	0.000154356	0.00609317	228.979	-0.351068	0.133303	-2.63361	0.00844814	0.0980477
Peak00063634	chr17	25782759	25784013	nonTSS	KSR1,RP11-720N19.2	176	151	125	234	247	265	151	161	227	127	138	74	83	109	179	154.913	-0.570522	0.124459	-4.58401	4.56148e-06	0.00067052	155.704	-0.619452	0.129716	-4.77546	1.793e-06	0.000467029
Peak00049150	chr11	125438926	125439957	nonTSS	EI24,STT3A-AS1,RNU6-1156P	266	209	177	391	390	452	419	367	368	219	251	155	99	230	292	270.305	-0.570452	0.149491	-3.81596	0.000135655	0.0056291	271.996	-0.619106	0.158221	-3.91292	9.11852e-05	0.0049133
Peak00024660	chr5	112823745	112824495	TSS	MCC,RNU4ATAC13P	92	36	32	74	50	94	64	59	60	56	31	30	25	35	44	49.7057	-0.57043	0.190815	-2.98945	0.00279484	0.042308	49.3255	-0.325386	0.164946	-1.97268	0.0485319	0.2573
Peak00013073	chr2	234762768	234763637	TSS	HJURP	217	164	156	295	301	317	258	232	210	176	177	93	89	170	184	192.759	-0.570246	0.118724	-4.80313	1.56205e-06	0.000346245	190.739	-0.363911	0.0906342	-4.01516	5.94047e-05	0.00456016
Peak00015552	chr3	72936815	72937967	TSS	PSMD12P,RP11-728B21.3,GXYLT2	269	237	164	314	233	338	188	238	238	171	285	104	62	112	186	198.906	-0.570018	0.175823	-3.24201	0.00118691	0.0237977	197.762	-0.33787	0.152438	-2.21644	0.0266616	0.187031
Peak00013386	chr2	242785900	242786795	nonTSS	AC114730.2,PDCD1	45	39	50	108	83	93	57	68	71	44	42	34	25	54	46	54.2534	-0.570005	0.161042	-3.53948	0.000400923	0.0114802	54.6267	-0.621319	0.168123	-3.69563	0.000219345	0.00860653
Peak00060972	chr16	23159871	23161316	TSS	USP31	113	108	152	169	144	223	166	179	118	89	101	52	79	110	123	125.156	-0.569914	0.176855	-3.2225	0.00127078	0.024876	123.629	-0.35546	0.145241	-2.44737	0.0143902	0.134597
Peak00052376	chr12	107711695	107712450	TSS	BTBD11	167	157	97	274	228	274	193	218	165	122	161	48	73	154	154	156.386	-0.56952	0.173815	-3.27658	0.00105072	0.0219155	153.934	-0.372957	0.133032	-2.80351	0.00505491	0.0718586
Peak00028145	chr6	39196674	39197628	TSS	KCNK5	201	130	115	295	263	305	178	228	212	127	149	73	106	120	192	169.984	-0.56944	0.151842	-3.75023	0.000176675	0.00661103	167.826	-0.365175	0.118273	-3.08758	0.00201797	0.040115
Peak00054371	chr13	60105490	60106142	nonTSS	NA	102	168	112	173	172	204	154	99	172	92	172	53	47	56	131	120.991	-0.568957	0.194763	-2.92128	0.00348593	0.0489839	121.435	-0.622749	0.198502	-3.13724	0.00170546	0.0341926
Peak00050378	chr12	27676152	27677614	nonTSS	PPFIBP1	374	210	153	489	416	545	442	360	403	373	205	138	107	220	315	296.212	-0.568791	0.182904	-3.10978	0.00187226	0.0321942	298.095	-0.618101	0.191576	-3.2264	0.00125359	0.0277461
Peak00010347	chr2	127782548	127783645	nonTSS	RNU7-182P,RP11-521O16.1,RP11-521O16.2	193	173	106	162	125	235	155	133	161	117	118	81	68	84	127	131.239	-0.568566	0.146473	-3.88171	0.000103725	0.00467843	131.696	-0.621042	0.146208	-4.24766	2.16013e-05	0.00201291
Peak00038869	chr9	503831	505170	nonTSS	KANK1,RP11-165F24.5,RN7SL412P	109	155	127	232	215	332	150	181	197	87	133	84	75	115	183	149.674	-0.568275	0.162253	-3.50239	0.000461099	0.012543	150.562	-0.616894	0.169577	-3.63784	0.000274929	0.0099031
Peak00027259	chr6	20403271	20404553	TSS	E2F3	298	358	361	393	440	409	313	258	296	228	387	151	115	212	220	286.539	-0.568091	0.167297	-3.39571	0.000684511	0.0162983	285.65	-0.338909	0.149007	-2.27445	0.0229389	0.172395
Peak00018530	chr4	1066605	1067163	nonTSS	RNF212	31	53	33	75	57	64	47	46	64	36	44	26	22	26	35	41.9192	-0.567955	0.163984	-3.46347	0.000533249	0.0138403	42.1096	-0.623512	0.165302	-3.77196	0.000161973	0.00709999
Peak00019918	chr4	74903936	74905164	TSS	CXCL3	252	195	149	256	224	312	210	199	212	201	186	122	82	79	161	181.189	-0.56794	0.14554	-3.90228	9.52889e-05	0.00443553	180.905	-0.324031	0.140786	-2.30159	0.0213585	0.165469
Peak00022628	chr5	10563163	10565087	TSS	ANKRD33B	334	215	150	385	338	424	270	246	349	190	170	118	130	173	309	239.795	-0.567601	0.149672	-3.7923	0.000149259	0.00596762	237.572	-0.364011	0.123937	-2.93707	0.00331333	0.0554164
Peak00071565	chr20	31071032	31072130	nonTSS	C20orf112	124	172	175	209	221	201	114	156	165	103	120	89	78	124	118	140.728	-0.567448	0.146345	-3.87746	0.000105554	0.00473598	141.401	-0.618808	0.150207	-4.1197	3.79373e-05	0.0027518
Peak00042183	chr10	8095264	8096286	nonTSS	GATA3-AS1,RP11-379F12.4,RP11-379F12.3,GATA3	183	254	211	332	324	290	205	220	202	139	261	110	92	126	191	201.038	-0.567375	0.158144	-3.5877	0.000333602	0.0101598	202.01	-0.620442	0.162465	-3.81892	0.000134038	0.0062216
Peak00051365	chr12	64173255	64174382	TSS	RP11-415I12.3,TMEM5	322	316	200	292	307	449	434	270	265	238	297	84	94	169	298	257.12	-0.567235	0.193673	-2.92883	0.0034024	0.0482317	254.864	-0.357784	0.158562	-2.25642	0.0240443	0.175638
Peak00044502	chr10	98944842	98946110	TSS	ARHGAP19-SLIT1,SLIT1	173	115	74	255	216	235	126	194	145	105	113	69	72	104	147	134.529	-0.567165	0.157878	-3.59243	0.000327608	0.0100407	132.737	-0.356315	0.125336	-2.84288	0.00447084	0.0668264
Peak00006314	chr1	225997401	225998318	nonTSS	RP11-145A3.4,EPHX1	111	106	87	133	88	128	105	78	120	86	78	29	46	66	89	87.0036	-0.567091	0.168829	-3.35896	0.000782352	0.0180336	87.3883	-0.617441	0.172116	-3.58735	0.000334062	0.0113676
Peak00018467	chr3	197281107	197283128	nonTSS	BDH1	413	369	298	663	730	586	440	488	470	272	368	227	218	324	411	398.061	-0.566989	0.115112	-4.92553	8.4132e-07	0.000239431	400.423	-0.615583	0.124506	-4.94419	7.64624e-07	0.000280596
Peak00053466	chr13	25268139	25268666	nonTSS	ATP12A,RNY1P7,RPL26P34	31	32	41	60	58	68	48	37	52	42	31	22	25	25	25	38.1957	-0.566889	0.170555	-3.32379	0.000888038	0.0196312	38.3693	-0.623376	0.17196	-3.62512	0.00028883	0.0102397
Peak00032645	chr7	65337653	65339140	TSS	VKORC1L1	215	277	204	327	332	326	285	260	211	194	225	103	115	178	202	221.837	-0.566863	0.129947	-4.36225	1.28731e-05	0.00124493	220.224	-0.354943	0.113268	-3.13366	0.00172641	0.0362378
Peak00006973	chr1	246887163	246888725	TSS	SCCPDH	243	235	164	296	320	341	260	218	232	181	229	118	84	129	224	207.678	-0.566706	0.124619	-4.54749	5.42885e-06	0.000724531	206.567	-0.347765	0.115807	-3.00296	0.00267366	0.0487841
Peak00071086	chr20	11871048	11873276	nonTSS	BTBD3	418	380	316	509	496	615	464	382	440	367	373	222	140	189	397	362.791	-0.5667	0.133854	-4.23372	2.29853e-05	0.00176315	364.39	-0.618738	0.136663	-4.52746	5.96959e-06	0.000962408
Peak00011515	chr2	177133691	177135001	TSS	MTX2	195	196	170	177	143	298	191	167	203	152	154	73	70	115	164	159.224	-0.566641	0.164707	-3.44029	0.000581095	0.0146504	158.496	-0.348428	0.147017	-2.36998	0.0177892	0.150302
Peak00063574	chr17	20811555	20812320	nonTSS	RP11-344E13.3,RNASEH1P1	71	100	91	73	97	91	74	68	91	54	62	27	53	47	62	70.0504	-0.566518	0.189357	-2.9918	0.00277341	0.0420977	70.2908	-0.620013	0.19152	-3.23733	0.00120656	0.0269656
Peak00002608	chr1	76091382	76092152	nonTSS	NA	68	36	28	70	48	83	80	43	43	40	38	26	21	33	40	44.2019	-0.566456	0.187161	-3.02657	0.00247346	0.0389524	44.429	-0.620995	0.190917	-3.2527	0.00114313	0.0259853
Peak00054641	chr13	79176919	79178125	TSS	RNF219-AS1,RP11-52L5.6,POU4F1	179	129	73	215	174	244	194	170	119	123	148	85	50	81	122	132.577	-0.566237	0.164187	-3.44874	0.000563209	0.0143801	131.601	-0.329934	0.144039	-2.29058	0.0219876	0.167613
Peak00014538	chr3	39221990	39222842	nonTSS	XIRP1	211	156	107	289	283	324	327	279	216	145	127	96	111	167	224	194.371	-0.565766	0.172298	-3.28365	0.00102472	0.0215478	195.704	-0.613224	0.181848	-3.37217	0.000745777	0.0194341
Peak00065843	chr17	77751292	77753068	TSS	CBX2	115	89	127	256	260	181	125	157	127	78	79	107	80	99	113	127.18	-0.565527	0.177198	-3.1915	0.00141536	0.0268241	126.129	-0.318375	0.151746	-2.09807	0.0358985	0.217231
Peak00037661	chr8	104513407	104514308	TSS	RP11-1C8.4,RIMS2	200	105	72	209	179	261	124	124	146	151	102	66	46	87	118	123.829	-0.565371	0.170909	-3.30802	0.000939585	0.0203624	122.78	-0.339503	0.146983	-2.30981	0.0208986	0.163581
Peak00013507	chr3	5028121	5029083	nonTSS	BHLHE40-AS1,BHLHE40	131	97	61	140	86	147	105	85	102	82	74	39	34	80	83	85.4937	-0.565249	0.160629	-3.51898	0.000433203	0.0120518	85.9279	-0.615082	0.165053	-3.72656	0.000194111	0.00797734
Peak00042457	chr10	17242801	17243948	TSS	TRDMT1	246	286	211	348	299	353	353	229	314	196	224	114	81	230	265	239.35	-0.564884	0.152844	-3.69583	0.000219167	0.00762911	237.47	-0.36373	0.129584	-2.8069	0.00500212	0.0717581
Peak00020895	chr4	119606094	119607035	TSS	METTL14	279	292	193	282	237	366	314	207	260	213	273	84	76	149	225	220.387	-0.564766	0.180558	-3.12789	0.00176069	0.0308742	219.169	-0.349433	0.154293	-2.26474	0.0235288	0.174269
Peak00020311	chr4	89299697	89300810	TSS	HERC6	245	271	185	296	263	400	362	231	235	247	239	104	95	156	199	225.084	-0.564133	0.155557	-3.62653	0.000287257	0.00921768	223.911	-0.344117	0.138626	-2.48235	0.0130518	0.125801
Peak00062506	chr16	85495357	85496740	nonTSS	NA	122	156	145	222	153	199	100	129	144	98	118	90	42	112	109	124.363	-0.564023	0.156244	-3.60989	0.000306329	0.00958061	124.978	-0.615845	0.160667	-3.83306	0.00012656	0.00598319
Peak00033178	chr7	94138709	94140302	TSS	CASD1	345	443	277	335	350	576	496	315	310	278	366	151	95	229	328	313.121	-0.563762	0.184538	-3.05499	0.00225068	0.0364749	311.633	-0.346423	0.156538	-2.21303	0.0268959	0.188061
Peak00063432	chr17	16945138	16945996	TSS	MPRIP	180	213	171	321	377	322	277	314	233	175	221	106	112	174	204	216.469	-0.563584	0.137949	-4.08546	4.39888e-05	0.00273549	214.158	-0.352451	0.11013	-3.20032	0.00137273	0.0308635
Peak00074344	chr22	30642018	30642898	TSS	RP1-102K2.6,LIF,RP1-102K2.8	48	34	39	91	83	109	76	64	79	34	41	36	34	42	57	54.6678	-0.563575	0.170679	-3.30196	0.000960123	0.0206705	54.1906	-0.329552	0.150069	-2.19601	0.0280914	0.192287
Peak00065274	chr17	65989100	65990211	TSS	BPTF,C17orf58,RP11-855A2.5	99	79	99	132	87	186	67	91	74	66	79	35	40	88	58	81.8114	-0.563555	0.18944	-2.97484	0.00293137	0.0438416	80.9662	-0.339181	0.159004	-2.13316	0.0329114	0.207914
Peak00076396	chrX	71458388	71459383	TSS	PIN4,ERCC6L	132	126	93	205	198	212	149	145	174	112	149	56	64	96	114	127.848	-0.56349	0.127027	-4.436	9.16457e-06	0.000998951	126.826	-0.34872	0.112349	-3.10389	0.00190993	0.0388488
Peak00003649	chr1	116184153	116185767	nonTSS	VANGL1	184	237	170	219	160	258	186	157	204	130	152	99	84	91	184	163.178	-0.563472	0.157256	-3.58316	0.000339457	0.0102975	163.751	-0.615197	0.158319	-3.88581	0.000101989	0.00523051
Peak00075525	chrX	12809044	12810523	TSS	PRPS2	179	102	101	185	168	230	198	141	144	137	132	63	56	74	135	129.57	-0.56347	0.160016	-3.52134	0.000429369	0.0119926	128.519	-0.33985	0.139442	-2.43721	0.0148012	0.135842
Peak00024863	chr5	125936134	125937489	TSS	ALDH7A1,PHAX	231	227	191	287	235	350	277	172	252	167	235	98	63	156	215	200.676	-0.563458	0.160813	-3.5038	0.000458665	0.0124988	199.501	-0.350038	0.141086	-2.48102	0.0131006	0.125932
Peak00000462	chr1	10926887	10927731	nonTSS	NA	58	41	42	93	89	101	59	73	78	47	33	32	34	47	60	56.1234	-0.56344	0.156303	-3.60479	0.00031241	0.00970987	56.4847	-0.613013	0.163007	-3.76066	0.000169465	0.00729503
Peak00044451	chr10	97849301	97850614	nonTSS	ENTPD1-AS1	140	226	148	243	224	257	217	215	140	111	193	108	79	108	149	164.643	-0.563401	0.157315	-3.58136	0.000341806	0.0103428	165.435	-0.617132	0.1613	-3.82598	0.000130253	0.0061056
Peak00020579	chr4	103940430	103941391	nonTSS	SLC9B1,SLC9B2	255	208	127	225	181	306	279	206	179	145	173	79	76	168	174	178.123	-0.563334	0.166683	-3.37967	0.000725723	0.0169973	179.012	-0.611792	0.172237	-3.55205	0.000382249	0.0124582
Peak00065053	chr17	60500879	60502098	TSS	EFCAB3,METTL2A	118	97	108	175	162	184	104	149	130	78	124	60	57	81	106	110.617	-0.563241	0.134995	-4.1723	3.01542e-05	0.00210597	109.642	-0.343063	0.117692	-2.91493	0.00355773	0.0578441
Peak00014172	chr3	27524782	27526509	TSS	SLC4A7,AC099535.4	742	597	389	753	753	867	823	572	601	474	582	187	267	469	545	549.03	-0.563165	0.159211	-3.53723	0.000404348	0.0115557	543.889	-0.366481	0.128702	-2.84752	0.00440608	0.0661343
Peak00062198	chr16	75589466	75590483	TSS	TMEM231,RP11-77K12.8,GABARAPL2	292	241	181	413	352	397	392	354	278	231	220	118	138	215	274	261.075	-0.563105	0.139342	-4.04116	5.31871e-05	0.0030382	258.058	-0.360866	0.106414	-3.39114	0.000696014	0.0207204
Peak00065117	chr17	62075378	62076623	TSS	CTC-264K15.6,RP11-214C8.2,C17orf72,ICAM2	141	107	64	218	243	215	104	198	183	102	92	94	64	108	120	128.697	-0.56307	0.164064	-3.43203	0.000599091	0.014972	127.435	-0.332488	0.139111	-2.39009	0.0168443	0.145754
Peak00042542	chr10	21462191	21463697	TSS	NEBL,NEBL-AS1	206	202	120	203	155	338	215	187	200	164	165	101	74	82	166	164.241	-0.562587	0.161714	-3.4789	0.000503483	0.0133164	163.878	-0.326584	0.148849	-2.19407	0.0282307	0.19251
Peak00002516	chr1	70819301	70820892	TSS	ANKRD13C,HHLA3,RP11-180O5.2	472	363	263	563	506	647	560	432	390	374	423	193	141	238	384	375.894	-0.562502	0.148736	-3.78189	0.000155643	0.00613143	372.95	-0.345751	0.126102	-2.74184	0.00610957	0.0801704
Peak00018695	chr4	4861062	4862501	TSS	RP11-326I19.3,MSX1	120	108	75	123	114	174	114	114	115	79	77	57	69	78	71	96.0113	-0.562468	0.1271	-4.42542	9.6257e-06	0.0010303	95.7358	-0.330413	0.127236	-2.59686	0.00940792	0.10532
Peak00042390	chr10	14645470	14646848	nonTSS	FAM107B	192	120	109	227	170	312	195	145	172	127	92	76	79	133	154	145.694	-0.562421	0.150969	-3.7254	0.000195003	0.00708896	146.501	-0.61019	0.157551	-3.87297	0.000107517	0.00539795
Peak00003086	chr1	95582207	95583732	nonTSS	Y_RNA,TMEM56,TMEM56-RWDD3,RP11-57H12.2	190	177	136	175	178	221	171	151	136	112	157	69	80	91	131	140.756	-0.562416	0.146071	-3.85029	0.000117979	0.00508933	141.317	-0.614782	0.147372	-4.17163	3.02422e-05	0.00242542
Peak00059428	chr15	75287466	75288165	nonTSS	SCAMP5	82	103	86	192	158	168	118	143	95	74	66	72	69	98	74	102.413	-0.561955	0.158147	-3.55338	0.00038031	0.0110296	103.068	-0.613189	0.165949	-3.69504	0.000219856	0.0086155
Peak00042838	chr10	30707414	30708123	nonTSS	NA	49	41	32	64	69	67	74	39	50	34	40	29	17	35	42	43.2537	-0.561932	0.162377	-3.46067	0.000538831	0.0139214	43.4614	-0.615473	0.164112	-3.75032	0.000176607	0.00747649
Peak00037653	chr8	104383245	104384641	TSS	CTHRC1	279	195	162	233	202	355	259	200	251	227	120	139	59	118	222	192.59	-0.561711	0.176351	-3.18519	0.00144658	0.027222	191.924	-0.328616	0.155167	-2.11781	0.0341908	0.212521
Peak00011798	chr2	190444896	190447142	TSS	SLC40A1	548	492	326	477	418	658	586	436	382	427	436	198	129	211	422	393.249	-0.561667	0.181652	-3.09199	0.00198822	0.0336042	391.281	-0.338638	0.154276	-2.19502	0.0281622	0.192287
Peak00002311	chr1	61547629	61548614	TSS	NFIA,AC096534.1	124	61	46	126	93	147	103	92	98	96	61	35	32	72	63	78.5364	-0.561587	0.177958	-3.15574	0.00160093	0.0289612	77.6848	-0.338798	0.150992	-2.24381	0.0248448	0.178181
Peak00048592	chr11	111249332	111251004	TSS	POU2AF1,RNU2-60P	238	313	221	338	275	423	324	258	298	152	329	131	91	172	249	243.469	-0.561422	0.165787	-3.3864	0.000708151	0.0166839	242.368	-0.339247	0.146133	-2.32149	0.0202603	0.16081
Peak00019005	chr4	15682818	15684312	nonTSS	FBXL5,FAM200B	378	317	221	487	486	502	410	361	347	365	321	179	131	234	237	314.76	-0.561365	0.121616	-4.61589	3.91423e-06	0.000615219	316.285	-0.614064	0.125607	-4.88879	1.01458e-06	0.00034383
Peak00068651	chr19	12511028	12512561	TSS	CTD-3105H18.14,ZNF799,CTD-3105H18.16	118	109	138	250	238	225	147	215	169	103	102	96	77	115	158	144.157	-0.561307	0.152464	-3.68157	0.0002318	0.00792588	142.53	-0.342184	0.12459	-2.74648	0.00602389	0.0795317
Peak00040543	chr9	101866699	101868122	TSS	TGFBR1	338	353	270	354	376	412	376	298	310	255	288	99	142	236	280	282.833	-0.561106	0.153244	-3.66152	0.000250721	0.00838341	280.726	-0.359578	0.129977	-2.76647	0.00566662	0.0773814
Peak00026741	chr6	4135184	4136626	TSS	C6orf201,ECI2,RP3-400B16.4,RP3-400B16.1	369	284	232	494	553	528	430	361	362	296	246	183	198	225	329	323.279	-0.561105	0.112145	-5.0034	5.63287e-07	0.000195813	320.922	-0.348941	0.0937174	-3.72333	0.000196609	0.00939091
Peak00034285	chr7	137846214	137846936	nonTSS	AC083867.4	105	106	64	125	145	107	110	85	85	64	105	45	28	70	75	83.875	-0.56087	0.163169	-3.43735	0.000587429	0.0147619	84.2675	-0.613208	0.166377	-3.68565	0.000228119	0.00880597
Peak00009693	chr2	101033314	101034239	nonTSS	CHST10,AC012493.1	109	92	81	136	90	147	79	110	133	78	78	43	42	58	105	88.3167	-0.560681	0.156815	-3.57543	0.000349646	0.0104761	88.787	-0.611326	0.161704	-3.78054	0.000156492	0.00691123
Peak00055140	chr13	107187287	107189160	TSS	EFNB2,ARGLU1	702	388	279	664	693	894	803	621	532	404	426	260	225	328	624	495.443	-0.560657	0.168926	-3.31895	0.000903582	0.0198554	490.11	-0.350795	0.13612	-2.5771	0.00996333	0.109357
Peak00047182	chr11	61348304	61349248	TSS	SYT7,RP11-855O10.2	117	133	115	215	248	192	141	153	112	85	114	55	82	110	127	127.556	-0.560603	0.159952	-3.50481	0.000456926	0.012469	126.095	-0.350952	0.130973	-2.67958	0.00737143	0.0901272
Peak00066131	chr18	961504	962201	nonTSS	RP11-689C9.1	41	45	37	75	69	84	34	58	62	48	39	40	20	31	23	44.6539	-0.560512	0.173878	-3.22359	0.00126594	0.0248235	44.8667	-0.618652	0.176099	-3.51309	0.00044293	0.0137443
Peak00066413	chr18	12422866	12423405	nonTSS	SLMO1,AP001029.1,RP11-861E21.1	34	51	29	61	51	67	41	44	44	22	43	19	24	25	36	37.7367	-0.560464	0.173463	-3.23103	0.00123346	0.0244013	37.9173	-0.6153	0.175597	-3.50405	0.000458235	0.0141042
Peak00061679	chr16	57519750	57520688	nonTSS	DOK4	133	106	82	186	189	233	123	153	130	99	95	66	68	78	135	118.338	-0.560401	0.134979	-4.15178	3.29902e-05	0.00223133	119.041	-0.609989	0.142337	-4.28552	1.82311e-05	0.00183263
Peak00048143	chr11	86382613	86383789	TSS	ME3	311	233	127	243	182	359	255	213	237	209	207	104	71	128	180	194.579	-0.560311	0.171043	-3.27585	0.00105345	0.0219578	193.82	-0.33286	0.151319	-2.19973	0.0278258	0.19145
Peak00016084	chr3	111392943	111394089	TSS	CD96,PLCXD2,PLCXD2-AS1	494	469	310	499	545	740	477	401	410	338	363	153	180	278	493	390.511	-0.56013	0.155715	-3.59714	0.00032174	0.00992555	387.188	-0.363125	0.128343	-2.82934	0.00466448	0.0687643
Peak00061219	chr16	30345800	30347346	nonTSS	RP11-347C12.2	139	131	152	234	195	243	120	181	166	77	128	81	77	111	163	140.843	-0.559973	0.154821	-3.6169	0.000298158	0.00943022	141.712	-0.609126	0.162862	-3.74013	0.000183925	0.00768826
Peak00025110	chr5	133426011	133426732	nonTSS	CTB-113I20.1	93	63	70	127	105	121	68	50	74	56	49	47	47	48	61	69.0301	-0.559909	0.155816	-3.59341	0.000326382	0.0100175	69.3362	-0.613371	0.158249	-3.87599	0.00010619	0.00536488
Peak00004645	chr1	166944016	166945507	TSS	ILDR2	162	159	105	163	123	260	159	126	122	110	138	57	56	69	138	124.079	-0.559894	0.175732	-3.18607	0.00144219	0.0271525	123.441	-0.334773	0.154213	-2.17085	0.0299423	0.197684
Peak00067146	chr18	46501745	46502915	nonTSS	NA	113	97	64	205	123	182	102	134	112	92	58	75	62	77	86	100.338	-0.559785	0.151393	-3.69755	0.000217687	0.00760162	100.949	-0.611619	0.158361	-3.86219	0.000112373	0.00552893
Peak00058778	chr15	57179033	57180112	nonTSS	ZNF280D	130	122	86	214	205	214	155	151	128	102	102	80	65	113	114	125.34	-0.559633	0.114791	-4.87524	1.08678e-06	0.000278639	126.066	-0.60912	0.122139	-4.98709	6.12942e-07	0.000256055
Peak00007962	chr2	31360283	31361834	TSS	GALNT14	237	168	145	264	245	357	214	211	201	218	170	79	69	114	199	182.116	-0.559225	0.158426	-3.52988	0.000415745	0.0117439	180.393	-0.34647	0.132904	-2.60693	0.00913592	0.103277
Peak00005989	chr1	211848464	211849524	TSS	NEK2,RP11-122M14.1	312	275	181	365	418	458	387	388	324	280	263	120	117	209	308	278.876	-0.558738	0.148828	-3.75425	0.000173865	0.00657585	275.811	-0.35559	0.117652	-3.02238	0.00250791	0.0466307
Peak00067251	chr18	51883389	51885060	nonTSS	STARD6,C18orf54	460	436	271	562	496	632	584	418	419	384	434	165	142	270	404	384.925	-0.558717	0.157585	-3.54549	0.000391891	0.0112806	386.813	-0.608374	0.163146	-3.72902	0.000192226	0.00793046
Peak00038427	chr8	135323385	135324497	nonTSS	RP11-513H8.1	71	71	57	135	96	248	91	88	99	69	69	56	40	58	80	82.3529	-0.558693	0.179191	-3.11786	0.00182171	0.0316923	82.8004	-0.611934	0.184357	-3.31929	0.000902459	0.0220603
Peak00011290	chr2	169746407	169747322	TSS	SPC25	225	233	147	291	293	317	291	197	209	195	213	77	77	154	206	197.877	-0.558471	0.155608	-3.58897	0.000331991	0.0101388	196.181	-0.352415	0.13134	-2.68323	0.00729152	0.0893523
Peak00024918	chr5	128429774	128431195	TSS	ISOC1,MIR4633	667	632	363	861	800	1147	1063	726	618	577	629	247	301	385	671	612.268	-0.558374	0.170982	-3.26569	0.00109197	0.0225323	606.384	-0.349806	0.139021	-2.51621	0.0118624	0.119592
Peak00007710	chr2	24713524	24715008	nonTSS	NCOA1	355	265	216	525	539	532	370	365	365	280	283	165	157	247	324	313.971	-0.558368	0.112743	-4.95255	7.32461e-07	0.00022391	315.809	-0.60707	0.122141	-4.97025	6.68671e-07	0.000267557
Peak00040987	chr9	119448930	119450318	TSS	ASTN2,TRIM32	260	162	115	249	261	330	409	243	226	222	178	90	84	130	216	201.246	-0.558191	0.18957	-2.94452	0.00323458	0.0466602	199.201	-0.338412	0.155768	-2.17254	0.029815	0.197425
Peak00005860	chr1	208259751	208260332	nonTSS	PLXNA2	76	89	72	97	105	108	88	75	85	69	76	38	27	55	69	72.3131	-0.557778	0.1383	-4.03311	5.50424e-05	0.00311421	72.6333	-0.609816	0.139112	-4.38363	1.16716e-05	0.00139919
Peak00002568	chr1	72747995	72749883	TSS	NEGR1,GDI2P2	352	413	273	338	293	493	558	361	325	275	384	168	91	236	288	312.396	-0.557641	0.190635	-2.92517	0.00344266	0.0485349	311.008	-0.332661	0.160649	-2.07074	0.0383835	0.225546
Peak00031629	chr7	21984874	21986125	TSS	CDCA7L	419	296	190	435	466	428	504	348	307	303	308	125	103	237	338	304.094	-0.557619	0.176332	-3.16233	0.00156514	0.0286267	300.671	-0.352782	0.142075	-2.48307	0.0130257	0.125775
Peak00041272	chr9	130330972	130332693	TSS	FAM129B	184	125	130	259	264	284	206	201	186	121	135	114	77	121	189	164.385	-0.55751	0.12472	-4.4701	7.81836e-06	0.000905956	163.015	-0.341211	0.105211	-3.2431	0.00118235	0.0280929
Peak00020685	chr4	109092436	109093285	nonTSS	LEF1,LEF1-AS1	154	131	114	216	195	261	114	149	170	139	160	89	44	88	103	133.651	-0.5575	0.146566	-3.80376	0.000142517	0.00580395	134.275	-0.612243	0.14948	-4.09582	4.20685e-05	0.00295066
Peak00051013	chr12	53625606	53627011	nonTSS	RARG	114	92	56	199	179	174	152	154	162	100	69	88	63	77	113	113.142	-0.55736	0.157777	-3.53257	0.000411535	0.0116891	113.82	-0.609234	0.164763	-3.69764	0.000217613	0.00856805
Peak00056561	chr14	67981304	67982541	nonTSS	TMEM229B	134	147	93	136	100	170	101	98	113	88	98	44	41	63	122	99.3933	-0.557049	0.176924	-3.14851	0.00164102	0.0294258	99.8039	-0.607247	0.180329	-3.36744	0.000758699	0.0196853
Peak00012907	chr2	230932415	230933887	nonTSS	SLC16A14,RNY4P19	149	188	167	166	183	262	188	152	166	93	219	74	58	96	138	147.973	-0.557045	0.184542	-3.01853	0.00254008	0.0396653	148.534	-0.610305	0.187941	-3.24732	0.00116499	0.0263379
Peak00008006	chr2	33171264	33173295	TSS	Y_RNA,LTBP1	515	252	158	518	430	658	505	391	357	358	284	178	147	200	355	332.434	-0.556989	0.17852	-3.12004	0.00180826	0.0315008	329.268	-0.334548	0.147245	-2.27206	0.0230832	0.172531
Peak00055984	chr14	49770558	49771108	nonTSS	NA	55	62	26	46	73	69	71	43	49	47	35	36	21	29	31	44.3657	-0.556951	0.180636	-3.08328	0.00204729	0.0342542	44.4945	-0.614321	0.179922	-3.41437	0.000639295	0.0176123
Peak00047065	chr11	58909752	58910790	nonTSS	AP001258.4,AP001258.5,FAM111A	381	322	180	524	509	528	472	364	410	285	309	177	146	232	375	328.122	-0.556767	0.136088	-4.09122	4.29103e-05	0.00269887	329.885	-0.605747	0.142906	-4.23878	2.24738e-05	0.00205049
Peak00042042	chr10	5454099	5455154	TSS	TUBAL3,NET1	77	68	63	118	100	121	97	101	85	79	65	48	31	46	76	74.7692	-0.556763	0.137739	-4.04216	5.2962e-05	0.00302983	74.2061	-0.32938	0.126572	-2.6023	0.00925997	0.104206
Peak00060152	chr15	99395234	99396169	nonTSS	IGF1R	222	147	134	265	287	326	228	252	214	187	173	94	84	151	174	185.698	-0.556762	0.126109	-4.41494	1.0104e-05	0.00106816	186.798	-0.606854	0.134347	-4.51705	6.27057e-06	0.000975419
Peak00011206	chr2	166184624	166185319	nonTSS	SCN2A	57	46	44	50	69	89	83	40	48	38	45	39	27	26	36	47.4548	-0.556564	0.179704	-3.09711	0.00195419	0.0332402	47.6012	-0.614497	0.17944	-3.42453	0.000615866	0.0171806
Peak00048383	chr11	101482787	101484230	nonTSS	TRPC6	166	209	144	239	212	400	189	137	181	123	194	89	75	72	203	165.695	-0.556403	0.185979	-2.99175	0.00277386	0.0420977	166.363	-0.60883	0.190205	-3.20092	0.00136991	0.0294378
Peak00038382	chr8	134309091	134310316	nonTSS	NDRG1	477	595	473	656	707	739	606	561	504	434	547	213	214	376	481	486.174	-0.556097	0.139677	-3.98131	6.85364e-05	0.00356653	488.519	-0.605441	0.144871	-4.17918	2.9256e-05	0.00237415
Peak00069806	chr19	42817298	42818187	TSS	PAFAH1B3,PRR19,TMEM145	48	61	51	147	128	125	59	101	73	41	48	52	45	60	58	69.2031	-0.556088	0.186807	-2.9768	0.00291274	0.0436136	68.4841	-0.313978	0.157443	-1.99424	0.046126	0.250101
Peak00056329	chr14	60951884	60953061	TSS	C14orf39,SALL4P7	332	186	163	442	453	409	220	260	254	232	160	192	105	136	264	238.624	-0.556056	0.16061	-3.46215	0.000535887	0.0138732	237.051	-0.31766	0.14005	-2.2682	0.023317	0.173417
Peak00067070	chr18	44238083	44238616	nonTSS	LOXHD1	62	77	49	143	151	164	93	110	116	78	72	40	39	58	99	84.0385	-0.555683	0.170214	-3.26461	0.00109614	0.0225941	84.5861	-0.605725	0.177992	-3.4031	0.000666253	0.0180815
Peak00001952	chr1	47902679	47904262	TSS	FOXD2-AS1,FOXD2	410	383	308	464	494	493	367	413	350	298	356	153	145	267	350	336.256	-0.555553	0.130946	-4.2426	2.20941e-05	0.00171192	333.466	-0.351311	0.107274	-3.2749	0.001057	0.0262887
Peak00044358	chr10	94458994	94459897	nonTSS	HHEX	81	75	44	115	88	137	71	60	90	59	74	39	28	46	65	67.1345	-0.555457	0.147869	-3.75641	0.00017237	0.00654865	67.4306	-0.608508	0.149379	-4.07357	4.62976e-05	0.00312518
Peak00042655	chr10	24740118	24741011	nonTSS	KIAA1217	82	81	42	124	105	216	60	60	110	70	57	54	35	62	62	75.3	-0.5548	0.1843	-3.01031	0.00260983	0.0404116	75.6249	-0.608445	0.187853	-3.23894	0.00119975	0.0268699
Peak00006621	chr1	233462621	233464622	TSS	MLK4	355	231	155	395	327	546	411	377	340	237	178	121	147	235	344	278.172	-0.554792	0.174819	-3.17352	0.001506	0.0279247	274.529	-0.355675	0.137676	-2.58343	0.00978235	0.10847
Peak00061728	chr16	58059189	58060223	TSS	USB1,MMP15	147	94	75	219	237	192	165	163	150	89	105	81	77	73	150	127.333	-0.554578	0.160861	-3.44756	0.000565671	0.0144217	126.119	-0.32866	0.136266	-2.4119	0.0158696	0.141067
Peak00055087	chr13	103452113	103453335	nonTSS	KDELC1,BIVM,BIVM-ERCC5	245	276	182	245	196	336	267	201	217	179	254	99	76	112	196	197.952	-0.554512	0.175288	-3.16344	0.00155915	0.0285736	198.652	-0.607234	0.177846	-3.41438	0.000639285	0.0176123
Peak00051136	chr12	56136550	56138036	TSS	GDF11,SARNP	207	180	168	287	307	308	173	209	243	188	170	118	85	119	192	187.353	-0.554438	0.109173	-5.07854	3.8034e-07	0.000157053	186.382	-0.333973	0.10325	-3.2346	0.00121815	0.028584
Peak00001932	chr1	47133133	47134514	TSS	ATPAF1,EFCAB14,RP11-8J9.1,TEX38,EFCAB14-AS1	165	106	104	158	151	208	117	146	138	103	74	75	64	100	119	117.288	-0.554292	0.129764	-4.27155	1.94119e-05	0.00157882	116.51	-0.336263	0.117958	-2.8507	0.00436235	0.0656916
Peak00047566	chr11	66623451	66624938	TSS	RCE1,PC,LRFN4	167	137	156	286	290	278	158	234	196	139	105	82	112	145	183	170.215	-0.554289	0.154084	-3.59733	0.000321501	0.00992446	168.092	-0.350381	0.120193	-2.91516	0.00355511	0.0578441
Peak00020147	chr4	83482514	83483955	nonTSS	TMEM150C,RP11-791G16.5	149	114	63	176	163	186	126	79	201	96	114	49	67	52	120	110.397	-0.554226	0.184403	-3.00551	0.00265132	0.0407948	110.807	-0.607268	0.187516	-3.23849	0.00120164	0.026892
Peak00010223	chr2	121493191	121494285	nonTSS	GLI2	106	86	70	130	113	139	49	92	97	67	71	39	57	55	66	79.2048	-0.554	0.15973	-3.46836	0.000523654	0.0136665	79.5902	-0.606894	0.163565	-3.71041	0.000206927	0.00830485
Peak00024742	chr5	118323497	118324759	TSS	DTWD2	481	463	331	598	652	618	582	408	422	379	516	180	153	251	443	410.507	-0.553695	0.162527	-3.40679	0.000657314	0.0158919	407.563	-0.341613	0.137325	-2.48762	0.0128602	0.12485
Peak00015012	chr3	50711836	50713111	TSS	RP11-804H8.6,MIR4787,DOCK3,RP11-804H8.5	101	75	69	99	84	95	83	67	63	53	70	39	41	44	58	67.6061	-0.553522	0.153789	-3.59924	0.000319153	0.00986382	67.4013	-0.31757	0.146366	-2.1697	0.0300297	0.197808
Peak00004609	chr1	165667004	165668269	TSS	ALDH9A1,RP11-466F5.6,RP11-466F5.10	339	273	168	330	262	428	282	235	306	220	252	81	94	201	247	235.471	-0.553436	0.167895	-3.29631	0.00097963	0.0209828	233.495	-0.352922	0.140208	-2.51713	0.0118314	0.119592
Peak00047665	chr11	68079667	68080945	TSS	LRP5	73	43	67	112	91	116	51	87	61	43	43	42	37	44	71	62.7094	-0.553316	0.177306	-3.12068	0.00180434	0.0314468	62.0384	-0.321521	0.150824	-2.13176	0.0330262	0.208294
Peak00023514	chr5	58334533	58335989	TSS	PDE4D,RP11-266N13.2	370	362	182	413	303	486	363	256	329	252	268	134	108	205	317	275.648	-0.553298	0.154646	-3.57784	0.00034644	0.0104193	274.114	-0.345202	0.135171	-2.55382	0.010655	0.113239
Peak00056908	chr14	77250932	77251593	nonTSS	VASH1,RP11-488C13.6,RP11-488C13.7,RP11-488C13.5,ANGEL1	59	81	72	107	123	101	130	111	124	75	76	32	39	85	67	82.3329	-0.553258	0.180185	-3.07051	0.00213693	0.0352153	82.8111	-0.603512	0.186612	-3.23405	0.00122048	0.0272036
Peak00005274	chr1	192777420	192778856	TSS	RP3-419C19.2,RGS2	588	452	259	460	417	645	699	426	384	344	475	173	175	283	354	392.865	-0.553122	0.180785	-3.05956	0.00221662	0.0361273	390.578	-0.334789	0.152487	-2.19552	0.028126	0.192287
Peak00074721	chr22	39416587	39417369	TSS	APOBEC3C,APOBEC3D	35	41	56	77	64	55	38	55	64	28	36	26	23	34	50	44.1011	-0.552975	0.185141	-2.98678	0.00281936	0.0425873	43.701	-0.319466	0.160363	-1.99215	0.0463548	0.250844
Peak00034214	chr7	134000978	134002300	TSS	SLC35B4	428	421	261	543	574	601	670	459	487	369	412	126	187	295	453	399.005	-0.552607	0.175007	-3.15763	0.00159055	0.0288954	394.699	-0.354825	0.140176	-2.53128	0.0113649	0.116533
Peak00059334	chr15	73989201	73989937	nonTSS	CD276	96	116	92	281	260	253	100	132	167	75	143	104	45	110	107	128.632	-0.552491	0.188621	-2.92911	0.00339932	0.0482103	129.424	-0.606398	0.196023	-3.09351	0.00197805	0.0376896
Peak00042926	chr10	33246294	33247910	nonTSS	ITGB1,RP11-462L8.1	256	157	149	365	268	407	242	218	248	206	132	125	101	154	225	204.701	-0.552441	0.138222	-3.99677	6.42114e-05	0.00342459	205.883	-0.601555	0.145838	-4.12483	3.71015e-05	0.0027152
Peak00062067	chr16	71322428	71323756	nonTSS	CMTR2	234	232	162	295	294	303	275	268	259	168	212	124	103	151	224	211.553	-0.552105	0.109179	-5.0569	4.26126e-07	0.000167783	212.6	-0.602726	0.114011	-5.28655	1.24646e-07	0.000106144
Peak00048415	chr11	102322357	102324388	TSS	TMEM123,RP11-315O6.1	526	528	429	695	728	695	507	483	452	404	510	291	168	335	445	458.582	-0.552027	0.122241	-4.51589	6.30527e-06	0.000792751	456.484	-0.332126	0.112165	-2.96105	0.00306597	0.0528045
Peak00021773	chr4	164087184	164088504	TSS	NAF1	181	289	187	440	365	515	435	301	285	166	281	145	141	191	287	266.115	-0.552019	0.167408	-3.29745	0.000975654	0.0209209	263.961	-0.333026	0.141155	-2.35929	0.0183099	0.152796
Peak00022255	chr4	187111667	187113559	TSS	AC110771.1,CYP4V2	258	354	257	426	428	582	575	427	460	227	336	183	154	282	381	339.98	-0.552006	0.160433	-3.44073	0.000580157	0.0146411	337.258	-0.342164	0.134658	-2.54099	0.0110539	0.114755
Peak00040456	chr9	99775362	99776336	nonTSS	HIATL2	55	53	41	68	42	75	44	51	58	29	43	16	27	31	52	44.1037	-0.551751	0.182732	-3.01945	0.00253235	0.0395926	44.3313	-0.603622	0.18674	-3.23242	0.00122748	0.0273322
Peak00053745	chr13	32738666	32739254	nonTSS	FRY	45	46	29	53	57	60	55	48	48	39	27	21	22	30	42	39.8624	-0.551648	0.158077	-3.48975	0.000483478	0.012915	40.0618	-0.604524	0.15979	-3.78325	0.000154792	0.006864
Peak00063789	chr17	29034910	29036426	nonTSS	RN7SL316P,SUZ12P	105	99	89	216	188	157	91	159	126	97	91	78	38	116	83	109.438	-0.551483	0.162174	-3.40056	0.000672482	0.0161022	110.199	-0.602796	0.17126	-3.51978	0.00043191	0.0135899
Peak00020644	chr4	107899136	107900147	nonTSS	DKK2	83	93	104	118	102	117	161	114	115	90	84	51	44	50	104	93.0619	-0.551453	0.180395	-3.05691	0.00223629	0.0363405	93.5145	-0.604337	0.184948	-3.26761	0.00108462	0.025101
Peak00045508	chr10	134110950	134112015	nonTSS	STK32C	72	106	121	129	103	136	95	122	89	80	91	56	36	58	90	90.0007	-0.551291	0.175063	-3.1491	0.00163773	0.0293859	90.4744	-0.604862	0.180062	-3.35919	0.000781712	0.0201018
Peak00000498	chr1	11710312	11711071	nonTSS	FBXO2,FBXO44	55	76	67	85	97	100	52	82	55	41	75	29	34	42	53	60.7461	-0.551231	0.178428	-3.08938	0.00200572	0.0337963	61.0642	-0.605439	0.182819	-3.31169	0.00092735	0.0224969
Peak00019009	chr4	15755761	15756327	nonTSS	NA	90	96	56	136	101	131	53	53	100	72	68	42	36	32	78	72.0806	-0.551109	0.182264	-3.02369	0.00249715	0.0392329	72.3579	-0.605618	0.18475	-3.27804	0.00104529	0.0244818
Peak00006997	chr1	247373478	247374479	nonTSS	MIR3916,RNA5SP82,RP11-488L18.8	303	319	212	332	276	396	379	282	268	198	315	93	103	190	271	252.377	-0.55101	0.176039	-3.13004	0.00174784	0.0306978	253.559	-0.600157	0.181661	-3.30373	0.000954082	0.0229526
Peak00021745	chr4	160023765	160025437	nonTSS	RAPGEF2	295	434	277	516	458	703	655	400	395	270	447	163	181	277	364	370.803	-0.550739	0.172145	-3.19928	0.00137771	0.0263113	372.587	-0.601017	0.177868	-3.37901	0.000727472	0.0191291
Peak00018413	chr3	196229674	196231014	TSS	RNF168,SMCO1	243	203	173	469	512	372	213	284	284	159	217	161	141	225	194	242.308	-0.55057	0.14726	-3.73877	0.000184925	0.00682835	240.183	-0.326798	0.123834	-2.639	0.00831501	0.0971966
Peak00008164	chr2	39663534	39665435	TSS	MAP4K3,AC007246.3	313	239	164	357	334	481	317	250	270	233	228	149	116	202	207	243.846	-0.550503	0.10783	-5.10526	3.30336e-07	0.000144847	242.673	-0.332235	0.101943	-3.25904	0.00111791	0.0270589
Peak00033995	chr7	128000740	128002537	TSS	PRRT4	246	294	178	406	335	446	202	254	278	219	229	151	115	141	239	235.774	-0.550286	0.125024	-4.40144	1.07537e-05	0.00111494	234.932	-0.324112	0.119366	-2.71529	0.00662181	0.0839205
Peak00021951	chr4	174089196	174091577	TSS	RP11-10K16.1,GALNT7	291	534	410	536	505	736	558	357	384	236	505	201	165	263	421	390.37	-0.550278	0.18427	-2.98626	0.00282411	0.0426341	388.672	-0.330204	0.156132	-2.11491	0.0344378	0.213439
Peak00025979	chr5	159826412	159827337	nonTSS	C5orf54,SLU7	218	120	104	206	197	235	166	167	196	160	115	96	53	97	153	144.574	-0.550201	0.141344	-3.89264	9.91593e-05	0.00453759	145.29	-0.601625	0.145758	-4.12755	3.66647e-05	0.00270293
Peak00077153	chrX	134477589	134479072	nonTSS	ZNF75D,ZNF449	260	189	128	316	384	343	340	248	246	219	187	103	116	154	229	218.608	-0.550177	0.147979	-3.71794	0.000200855	0.00722976	219.799	-0.59989	0.154579	-3.88081	0.000104111	0.00529904
Peak00052152	chr12	98908865	98910550	TSS	TMPO-AS1,TMPO,RN7SL179P	498	467	401	679	753	597	545	472	428	380	466	232	208	350	418	440.553	-0.55001	0.118252	-4.65117	3.30062e-06	0.000561055	437.503	-0.33961	0.099597	-3.40984	0.000650005	0.0200736
Peak00026137	chr5	169729702	169730884	nonTSS	LCP2,CTB-114C7.4	259	208	148	352	334	388	280	287	248	221	196	107	89	199	236	223.719	-0.549901	0.13384	-4.10864	3.97995e-05	0.00255528	225.089	-0.597778	0.143398	-4.16866	3.06394e-05	0.0024402
Peak00001980	chr1	49241865	49243550	TSS	AGBL4,BEND5	278	119	92	281	300	338	215	220	205	177	138	98	87	112	210	179.459	-0.549688	0.173225	-3.17327	0.00150732	0.0279425	177.495	-0.330647	0.142471	-2.3208	0.0202975	0.160987
Peak00062757	chr16	89752825	89754021	TSS	CDK10,RP11-368I7.4,SPATA2L	143	105	133	342	310	240	180	246	215	125	118	111	87	155	170	169.199	-0.549641	0.16695	-3.29225	0.000993906	0.0211594	166.94	-0.331094	0.132953	-2.49031	0.0127631	0.124649
Peak00066645	chr18	22931694	22932670	TSS	ZNF521	215	283	167	450	495	301	230	211	327	188	235	161	139	107	241	236.843	-0.549441	0.167815	-3.27409	0.00106002	0.0220571	236.241	-0.308019	0.150421	-2.04771	0.0405889	0.232255
Peak00045831	chr11	4628895	4629856	nonTSS	TRIM68	326	276	229	449	388	497	371	310	344	257	325	145	110	175	335	286.543	-0.549309	0.142319	-3.85969	0.00011353	0.00498285	288.011	-0.599471	0.148194	-4.04517	5.22859e-05	0.00343855
Peak00038091	chr8	124491763	124492735	nonTSS	NA	183	160	72	218	237	381	260	219	222	157	196	84	68	102	180	170.532	-0.549243	0.186271	-2.94862	0.00319195	0.0463466	171.432	-0.60136	0.192677	-3.12109	0.00180185	0.0354931
Peak00069179	chr19	20162552	20163661	nonTSS	AC006539.4	273	153	102	159	195	257	246	289	232	158	154	107	81	127	163	173.569	-0.54903	0.17762	-3.09104	0.00199458	0.0336749	174.482	-0.601235	0.183517	-3.27618	0.00105222	0.0245661
Peak00008611	chr2	55920331	55921261	TSS	PNPT1	205	249	137	218	227	275	248	172	173	125	209	85	79	138	166	173.617	-0.548995	0.156621	-3.50524	0.000456194	0.0124563	172.94	-0.331451	0.141756	-2.33818	0.0193779	0.157411
Peak00020655	chr4	108640762	108641971	TSS	PAPSS1	887	735	515	1096	1057	1206	1043	859	762	776	751	318	315	588	700	734.924	-0.548794	0.138404	-3.96516	7.33482e-05	0.00372401	728.228	-0.346834	0.109079	-3.17967	0.00147445	0.0325792
Peak00032057	chr7	36428881	36430275	TSS	KIAA0895,ANLN	290	218	156	349	375	344	289	252	236	207	210	134	115	176	209	226.007	-0.548702	0.103463	-5.30337	1.13682e-07	7.13264e-05	224.569	-0.33387	0.0912251	-3.65985	0.000252366	0.0112539
Peak00034238	chr7	134854608	134855955	TSS	C7orf49,TMEM140,RP11-134L10.1	309	284	184	374	329	434	385	258	236	208	262	132	117	196	258	252.379	-0.548663	0.136202	-4.0283	5.61814e-05	0.00314754	250.759	-0.336607	0.119463	-2.81765	0.00483758	0.0700666
Peak00023922	chr5	78280130	78281832	TSS	ARSB	232	275	246	262	237	344	238	195	236	188	196	92	80	193	221	208.908	-0.548467	0.163498	-3.35457	0.000794882	0.0182678	207.681	-0.344105	0.141727	-2.42795	0.0151846	0.137712
Peak00016145	chr3	112737522	112738852	TSS	GTPBP8,C3orf17,RP11-572M11.4	292	299	187	339	321	428	302	234	291	203	268	102	101	176	286	242.775	-0.5484	0.149629	-3.66506	0.000247282	0.00832252	241.128	-0.344898	0.128842	-2.6769	0.00743075	0.0904235
Peak00052223	chr12	102513471	102514652	nonTSS	NUP37,PARPBP	390	414	243	574	553	597	587	395	404	293	464	156	141	300	385	371.928	-0.548219	0.164737	-3.32784	0.000875227	0.0194259	373.868	-0.597172	0.171383	-3.48442	0.000493207	0.0147766
Peak00052323	chr12	105629290	105630504	TSS	APPL2,C12orf75	156	157	118	175	131	231	152	134	139	115	100	57	70	116	125	127.2	-0.548126	0.143653	-3.81562	0.00013584	0.0056331	126.387	-0.33875	0.128928	-2.62743	0.00860321	0.0991489
Peak00045027	chr10	116063590	116065082	nonTSS	AFAP1L2	224	130	98	234	202	290	227	197	206	166	124	96	75	91	193	161.382	-0.548084	0.158063	-3.4675	0.00052533	0.0136964	162.246	-0.598909	0.164022	-3.65139	0.000260821	0.00961925
Peak00007529	chr2	15731454	15732688	TSS	DDX1	334	226	135	295	232	415	386	279	287	215	189	123	110	197	239	233.43	-0.548066	0.161852	-3.38622	0.000708632	0.0166882	231.687	-0.335149	0.138133	-2.42628	0.0152544	0.138224
Peak00011670	chr2	182302959	182303462	nonTSS	NA	62	48	41	75	78	66	48	44	52	43	41	32	17	35	45	46.2026	-0.548061	0.149139	-3.67484	0.000237998	0.00809833	46.4236	-0.601398	0.150581	-3.99385	6.501e-05	0.00394346
Peak00056458	chr14	64931762	64932884	nonTSS	MTHFD1,ZBTB25,CTD-2555O16.3,AKAP5	197	157	100	208	184	227	121	178	177	137	115	77	69	94	156	139.902	-0.547793	0.135389	-4.04608	5.20821e-05	0.00300511	140.613	-0.598119	0.140345	-4.26179	2.02794e-05	0.00194319
Peak00061833	chr16	66583389	66584085	TSS	Y_RNA,TK2,CKLF,CKLF-CMTM1	94	77	77	93	64	141	92	73	85	66	74	39	38	61	53	72.7348	-0.547656	0.16143	-3.39252	0.000692524	0.0164241	72.4991	-0.315942	0.150466	-2.09975	0.0357507	0.216823
Peak00025015	chr5	131628828	131630644	TSS	P4HA2,SLC22A4	416	246	162	509	451	534	328	379	409	350	206	149	148	246	302	303.291	-0.547618	0.154239	-3.55044	0.000384587	0.0111202	300.09	-0.340123	0.123606	-2.75168	0.005929	0.0790557
Peak00008461	chr2	47797596	47799144	TSS	MSH2,KCNK12,AC138655.1	207	107	88	267	256	342	129	178	184	121	143	92	86	83	168	152.441	-0.547545	0.171611	-3.19061	0.00141972	0.0268813	151.108	-0.317693	0.145595	-2.18203	0.0291075	0.195284
Peak00022380	chr5	1004445	1005224	nonTSS	RP11-43F13.3,AC116351.2,RP11-43F13.4,NKD2	36	37	33	105	78	99	47	61	71	32	54	30	22	41	45	49.0988	-0.54742	0.184429	-2.96818	0.00299567	0.044471	49.4315	-0.600564	0.191319	-3.13907	0.00169486	0.0340771
Peak00016429	chr3	124448941	124449827	TSS	KALRN,RP11-71H17.7,UMPS,MIR544B,RP11-71H17.1	75	101	65	140	142	168	115	76	108	74	82	60	46	53	91	88.0743	-0.547315	0.137578	-3.97822	6.94322e-05	0.00359858	87.8789	-0.313927	0.135113	-2.32344	0.0201554	0.160215
Peak00058692	chr15	52820265	52822220	TSS	MYO5A	435	419	279	348	307	585	361	326	296	282	342	137	126	241	297	307.015	-0.547266	0.169566	-3.22746	0.00124895	0.0246006	305.588	-0.335042	0.146801	-2.28229	0.0224722	0.170317
Peak00030994	chr6	170122953	170125617	TSS	PHF10,RP1-266L20.2,RP1-266L20.4	339	221	217	374	282	400	305	287	326	205	233	146	134	193	251	250.981	-0.546985	0.109866	-4.97865	6.40297e-07	0.000209907	249.544	-0.332978	0.0994443	-3.34838	0.000812847	0.0228682
Peak00018128	chr3	187676157	187676894	nonTSS	RP11-132N15.3	70	77	65	85	96	123	106	75	70	39	71	48	30	49	81	69.5762	-0.546968	0.164347	-3.32813	0.00087432	0.0194114	69.8988	-0.598947	0.16739	-3.57816	0.000346019	0.0115902
Peak00021598	chr4	154074028	154075133	nonTSS	TRIM2	105	230	155	303	268	333	190	210	211	102	193	107	75	134	209	178.633	-0.546758	0.17545	-3.11631	0.00183131	0.0317661	179.627	-0.596712	0.182424	-3.27101	0.00107163	0.024888
Peak00064922	chr17	56032453	56033124	nonTSS	CUEDC1	55	36	40	88	64	78	39	64	62	45	37	22	26	44	40	46.9572	-0.546708	0.164942	-3.31454	0.000917931	0.0200387	47.2692	-0.598259	0.171333	-3.4918	0.000479782	0.0145055
Peak00030736	chr6	159420273	159421559	TSS	RSPH3,RP1-111C20.4	341	194	132	339	318	397	335	302	290	192	210	150	106	152	286	236.894	-0.546436	0.15243	-3.58483	0.000337303	0.0102559	235.006	-0.327322	0.129709	-2.52351	0.011619	0.118137
Peak00074138	chr22	24114838	24115597	TSS	C22orf15,CHCHD10,MMP11,AP000349.1	83	64	52	109	90	93	54	56	76	56	46	38	41	32	63	60.9437	-0.546433	0.153203	-3.56673	0.000361461	0.0106878	60.7609	-0.308672	0.145644	-2.11937	0.0340594	0.212195
Peak00006445	chr1	228929708	228930820	nonTSS	NA	102	43	64	104	83	135	66	89	123	67	53	54	24	62	71	72.1923	-0.546433	0.17728	-3.08231	0.00205398	0.0343173	72.5924	-0.598482	0.182751	-3.27484	0.00105721	0.0246528
Peak00059393	chr15	74725615	74726724	TSS	SEMA7A	92	138	99	155	143	161	110	136	99	79	90	46	75	100	73	103.541	-0.546227	0.161211	-3.38828	0.00070333	0.0166039	102.806	-0.325742	0.14149	-2.30223	0.0213219	0.165469
Peak00056126	chr14	53416912	53418399	TSS	FERMT2	159	131	85	123	94	241	117	114	129	101	120	62	52	55	101	107.39	-0.546211	0.178925	-3.05274	0.00226764	0.0366349	107.263	-0.307023	0.160684	-1.91073	0.0560393	0.277026
Peak00012667	chr2	220172814	220173485	TSS	PTPRN,AC114803.3	71	69	42	95	103	114	75	82	70	46	56	40	40	61	53	64.7422	-0.54611	0.133866	-4.07952	4.51279e-05	0.00275931	64.3334	-0.321825	0.125512	-2.56409	0.0103447	0.111886
Peak00016508	chr3	127174286	127174979	nonTSS	NA	78	103	71	158	122	163	115	107	136	72	99	46	65	67	82	94.5827	-0.546043	0.140715	-3.88049	0.000104244	0.00468814	95.0323	-0.598121	0.144196	-4.14796	3.35455e-05	0.00254856
Peak00016173	chr3	113666196	113667701	TSS	GRAMD1C,RP11-255E6.6,ZDHHC23	345	224	130	284	189	415	312	202	270	189	210	95	102	153	228	212.606	-0.545951	0.176579	-3.09182	0.00198936	0.0336162	211.346	-0.331477	0.15101	-2.19506	0.0281589	0.192287
Peak00012685	chr2	220362943	220363891	TSS	SPEG,AC053503.11,RP11-316O14.1,GMPPA	320	253	174	365	391	397	471	369	333	269	273	106	125	192	320	277.038	-0.545778	0.17223	-3.16889	0.00153022	0.0282591	273.897	-0.341308	0.138509	-2.46416	0.0137334	0.130037
Peak00044181	chr10	88470556	88472312	nonTSS	LDB3	301	356	293	286	283	412	345	273	248	230	292	113	100	207	263	259.501	-0.545766	0.175303	-3.11328	0.00185023	0.0319936	260.551	-0.594979	0.179685	-3.31123	0.000928883	0.0225196
Peak00058566	chr15	48469510	48470943	TSS	MYEF2	212	220	191	291	275	307	274	205	169	191	246	130	71	95	175	195.034	-0.545574	0.165864	-3.28929	0.00100442	0.0212951	194.528	-0.304506	0.150108	-2.02858	0.0425013	0.237676
Peak00039262	chr9	19408480	19409818	TSS	ACER2	425	321	197	447	436	512	407	325	340	302	314	129	165	169	338	305.973	-0.54548	0.153943	-3.54338	0.000395036	0.0113627	303.808	-0.333416	0.131273	-2.53986	0.0110896	0.114892
Peak00042184	chr10	8096350	8096993	TSS	GATA3-AS1,RP11-379F12.4,RP11-379F12.3,GATA3	142	164	98	146	155	174	125	107	114	96	130	66	48	63	115	111.811	-0.545379	0.155097	-3.51638	0.000437469	0.0121066	111.681	-0.31473	0.147469	-2.13421	0.0328254	0.207772
Peak00042471	chr10	17495188	17497327	TSS	ST8SIA6	165	171	112	402	405	428	167	162	253	150	144	157	94	120	209	193.236	-0.545305	0.180087	-3.02801	0.00246173	0.0388584	192.178	-0.303527	0.154986	-1.95841	0.0501814	0.261759
Peak00057350	chr14	94639598	94641198	TSS	PPP4R4	201	139	155	198	252	257	300	276	154	128	119	90	116	159	175	176.705	-0.545256	0.179827	-3.03211	0.00242848	0.0384911	174.62	-0.329437	0.146408	-2.25013	0.024441	0.177257
Peak00004614	chr1	165796486	165798404	TSS	TMCO1,RP11-466F5.9,UCK2	251	232	203	255	238	408	272	177	260	231	210	109	59	173	196	207.979	-0.545094	0.165536	-3.2929	0.000991598	0.0211297	207.117	-0.329045	0.146379	-2.2479	0.0245827	0.177411
Peak00071472	chr20	25603684	25605381	TSS	NANP,ZNF337-AS1	285	268	186	331	244	311	242	246	282	216	231	109	94	159	219	219.417	-0.544408	0.132932	-4.0954	4.21444e-05	0.00266809	218.306	-0.331254	0.121245	-2.73211	0.00629294	0.0814065
Peak00033363	chr7	100076307	100077357	TSS	TSC22D4,AC092849.1,NYAP1	286	275	220	545	622	463	378	449	380	293	212	210	155	269	348	322.4	-0.544201	0.141936	-3.83413	0.000126011	0.00533737	318.979	-0.33167	0.111374	-2.97799	0.00290141	0.0512011
Peak00061892	chr16	67360243	67361219	TSS	KCTD19,RN7SKP118,LRRC36	116	79	51	197	168	157	107	140	111	83	70	51	63	67	114	98.9924	-0.543971	0.17154	-3.1711	0.00151863	0.0280981	97.7031	-0.328268	0.139198	-2.35828	0.0183599	0.153075
Peak00058652	chr15	52043017	52044633	nonTSS	LYSMD2,TMOD2,CTD-2308G16.1	275	170	132	345	245	415	176	189	318	158	165	155	71	133	240	199.155	-0.543939	0.164897	-3.29867	0.000971443	0.0208711	200.132	-0.594623	0.170258	-3.49248	0.00047855	0.014501
Peak00055587	chr14	24020643	24021266	nonTSS	RP11-66N24.4,ZFHX2,THTPA,AP1G2,RP11-66N24.3	85	76	45	99	99	122	79	75	82	71	67	43	24	37	76	68.0109	-0.543911	0.14912	-3.64749	0.00026482	0.00868547	68.3222	-0.596937	0.151113	-3.95027	7.80625e-05	0.00449433
Peak00053674	chr13	30982315	30983068	nonTSS	NA	149	161	158	287	285	231	181	190	147	158	132	69	71	161	157	161.307	-0.543793	0.156596	-3.47259	0.000515453	0.0135231	162.353	-0.591713	0.165928	-3.56608	0.000362354	0.0120341
Peak00039805	chr9	74383167	74384844	nonTSS	TMEM2	738	556	346	812	763	969	899	691	686	629	492	242	214	463	676	579.1	-0.543788	0.166743	-3.26123	0.00110929	0.0227538	582.361	-0.590673	0.174791	-3.37931	0.00072667	0.0191156
Peak00031856	chr7	29233675	29235289	TSS	CPVL,CHN2,AC004593.3	211	161	125	243	176	341	222	168	184	140	139	105	92	106	176	164.739	-0.543585	0.134348	-4.04611	5.20767e-05	0.00300511	164.087	-0.31918	0.126126	-2.53064	0.0113854	0.116533
Peak00045867	chr11	6411009	6412094	TSS	SMPD1,APBB1	377	288	217	359	390	524	410	340	304	257	278	135	139	240	307	290.705	-0.543405	0.134108	-4.052	5.07826e-05	0.00295554	288.32	-0.340087	0.110801	-3.06936	0.00214516	0.0416891
Peak00053921	chr13	41706332	41707344	TSS	KBTBD6	274	340	217	347	382	425	292	278	283	285	252	110	107	198	260	257.741	-0.543182	0.14079	-3.85811	0.000114269	0.00499823	256.104	-0.33736	0.122467	-2.7547	0.0058746	0.0787211
Peak00005927	chr1	210484382	210485089	nonTSS	RP4-667H12.4	119	68	47	157	117	140	145	135	119	91	71	46	39	79	103	93.1419	-0.54315	0.178906	-3.03596	0.00239774	0.0380899	93.7827	-0.592598	0.187694	-3.15725	0.00159263	0.0327105
Peak00021456	chr4	148652212	148654085	TSS	ARHGAP10	380	198	119	321	273	480	318	217	287	246	169	123	116	145	252	229.202	-0.543005	0.173973	-3.1212	0.00180114	0.0314124	227.797	-0.322454	0.148963	-2.16465	0.0304142	0.198813
Peak00014207	chr3	28282470	28283711	TSS	CMC1	356	234	158	335	307	410	419	309	275	295	255	93	90	198	247	252.136	-0.542925	0.183565	-2.95767	0.00309969	0.0454776	249.447	-0.335012	0.149048	-2.24768	0.0245969	0.177411
Peak00043178	chr10	47655578	47656769	nonTSS	RP11-292F22.7,ANTXRL	172	181	176	168	146	304	173	169	162	126	182	67	82	110	127	151.795	-0.54291	0.172435	-3.1485	0.0016411	0.0294258	152.393	-0.595285	0.17552	-3.39156	0.000694962	0.0185826
Peak00048440	chr11	102979664	102980807	TSS	DYNC2H1	267	324	183	349	376	441	453	311	243	231	293	130	103	262	221	266.414	-0.542705	0.164057	-3.30803	0.000939556	0.0203624	264.341	-0.331499	0.138438	-2.39457	0.01664	0.144802
Peak00009501	chr2	95872692	95873886	nonTSS	AC092835.2	198	134	99	179	163	269	185	148	180	92	161	65	92	100	127	140.001	-0.542542	0.155509	-3.48882	0.000485154	0.0129463	140.59	-0.594373	0.15837	-3.75307	0.000174684	0.00743295
Peak00030579	chr6	155634753	155636360	TSS	TFB1M	666	556	429	600	743	733	961	677	623	498	595	249	227	397	598	549.217	-0.542471	0.165482	-3.27813	0.00104497	0.0218492	544.898	-0.335345	0.137167	-2.4448	0.0144933	0.134687
Peak00055432	chr14	21659885	21661049	nonTSS	CTD-2552B11.3,LINC00641	168	150	107	271	271	236	192	181	137	151	134	93	63	124	151	153.117	-0.54231	0.133075	-4.07523	4.59685e-05	0.00279113	154.022	-0.592811	0.140917	-4.2068	2.59007e-05	0.0022242
Peak00033560	chr7	105161757	105163149	nonTSS	PUS7,RP11-251G23.2,RINT1	228	184	180	275	197	317	264	200	264	157	177	99	89	183	191	192.771	-0.542272	0.132904	-4.08018	4.5e-05	0.00275931	193.704	-0.590701	0.137851	-4.28508	1.82672e-05	0.00183284
Peak00025656	chr5	149109385	149111881	TSS	RN7SL868P,PPARGC1B,MIR378A	524	331	227	566	517	739	443	380	520	356	290	211	179	273	448	377.225	-0.542208	0.137664	-3.93863	8.19492e-05	0.0040027	374.572	-0.334737	0.116587	-2.87114	0.00408994	0.0631531
Peak00071435	chr20	25037547	25039432	TSS	ACSS1	388	390	289	587	523	543	269	347	373	289	321	187	136	289	346	334.05	-0.542147	0.12727	-4.25983	2.04585e-05	0.00164121	331.688	-0.334887	0.10711	-3.12658	0.00176852	0.0367992
Peak00031190	chr7	3082413	3083978	nonTSS	CARD11	139	105	100	203	151	225	128	146	178	105	97	91	56	90	135	123.555	-0.542104	0.121901	-4.44708	8.70463e-06	0.000964837	124.206	-0.592897	0.127278	-4.65827	3.18877e-06	0.000655742
Peak00042976	chr10	35012664	35013168	nonTSS	PARD3	56	49	28	63	64	74	67	77	74	56	42	20	23	39	48	49.5887	-0.541942	0.17737	-3.05544	0.00224734	0.036451	49.8788	-0.594145	0.182486	-3.25585	0.00113054	0.0257696
Peak00054793	chr13	91999087	92001630	nonTSS	MIR17HG	818	687	556	885	1001	1074	1170	735	688	639	740	331	293	462	779	692.367	-0.541907	0.154602	-3.50518	0.000456298	0.0124563	695.675	-0.591191	0.160194	-3.69047	0.000223843	0.00871517
Peak00019324	chr4	37978526	37980041	nonTSS	TBC1D1	341	316	200	357	351	446	366	306	267	278	328	112	106	208	225	267.559	-0.541811	0.1571	-3.44882	0.00056304	0.0143801	268.77	-0.592948	0.161452	-3.6726	0.000240096	0.00912859
Peak00050807	chr12	49736137	49736774	nonTSS	C1QL4,DNAJC22	67	76	75	165	179	147	104	168	105	79	91	71	50	73	76	96.8274	-0.541749	0.169538	-3.19545	0.00139614	0.0265642	97.5026	-0.59613	0.177764	-3.35349	0.000797989	0.020394
Peak00017370	chr3	158519414	158520590	TSS	MFSD1,RP11-379F4.9	347	192	134	332	274	414	362	274	281	242	193	112	106	182	250	233.755	-0.54167	0.161897	-3.34576	0.000820573	0.0185886	231.57	-0.332423	0.134227	-2.47658	0.0132647	0.126829
Peak00076763	chrX	109245081	109246463	TSS	TMEM164	256	258	178	286	265	349	275	262	194	223	209	81	86	169	224	211.808	-0.541552	0.160681	-3.37035	0.000750736	0.0174193	209.833	-0.337996	0.132896	-2.54331	0.0109809	0.114674
Peak00059696	chr15	83620923	83621979	TSS	HOMER2,RP11-382A20.5	88	76	39	94	92	146	83	102	77	84	67	39	37	45	55	71.0275	-0.541355	0.16356	-3.30982	0.000933565	0.0202553	70.5985	-0.305737	0.147919	-2.06692	0.0387418	0.226775
Peak00044196	chr10	89101943	89103138	nonTSS	NUTM2A-AS1,LINC00863	108	204	120	311	236	231	165	166	169	125	184	64	69	132	132	152.522	-0.541339	0.171604	-3.15458	0.00160731	0.0290222	153.379	-0.592191	0.178413	-3.31921	0.000902711	0.0220603
Peak00039489	chr9	33403319	33403950	nonTSS	AQP7,RP11-311H10.4	43	35	27	62	45	65	29	48	39	27	28	14	21	32	37	35.0592	-0.541197	0.178743	-3.02779	0.00246349	0.0388696	35.2907	-0.592642	0.184376	-3.21431	0.0013076	0.0285608
Peak00039287	chr9	20640168	20641163	nonTSS	NA	108	148	98	169	153	211	176	144	114	76	151	70	63	65	123	119.625	-0.540848	0.168393	-3.21181	0.00131901	0.0255629	120.17	-0.594525	0.172203	-3.45246	0.000555508	0.0160009
Peak00031018	chr6	170604520	170605292	nonTSS	DLL1,FAM120B,RP5-894D12.4	69	49	44	88	69	88	64	79	84	45	50	48	24	45	52	57.3469	-0.540823	0.142809	-3.78705	0.000152446	0.00603626	57.6485	-0.594227	0.145795	-4.07577	4.58621e-05	0.00310525
Peak00012638	chr2	219823753	219824680	TSS	AC097468.7,KRT8P30,CDK5R2	71	132	79	187	184	216	85	111	113	76	110	68	59	64	95	103.629	-0.540464	0.168049	-3.21611	0.00129941	0.0252912	103.215	-0.301558	0.151006	-1.99699	0.0458267	0.249565
Peak00005162	chr1	185014150	185015571	nonTSS	RNF2	318	269	187	314	206	399	316	222	254	203	231	118	93	184	230	226.882	-0.540444	0.153066	-3.53078	0.000414337	0.0117339	227.832	-0.589919	0.156523	-3.7689	0.000163966	0.00716508
Peak00036851	chr8	71519604	71521129	TSS	snoU13,TRAM1,RP11-382J12.1	509	564	376	573	577	723	552	441	420	376	581	215	177	303	377	432.039	-0.540074	0.151983	-3.55352	0.000380119	0.0110282	430.52	-0.321485	0.135974	-2.36431	0.0180638	0.151547
Peak00026183	chr5	170845601	170847561	TSS	NPM1,FGF18	272	271	233	329	252	377	247	224	275	173	257	159	85	147	243	227.416	-0.540055	0.141334	-3.82112	0.00013285	0.00554184	227.079	-0.312424	0.135379	-2.30778	0.0210115	0.164346
Peak00048980	chr11	121322338	121323884	TSS	RP11-730K11.1,SORL1	266	147	133	237	188	353	242	231	222	168	184	98	80	120	198	182.088	-0.539971	0.156568	-3.4488	0.000563077	0.0143801	180.711	-0.321564	0.135053	-2.38102	0.017265	0.148319
Peak00035840	chr8	27167767	27169405	TSS	TRIM35,PTK2B	416	418	291	409	505	530	394	444	422	296	449	160	168	232	334	350.373	-0.539828	0.1441	-3.74621	0.000179529	0.00667378	348.526	-0.325227	0.127208	-2.55666	0.0105683	0.112886
Peak00076303	chrX	67718006	67719287	TSS	YIPF6	110	109	81	111	113	175	128	101	94	89	101	52	40	66	85	93.0145	-0.53947	0.143449	-3.7607	0.000169437	0.00648933	92.6656	-0.314502	0.136863	-2.29794	0.0215652	0.165803
Peak00017893	chr3	183145685	183147067	TSS	MCF2L2	280	185	120	269	223	360	191	208	260	191	188	94	79	124	203	187.445	-0.539276	0.150868	-3.57449	0.000350908	0.0104761	186.261	-0.324895	0.132019	-2.46096	0.0138565	0.130973
Peak00050717	chr12	48166759	48167801	TSS	RAPGEF3,SLC48A1,HDAC7	163	130	105	164	134	188	104	136	126	104	128	48	43	93	117	113.861	-0.539257	0.160083	-3.3686	0.000755522	0.0175129	112.905	-0.327375	0.138194	-2.36895	0.0178388	0.150364
Peak00012530	chr2	217471208	217472251	nonTSS	AC073321.3,AC073321.4,PSMB3P2	72	64	68	104	112	166	109	101	85	64	55	54	32	66	93	78.8348	-0.539111	0.158858	-3.39366	0.000689647	0.0163851	79.3067	-0.589016	0.165396	-3.56126	0.000369086	0.0121665
Peak00036028	chr8	33330027	33331155	nonTSS	FUT10,TTI2	359	368	249	421	388	498	418	314	354	303	395	137	89	185	336	305.14	-0.539071	0.176439	-3.05529	0.00224844	0.0364611	306.466	-0.589721	0.181474	-3.24961	0.00115562	0.0261797
Peak00060086	chr15	95127718	95128532	nonTSS	NA	101	77	68	95	150	151	75	76	66	82	91	55	27	54	44	76.4156	-0.539044	0.178815	-3.01454	0.00257369	0.0400766	76.7165	-0.596006	0.180879	-3.29505	0.000984031	0.0234859
Peak00006063	chr1	214453722	214455405	TSS	SMYD2	354	292	232	255	247	466	332	258	234	254	272	116	91	166	244	244.722	-0.538877	0.177522	-3.03555	0.00240094	0.0381171	243.638	-0.320712	0.152997	-2.09619	0.0360652	0.217539
Peak00035732	chr8	23385974	23387793	TSS	SLC25A37	422	582	362	502	543	649	583	406	425	344	491	152	205	300	410	409.723	-0.538635	0.166701	-3.23114	0.00123296	0.0244013	407.676	-0.332317	0.142889	-2.3257	0.0200344	0.160098
Peak00004997	chr1	180200559	180201071	TSS	LHX4	57	43	27	54	48	51	52	49	38	32	33	21	29	30	26	38.3436	-0.538367	0.174617	-3.08313	0.00204832	0.0342542	38.1757	-0.295621	0.159227	-1.8566	0.0633679	0.299015
Peak00056162	chr14	55033346	55034192	TSS	SAMD4A	142	113	61	176	191	228	153	156	185	142	110	51	46	108	124	123.923	-0.53836	0.169218	-3.18147	0.0014653	0.0274671	122.567	-0.330696	0.139536	-2.36997	0.0177896	0.150302
Peak00043574	chr10	69990841	69991627	TSS	ATOH7,RP11-153K11.3	87	112	68	69	74	109	76	58	76	54	57	33	51	48	56	67.5103	-0.537984	0.184388	-2.91767	0.00352658	0.0493126	67.6216	-0.30031	0.166923	-1.7991	0.0720032	0.31976
Peak00064409	chr17	43045196	43046301	TSS	C1QL1	123	113	107	192	188	168	142	181	125	97	64	68	94	119	99	121.86	-0.537967	0.164152	-3.27726	0.0010482	0.0218852	120.66	-0.319841	0.137031	-2.33408	0.0195917	0.158814
Peak00024189	chr5	90675756	90677116	nonTSS	ARRDC3	620	689	495	1025	974	885	949	674	570	527	653	329	296	515	603	624.911	-0.53761	0.132167	-4.06766	4.74875e-05	0.002831	628.151	-0.587107	0.138776	-4.23061	2.33055e-05	0.00208625
Peak00042724	chr10	26985786	26987361	TSS	PDSS1	178	170	124	222	229	320	221	188	198	144	116	96	99	127	189	166.97	-0.537555	0.122387	-4.39224	1.12187e-05	0.00114825	165.965	-0.326618	0.109713	-2.97701	0.00291075	0.0512816
Peak00045046	chr10	116581181	116582777	TSS	FAM160B1	297	306	259	346	345	453	386	287	258	240	316	137	115	207	249	269.381	-0.5375	0.14114	-3.80828	0.000139937	0.00574221	268.015	-0.322616	0.126295	-2.55447	0.0106349	0.113162
Peak00027252	chr6	20206700	20207404	nonTSS	MBOAT1,RP11-239H6.2	88	83	40	89	70	119	77	76	71	65	57	45	31	39	60	64.4038	-0.537494	0.152794	-3.51778	0.000435176	0.0120769	64.6596	-0.591559	0.153394	-3.85647	0.000115035	0.00563486
Peak00074710	chr22	39322962	39323863	nonTSS	CTA-150C2.13	31	66	47	80	86	68	64	54	59	37	55	29	28	50	27	50.168	-0.537228	0.184121	-2.9178	0.00352514	0.0493094	50.3987	-0.592014	0.187446	-3.15831	0.00158685	0.0326119
Peak00012520	chr2	217236520	217237480	nonTSS	38047	111	77	48	120	126	220	90	104	76	72	65	45	60	48	91	84.9068	-0.537194	0.184041	-2.91889	0.00351284	0.0492159	85.3679	-0.589626	0.18995	-3.1041	0.00190856	0.036777
Peak00064648	chr17	47572040	47572953	TSS	NGFR	65	72	49	97	74	103	60	76	57	32	58	37	50	33	52	59.1976	-0.536923	0.173713	-3.09087	0.00199573	0.0336796	59.0157	-0.289786	0.157901	-1.83523	0.0664713	0.305677
Peak00030284	chr6	144163795	144165388	TSS	RP3-468K18.5,LTV1	501	516	327	580	527	626	594	440	423	379	464	199	162	260	487	413.93	-0.53679	0.156448	-3.43111	0.000601114	0.0149985	411.456	-0.327823	0.133982	-2.44677	0.0144142	0.13467
Peak00060170	chr15	99640489	99641118	nonTSS	RP11-654A16.3,SYNM	57	28	20	55	46	77	44	45	38	32	29	22	21	30	31	36.2964	-0.536598	0.179397	-2.99112	0.00277954	0.0421508	36.4962	-0.590633	0.183093	-3.22587	0.0012559	0.0277695
Peak00021291	chr4	141347854	141349145	nonTSS	CLGN	336	375	276	434	390	473	355	256	365	253	425	125	110	150	324	295.445	-0.536584	0.183057	-2.93124	0.00337611	0.048009	296.568	-0.588377	0.187318	-3.14106	0.00168336	0.0339647
Peak00045147	chr10	120788557	120790476	TSS	NANOS1,EIF3A	458	261	161	440	441	521	428	413	337	313	231	173	155	214	348	309.736	-0.53657	0.156514	-3.42825	0.000607496	0.0150838	306.867	-0.322983	0.128686	-2.50986	0.0120779	0.120744
Peak00061655	chr16	57125998	57127397	nonTSS	NLRC5,RP11-407G23.1,CPNE2	149	76	54	179	182	227	104	123	159	78	81	63	80	83	105	109.289	-0.536446	0.171188	-3.13366	0.0017264	0.030439	109.894	-0.587226	0.177629	-3.30591	0.000946683	0.0228076
Peak00060075	chr15	94774043	94775225	nonTSS	MCTP2	200	136	109	206	143	277	181	186	184	156	86	84	86	135	124	146.885	-0.536278	0.152075	-3.5264	0.000421248	0.0118387	147.64	-0.586219	0.157606	-3.71953	0.000199597	0.00812307
Peak00061874	chr16	67189210	67189662	TSS	C16orf70,B3GNT9,TRADD,FBXL8,HSF4,RP11-5A19.5	57	56	52	115	87	122	62	61	61	53	43	32	33	58	56	59.7987	-0.536224	0.154539	-3.46984	0.000520773	0.0136005	59.2341	-0.317963	0.135967	-2.33852	0.0193601	0.157411
Peak00013026	chr2	233283317	233284111	nonTSS	ALPPL2,AC068134.5,AC068134.6	44	46	31	102	80	76	74	63	73	42	37	35	23	38	65	52.1436	-0.536157	0.173104	-3.09731	0.00195286	0.0332249	52.4771	-0.587156	0.179708	-3.26727	0.0010859	0.0251102
Peak00010744	chr2	145273228	145273994	TSS	ZEB2,ZEB2-AS1	144	107	60	164	160	109	102	72	88	82	104	63	35	58	75	90.0888	-0.535982	0.173996	-3.08043	0.00206705	0.0344277	89.9008	-0.293393	0.157604	-1.86158	0.0626628	0.297348
Peak00017292	chr3	155523206	155524466	nonTSS	C3orf33	280	227	149	348	291	380	307	228	269	198	245	118	89	142	259	222.779	-0.535964	0.142751	-3.75454	0.000173658	0.00657268	223.845	-0.586105	0.147622	-3.97031	7.17806e-05	0.00425186
Peak00065290	chr17	66201026	66202383	nonTSS	LOC440461	153	160	162	284	244	253	146	172	194	153	126	95	68	148	159	160.057	-0.53568	0.124659	-4.29714	1.73013e-05	0.00148026	160.95	-0.584979	0.132348	-4.42001	9.86945e-06	0.00126799
Peak00009293	chr2	84921034	84921884	nonTSS	DNAH6	81	78	49	87	68	114	82	54	75	52	58	34	32	26	82	62.0365	-0.535652	0.182093	-2.94165	0.00326472	0.0469353	62.2728	-0.588381	0.184378	-3.19117	0.001417	0.0301667
Peak00035898	chr8	28243303	28244406	nonTSS	ZNF395,FBXO16	165	165	119	197	219	199	132	148	140	123	148	61	52	113	138	134.876	-0.535571	0.143619	-3.7291	0.000192164	0.00701841	135.543	-0.585332	0.148613	-3.93863	8.19475e-05	0.00460891
Peak00021091	chr4	129732013	129733941	nonTSS	JADE1	709	604	533	876	876	832	745	626	592	606	657	337	221	430	524	584.938	-0.535453	0.125883	-4.25359	2.10372e-05	0.00166684	587.619	-0.586955	0.130003	-4.51493	6.33386e-06	0.000982961
Peak00058572	chr15	48623016	48624638	TSS	Y_RNA,RP11-154J22.1,DUT	400	408	290	487	527	586	432	376	385	333	410	197	154	244	335	353.941	-0.53541	0.114041	-4.69488	2.66761e-06	0.000490778	352.54	-0.318844	0.107464	-2.96698	0.00300736	0.0519616
Peak00065079	chr17	61523626	61525394	nonTSS	CYB561,RP11-269G24.6	144	108	123	211	214	285	109	124	169	104	78	102	69	129	121	132.011	-0.535209	0.150217	-3.5629	0.000366787	0.0107874	132.69	-0.584965	0.155749	-3.75582	0.000172775	0.00737113
Peak00046676	chr11	36724004	36724633	nonTSS	CTD-2119L1.1	66	38	33	55	62	67	44	30	41	37	32	28	14	34	35	39.0965	-0.535096	0.172306	-3.1055	0.00189955	0.0325476	39.2576	-0.588887	0.17328	-3.39847	0.000677637	0.0182745
Peak00021603	chr4	154169806	154170905	nonTSS	TRIM2	142	167	117	278	217	338	268	220	209	109	161	96	88	134	217	174.546	-0.53496	0.162703	-3.28796	0.00100918	0.0213842	175.595	-0.583358	0.170732	-3.4168	0.000633625	0.0175201
Peak00055084	chr13	103425470	103426910	nonTSS	TEX30,KDELC1	443	303	268	447	422	577	472	356	339	319	327	139	144	265	354	329.136	-0.534891	0.147139	-3.63527	0.000277691	0.00898168	330.818	-0.583053	0.153591	-3.79614	0.000146966	0.00660873
Peak00040891	chr9	116102029	116103139	nonTSS	WDR31,BSPRY	139	78	100	210	224	226	167	139	166	120	114	61	50	98	158	128.227	-0.534758	0.16457	-3.24943	0.00115638	0.02338	129.037	-0.583245	0.17313	-3.36882	0.000754909	0.0196176
Peak00014376	chr3	33155094	33156431	TSS	CRTAP	287	314	219	303	292	358	272	229	267	216	263	92	99	201	226	233.564	-0.534742	0.153336	-3.48739	0.000487756	0.0130023	232.307	-0.330572	0.134369	-2.46018	0.0138869	0.131144
Peak00017364	chr3	158389889	158390877	TSS	GFM1,LXN	409	384	267	443	455	560	519	356	390	374	373	158	134	220	368	344.015	-0.534693	0.153561	-3.48197	0.000497746	0.0132229	342.045	-0.324121	0.132934	-2.43821	0.0147602	0.135842
Peak00017948	chr3	184079149	184081626	TSS	EIF2B5,CLCN2,POLR2H,THPO	415	497	444	502	410	545	451	440	418	313	421	183	158	311	415	384.55	-0.534576	0.15937	-3.35431	0.000795645	0.0182691	382.356	-0.328481	0.136619	-2.40435	0.0162014	0.142368
Peak00000469	chr1	10999953	11000803	nonTSS	C1orf127	77	51	49	92	82	110	75	78	59	36	52	51	25	54	61	60.6435	-0.534467	0.153986	-3.47088	0.000518748	0.0135891	60.9889	-0.586345	0.159176	-3.68363	0.000229932	0.00884853
Peak00033578	chr7	105649665	105650426	nonTSS	CDHR3	145	118	94	217	238	219	228	226	138	172	105	83	72	109	132	145.834	-0.53445	0.165522	-3.22887	0.0012428	0.0245232	146.775	-0.586327	0.173717	-3.37519	0.000737648	0.0192974
Peak00045782	chr11	3186036	3186772	nonTSS	OSBPL5	103	88	73	126	107	160	80	85	93	84	61	45	45	50	97	82.5199	-0.534189	0.145291	-3.67669	0.000236278	0.008054	82.9121	-0.585175	0.148768	-3.93348	8.37235e-05	0.00467318
Peak00019646	chr4	55523577	55525291	TSS	KIT	217	260	146	273	208	348	207	213	211	141	184	146	108	136	160	190.076	-0.534062	0.121915	-4.38061	1.18347e-05	0.00117848	190.238	-0.296603	0.128324	-2.31136	0.0208133	0.163166
Peak00005976	chr1	211690273	211690773	nonTSS	NA	57	50	37	94	91	98	80	86	74	49	54	34	29	51	60	59.6595	-0.533638	0.14803	-3.60494	0.000312223	0.00970987	60.0358	-0.584583	0.15442	-3.78568	0.000153291	0.00681061
Peak00032591	chr7	56101418	56102486	nonTSS	PSPH	339	311	210	421	370	456	295	247	413	317	227	118	110	164	359	274.97	-0.533413	0.166654	-3.20072	0.00137084	0.0262641	276.213	-0.581357	0.172003	-3.37993	0.00072504	0.0190969
Peak00021962	chr4	174254857	174256744	TSS	GALNT7,RP11-798M19.3,HMGB2	463	991	720	1229	1326	1104	1202	941	832	484	952	358	400	724	745	798.3	-0.533324	0.1831	-2.91275	0.00358265	0.049814	791.26	-0.325465	0.148229	-2.19569	0.0281143	0.192287
Peak00025863	chr5	156692608	156693970	nonTSS	CTC-248O19.1,CYFIP2	438	333	284	406	436	594	326	350	320	260	352	171	121	245	348	316.893	-0.533273	0.140689	-3.79043	0.000150389	0.00598865	318.388	-0.582461	0.145742	-3.99651	6.42824e-05	0.00392081
Peak00041505	chr9	134153183	134154300	nonTSS	FAM78A	110	104	117	204	209	209	144	177	111	100	94	84	44	152	101	124.49	-0.533254	0.168929	-3.15667	0.00159582	0.0289245	125.362	-0.582277	0.178668	-3.25898	0.00111812	0.0255831
Peak00008966	chr2	69239932	69241169	TSS	ANTXR1	136	82	47	133	128	188	120	120	108	109	68	69	37	65	90	94.2157	-0.533156	0.164073	-3.2495	0.00115607	0.0233798	93.6867	-0.298367	0.146846	-2.03184	0.0421704	0.236736
Peak00019011	chr4	15766894	15768747	nonTSS	NA	215	153	120	312	326	300	246	225	205	180	168	153	81	134	163	187.927	-0.532753	0.12297	-4.33238	1.47507e-05	0.00135519	188.909	-0.585787	0.128653	-4.55322	5.28313e-06	0.000898605
Peak00028622	chr6	53409004	53410236	TSS	GCLC	307	270	165	358	322	414	300	280	271	233	230	119	81	209	279	242.453	-0.53267	0.144627	-3.68307	0.000230444	0.0078947	240.299	-0.331771	0.117591	-2.82139	0.0047816	0.0696998
Peak00036806	chr8	68880166	68881822	nonTSS	PREX2	215	189	147	265	265	409	168	108	187	166	187	90	87	105	165	172.507	-0.532377	0.167151	-3.18501	0.00144751	0.0272328	173.134	-0.584795	0.169584	-3.44842	0.000563884	0.016172
Peak00012841	chr2	227655726	227656771	nonTSS	IRS1,RP11-395N3.2	402	263	194	441	476	482	516	410	239	283	275	151	135	267	323	308.26	-0.532331	0.169018	-3.14956	0.00163517	0.0293536	310.178	-0.580947	0.177793	-3.26755	0.00108483	0.025101
Peak00064968	chr17	56832717	56834456	TSS	PPM1E	128	95	84	175	165	174	83	106	118	78	72	74	56	98	89	101.343	-0.532181	0.129407	-4.11246	3.91467e-05	0.00253021	100.829	-0.309737	0.120127	-2.57842	0.00992526	0.109357
Peak00006767	chr1	236767257	236768481	TSS	HEATR1	227	202	124	184	188	227	227	207	179	170	201	87	60	118	127	162.597	-0.532088	0.165986	-3.20561	0.00134777	0.0259574	162.01	-0.304863	0.148696	-2.05025	0.0403403	0.231436
Peak00034529	chr7	143058895	143060195	TSS	CLCN1,FAM131B,RP11-563K23.1	157	116	66	138	87	162	130	113	98	100	91	45	51	69	92	97.2259	-0.532073	0.17155	-3.10155	0.00192508	0.0328973	96.6669	-0.309126	0.151233	-2.04403	0.0409501	0.233004
Peak00040871	chr9	115512378	115514288	TSS	RP11-276E15.4,SNX30	301	257	199	275	233	391	262	231	261	195	237	93	110	194	203	221.058	-0.531946	0.145598	-3.65352	0.000258673	0.00855661	219.87	-0.325241	0.128992	-2.5214	0.011689	0.118538
Peak00059913	chr15	90743865	90745347	TSS	SEMA4B,RPS12P26	137	94	115	146	108	201	105	119	117	98	97	51	50	85	104	104.395	-0.531921	0.150827	-3.52669	0.000420786	0.0118343	103.623	-0.316475	0.133523	-2.3702	0.0177786	0.150302
Peak00024610	chr5	111189394	111190190	nonTSS	NREP,HMGN1P14	37	59	32	53	50	80	53	30	46	37	38	23	20	34	29	39.5781	-0.531909	0.175193	-3.03613	0.00239636	0.0380758	39.7008	-0.586554	0.174747	-3.35659	0.0007891	0.0202369
Peak00033034	chr7	87505199	87506541	TSS	SLC25A40,DBF4	519	559	345	581	533	754	705	434	424	374	523	158	201	349	458	441.647	-0.531907	0.173678	-3.0626	0.00219421	0.0358454	438.516	-0.330404	0.144199	-2.2913	0.0219462	0.167609
Peak00067379	chr18	57025677	57027022	TSS	LMAN1,RP11-27G24.1	442	312	183	440	427	521	541	362	398	338	301	141	163	193	382	326.233	-0.531879	0.169902	-3.1305	0.00174507	0.0306694	323.665	-0.322234	0.141612	-2.27548	0.0228774	0.172173
Peak00032424	chr7	49041044	49041866	nonTSS	NA	64	65	55	80	85	110	102	63	100	40	76	44	38	38	64	65.6665	-0.53186	0.163517	-3.25262	0.00114345	0.0231771	65.8979	-0.586396	0.163784	-3.5803	0.000343194	0.0115655
Peak00043440	chr10	62537816	62538944	TSS	CDK1	395	474	300	558	618	582	571	412	364	363	421	173	175	321	375	388.524	-0.53185	0.144013	-3.69306	0.000221574	0.00769208	385.745	-0.327086	0.120834	-2.7069	0.0067915	0.0853664
Peak00010436	chr2	129511450	129512389	nonTSS	NA	80	87	81	146	138	184	75	82	143	64	101	48	37	58	111	89.8719	-0.531614	0.172401	-3.08359	0.0020452	0.0342542	90.3133	-0.582414	0.17721	-3.28658	0.00101413	0.0239889
Peak00051541	chr12	69863658	69864935	nonTSS	RP11-956E11.1,FRS2	228	247	149	289	234	307	299	220	234	214	189	99	76	144	229	201.291	-0.531461	0.151044	-3.51858	0.000433868	0.0120605	202.225	-0.580698	0.155753	-3.72833	0.000192753	0.00793741
Peak00040864	chr9	115248420	115250114	nonTSS	C9orf147,KIAA1958	299	249	183	351	266	445	316	237	291	237	258	106	114	149	256	238.289	-0.53143	0.146761	-3.62106	0.000293402	0.00935262	239.336	-0.581873	0.150601	-3.86369	0.000111689	0.00551979
Peak00031118	chr7	2105715	2106628	nonTSS	MAD1L1	82	87	90	98	68	150	71	86	108	63	73	53	43	47	73	77.2136	-0.531349	0.164431	-3.23145	0.00123163	0.0243965	77.5027	-0.585296	0.165622	-3.53392	0.000409447	0.0131193
Peak00011378	chr2	172864347	172865273	TSS	SLC25A12,METAP1D	119	102	90	135	131	186	111	127	126	93	91	32	38	116	106	101.787	-0.531261	0.173825	-3.05631	0.00224081	0.0363987	100.449	-0.335726	0.139233	-2.41126	0.0158974	0.141081
Peak00053947	chr13	42534583	42535633	TSS	VWA8	152	121	89	175	125	232	142	124	137	109	118	44	63	88	122	116.841	-0.530805	0.153593	-3.45592	0.000548423	0.0141125	115.917	-0.321628	0.133188	-2.41483	0.0157424	0.140631
Peak00057041	chr14	81630416	81630951	nonTSS	RP11-114N19.3	65	46	34	92	99	107	82	95	69	60	53	31	23	49	69	61.0457	-0.530745	0.174164	-3.04738	0.00230846	0.0371144	61.4733	-0.581357	0.182457	-3.18627	0.00144121	0.0305255
Peak00075682	chrX	20284527	20285815	TSS	RPS6KA3	250	151	105	329	296	278	288	235	206	189	140	82	108	156	205	190.904	-0.530714	0.165266	-3.21128	0.00132146	0.0255969	188.558	-0.326773	0.130759	-2.49904	0.0124529	0.122894
Peak00048227	chr11	93275085	93277036	nonTSS	SMCO4,RP11-288E14.2	413	319	200	354	285	514	321	275	287	282	319	115	111	172	265	268.773	-0.530647	0.170459	-3.11305	0.00185163	0.0320099	269.846	-0.581738	0.174336	-3.33689	0.000847226	0.0211399
Peak00036097	chr8	37887540	37889288	TSS	EIF4EBP1	334	309	226	361	337	461	269	228	323	201	296	135	108	192	289	258.718	-0.530228	0.138297	-3.83398	0.000126087	0.00533765	257.713	-0.320622	0.126166	-2.54126	0.0110454	0.114755
Peak00034233	chr7	134670822	134672020	TSS	AGBL3	307	288	169	346	337	464	417	280	291	291	261	107	101	192	282	261.231	-0.530066	0.165373	-3.20528	0.00134933	0.0259745	259.167	-0.324752	0.138407	-2.34636	0.018958	0.155055
Peak00044792	chr10	105531578	105532703	nonTSS	SH3PXD2A	170	118	100	191	166	208	133	146	174	124	104	63	62	84	159	127.219	-0.530066	0.138936	-3.81517	0.000136091	0.00563764	127.881	-0.579253	0.144771	-4.00116	6.30314e-05	0.00386938
Peak00045261	chr10	124310209	124311555	nonTSS	DMBT1	101	68	40	151	161	218	113	108	104	71	71	72	47	70	91	92.1363	-0.529742	0.171891	-3.08184	0.00205727	0.0343203	92.6678	-0.581783	0.178364	-3.26177	0.00110719	0.0254294
Peak00026531	chr5	180100797	180101567	nonTSS	RP11-451H23.2	52	41	44	69	52	56	74	53	58	40	46	21	22	27	54	45.7142	-0.529741	0.181061	-2.92577	0.0034361	0.0484817	45.9564	-0.582693	0.185196	-3.14636	0.00165319	0.0335496
Peak00049285	chr11	128754557	128755042	nonTSS	RP11-740D6.3,KCNJ5	42	31	34	40	45	45	43	43	50	31	26	19	16	35	29	34.2354	-0.529716	0.171764	-3.08398	0.00204253	0.0342224	34.4103	-0.582671	0.173779	-3.35295	0.000799566	0.0204186
Peak00035818	chr8	26370164	26372857	nonTSS	BNIP3L,PNMA2,DPYSL2	393	279	185	289	236	337	196	179	176	184	209	143	109	121	188	208.319	-0.528828	0.17483	-3.0248	0.00248794	0.0391159	208.948	-0.582659	0.176563	-3.3	0.000966831	0.0231837
Peak00020737	chr4	110623801	110625034	TSS	CASP6,AC004067.5,PLA2G12A	417	302	193	420	352	497	406	291	352	333	321	128	121	179	295	291.392	-0.528825	0.161236	-3.27982	0.00103875	0.0217658	289.713	-0.315296	0.139101	-2.26666	0.0234108	0.173874
Peak00065296	chr17	66287186	66288830	nonTSS	ARSG,SLC16A6	261	244	237	533	531	569	328	350	214	217	202	175	177	330	202	288.865	-0.528819	0.17097	-3.09306	0.00198106	0.0335347	290.791	-0.578328	0.180464	-3.20468	0.00135212	0.0291592
Peak00025046	chr5	132072361	132073638	TSS	KIF3A,CCNI2	248	256	224	362	417	366	238	256	313	228	235	126	86	210	270	242.935	-0.528546	0.132269	-3.99599	6.44231e-05	0.00342925	241.065	-0.325068	0.109501	-2.96865	0.00299114	0.051848
Peak00023339	chr5	52082711	52084500	TSS	CTD-2288O8.1,ITGA1,PELO	274	237	126	277	220	371	284	190	218	214	246	117	72	98	182	197.588	-0.528513	0.176169	-3.00003	0.0026995	0.0412778	197.272	-0.2942	0.156377	-1.88135	0.0599244	0.288877
Peak00010009	chr2	111874556	111874969	nonTSS	ACOXL,AC096670.3,BCL2L11	60	57	40	101	95	83	71	104	83	54	63	31	30	43	69	62.4548	-0.528282	0.166875	-3.16574	0.00154689	0.0284678	62.8722	-0.580171	0.174305	-3.32849	0.000873189	0.021521
Peak00003336	chr1	108386743	108387865	nonTSS	VAV3	108	151	102	142	122	153	103	103	115	67	117	57	50	68	110	101.323	-0.528198	0.159163	-3.3186	0.000904714	0.019869	101.705	-0.579727	0.160868	-3.60374	0.000313666	0.0108822
Peak00020804	chr4	113444047	113445827	nonTSS	NEUROG2,RP11-402J6.1,RP11-402J6.2	319	190	125	245	217	313	308	268	189	199	233	114	67	149	166	197.912	-0.52791	0.179619	-2.93906	0.00329206	0.0472248	198.876	-0.580754	0.185142	-3.1368	0.00170805	0.0342286
Peak00046374	chr11	22646348	22647769	TSS	FANCF,AC103801.2,GAS2	629	653	367	737	732	883	1013	588	461	530	607	255	223	373	594	550.064	-0.527846	0.17627	-2.99453	0.00274864	0.0418137	546.214	-0.317404	0.146331	-2.16909	0.030076	0.197808
Peak00050685	chr12	47473071	47474457	TSS	AMIGO2,PCED1B	199	115	72	168	130	217	148	121	171	115	99	65	47	97	141	120.416	-0.527762	0.165257	-3.19358	0.0014052	0.0266643	119.626	-0.314743	0.144294	-2.18126	0.0291639	0.195452
Peak00018336	chr3	194870835	194871777	nonTSS	XXYLT1,RN7SL36P,XXYLT1-AS2	60	80	74	116	106	153	76	57	94	63	79	56	28	59	55	73.0214	-0.527719	0.155576	-3.39204	0.000693753	0.0164331	73.2971	-0.581935	0.156212	-3.7253	0.00019508	0.00800346
Peak00026397	chr5	176924170	176925324	TSS	PDLIM7,RP11-1334A24.6,DOK3	220	171	187	392	435	319	265	283	264	206	146	107	141	237	204	227.41	-0.527556	0.155413	-3.39455	0.00068742	0.0163433	224.609	-0.326722	0.11948	-2.73453	0.00624699	0.0813553
Peak00053949	chr13	42613797	42615693	nonTSS	DGKH,RP11-187A9.3	334	203	139	366	414	423	280	315	271	274	188	143	136	189	211	245.247	-0.527521	0.135048	-3.90618	9.37674e-05	0.0043943	246.576	-0.578575	0.141828	-4.0794	4.51518e-05	0.00309413
Peak00055224	chr13	111213424	111214892	TSS	RAB20	188	93	63	189	169	224	181	158	136	147	78	72	70	100	105	124.793	-0.527411	0.171928	-3.06763	0.00215765	0.0354659	123.749	-0.30196	0.146408	-2.06246	0.0391644	0.228006
Peak00015868	chr3	101354837	101355559	nonTSS	Y_RNA	76	93	49	101	89	77	89	86	80	63	79	41	34	30	66	67.8078	-0.527079	0.172167	-3.06145	0.0022027	0.0359485	68.0854	-0.582409	0.174237	-3.34263	0.000829895	0.0208879
Peak00073394	chr21	40176861	40178661	nonTSS	ETS2	317	215	195	394	400	401	241	256	328	197	271	172	118	195	213	247.777	-0.526838	0.101448	-5.19318	2.06728e-07	0.000109273	248.9	-0.578803	0.104807	-5.52253	3.34144e-08	4.4389e-05
Peak00040657	chr9	107730312	107731321	nonTSS	NA	286	209	121	394	405	490	403	353	265	293	209	150	94	190	276	258.368	-0.526828	0.175535	-3.00128	0.00268851	0.0411667	259.982	-0.577126	0.184155	-3.13391	0.00172493	0.0344478
Peak00005028	chr1	181057469	181059596	TSS	IER5,RP11-309G3.3	457	514	380	661	544	744	468	464	537	372	496	178	198	362	448	434.146	-0.526635	0.137473	-3.83083	0.000127711	0.00537982	431.095	-0.328087	0.113925	-2.87986	0.00397849	0.0622371
Peak00055236	chr13	111357999	111359013	TSS	CARS2,ING1	307	264	236	402	343	404	395	359	342	247	262	108	151	251	288	279.824	-0.526522	0.14283	-3.68635	0.000227492	0.0078306	276.988	-0.330014	0.110761	-2.97952	0.00288699	0.0511144
Peak00066903	chr18	34408179	34409651	TSS	TPGS2,KIAA1328	687	590	346	777	689	909	858	767	580	546	564	231	240	450	621	562.688	-0.526354	0.162855	-3.23205	0.00122907	0.0243582	556.754	-0.327992	0.128393	-2.55459	0.0106313	0.113162
Peak00024868	chr5	126083428	126084259	nonTSS	HSPE1P10,RP11-434D11.4,RNU6-752P	172	217	144	373	347	264	174	183	150	159	229	104	80	139	130	180.372	-0.526191	0.167998	-3.13212	0.00173549	0.0305644	181.316	-0.580176	0.173728	-3.33957	0.000839096	0.0210347
Peak00016263	chr3	118753060	118754148	TSS	IGSF11	297	301	160	271	267	374	256	195	280	227	223	97	101	111	263	218.051	-0.525648	0.171819	-3.05931	0.00221851	0.0361505	217.461	-0.311209	0.151285	-2.0571	0.0396764	0.229867
Peak00066543	chr18	19749007	19750127	TSS	GATA6-AS1,GATA6,RP11-627G18.2,RNU6-702P	122	94	71	148	118	214	86	134	147	108	58	67	64	72	95	101.481	-0.525427	0.157983	-3.32584	0.000881531	0.019549	101.009	-0.29481	0.143021	-2.0613	0.0392742	0.228225
Peak00058307	chr15	40649960	40651269	TSS	PHGR1,DISP2,RP11-64K12.4	141	151	106	225	242	255	141	169	130	123	135	90	82	91	132	140.231	-0.525389	0.123357	-4.2591	2.0525e-05	0.00164483	139.538	-0.300691	0.114033	-2.63688	0.00836726	0.0974247
Peak00050324	chr12	26278611	26279814	TSS	BHLHE41,SSPN,RP11-283G6.3	200	111	80	200	132	216	165	148	187	117	131	63	52	107	139	129.56	-0.525301	0.162747	-3.22771	0.00124784	0.0245914	128.477	-0.313853	0.139017	-2.25766	0.023967	0.175638
Peak00011620	chr2	180128131	180129884	nonTSS	SESTD1,AC093911.1	435	305	218	273	236	482	375	295	289	263	292	119	117	191	266	267.295	-0.525144	0.180163	-2.91482	0.00355893	0.0495448	268.323	-0.575306	0.184505	-3.11811	0.00182015	0.0356847
Peak00018604	chr4	2463969	2464897	nonTSS	RP11-503N18.3,RNF4,RP11-503N18.4	126	103	80	187	159	190	116	155	146	84	115	57	71	90	112	113.849	-0.524962	0.129017	-4.06892	4.72307e-05	0.00282553	114.501	-0.574626	0.136636	-4.20552	2.6048e-05	0.00222672
Peak00008130	chr2	38829161	38830971	TSS	HNRNPLL,AC011247.3	388	328	238	560	559	541	390	355	420	310	343	208	160	270	323	340.447	-0.524861	0.0893001	-5.8775	4.16513e-09	8.108e-06	338.65	-0.312362	0.0778941	-4.01009	6.06962e-05	0.00459368
Peak00006832	chr1	241682284	241683431	TSS	FH	547	524	295	613	593	634	780	555	513	459	501	196	199	358	464	461.67	-0.524828	0.162069	-3.2383	0.00120245	0.0239824	458.139	-0.319892	0.134388	-2.38037	0.0172955	0.148402
Peak00014487	chr3	38035223	38036269	TSS	CTDSPL,VILL	159	137	91	224	188	208	162	150	172	147	100	72	58	101	157	134.414	-0.524732	0.1326	-3.95725	7.58179e-05	0.00378957	133.354	-0.315784	0.113578	-2.78032	0.00543053	0.0753057
Peak00063070	chr17	5403764	5404825	nonTSS	MIS12,NLRP1	88	106	110	132	127	104	99	106	95	58	82	52	42	69	112	89.9601	-0.52472	0.168097	-3.12153	0.00179916	0.0313928	90.4355	-0.574585	0.173756	-3.30685	0.000943508	0.0227807
Peak00062520	chr16	85645165	85646053	TSS	GSE1	165	121	125	266	283	212	148	208	145	122	125	110	63	163	116	150.504	-0.52468	0.151505	-3.46312	0.000533947	0.0138508	149.051	-0.302676	0.125796	-2.4061	0.016124	0.141847
Peak00030354	chr6	146864194	146865925	TSS	RAB32	365	393	261	345	303	451	469	285	289	279	322	156	117	237	266	292.943	-0.524579	0.162712	-3.22396	0.00126429	0.0248204	292.221	-0.30843	0.145154	-2.12485	0.0335995	0.210425
Peak00073883	chr22	19165504	19167297	TSS	AC004463.6,SLC25A1,CLTCL1	206	143	167	217	208	267	179	199	179	151	140	75	97	123	169	162.458	-0.524551	0.132333	-3.96387	7.37455e-05	0.00373681	161.203	-0.315711	0.112582	-2.80428	0.0050429	0.0717828
Peak00034671	chr7	150147708	150149079	nonTSS	LINC00996,GIMAP8	93	124	134	182	134	164	76	92	158	81	98	89	53	98	61	105.832	-0.524538	0.176511	-2.9717	0.00296155	0.0441304	106.223	-0.579366	0.178971	-3.23721	0.00120704	0.0269674
Peak00066692	chr18	24351002	24352061	nonTSS	AQP4-AS1	82	55	41	74	87	86	88	70	56	54	62	30	35	40	47	58.1825	-0.524468	0.159185	-3.2947	0.000985279	0.0210424	58.4467	-0.578434	0.161396	-3.58394	0.00033845	0.0114599
Peak00044286	chr10	91403464	91405456	TSS	PANK1,RP11-80H5.5,RP11-80H5.2,RP11-80H5.6	461	503	315	532	568	646	528	428	416	364	496	163	144	307	432	400.324	-0.524319	0.162261	-3.23132	0.00123219	0.0244013	397.488	-0.322494	0.135489	-2.38022	0.0173023	0.148402
Peak00063415	chr17	16471927	16472909	TSS	ZNF287,RP1-77H15.1	131	61	77	135	167	175	120	104	112	79	53	53	62	84	110	96.7808	-0.524259	0.166806	-3.14293	0.00167264	0.0297929	95.8394	-0.312189	0.140316	-2.22489	0.0260886	0.1847
Peak00071219	chr20	18447283	18448636	TSS	DZANK1,POLR3F,MIR3192	346	207	155	397	436	421	365	323	306	262	207	135	130	224	285	264.975	-0.523795	0.14193	-3.69052	0.000223796	0.00773577	262.265	-0.320803	0.110667	-2.89882	0.00374572	0.0599036
Peak00075576	chrX	15353274	15354115	TSS	PIGA,FIGF	293	342	207	418	386	403	439	338	299	251	359	113	142	207	266	285.152	-0.52366	0.160033	-3.2722	0.00106713	0.0221678	283.109	-0.313376	0.135336	-2.31553	0.0205838	0.162299
Peak00067857	chr18	78004006	78005856	TSS	PARD6G	160	93	77	269	253	210	112	131	161	128	65	110	75	88	113	128.049	-0.523623	0.178079	-2.9404	0.00327784	0.0470951	127.411	-0.277207	0.15504	-1.78797	0.073781	0.323416
Peak00067627	chr18	71435216	71435753	nonTSS	NA	61	63	45	122	116	154	74	48	67	49	63	40	34	39	76	65.1862	-0.52337	0.17976	-2.9115	0.00359703	0.0499808	65.5119	-0.575796	0.184484	-3.12112	0.00180165	0.0354931
Peak00036029	chr8	33342054	33343167	TSS	TTI2,MAK16	341	435	336	494	447	512	417	374	326	295	418	135	124	247	385	338.171	-0.523324	0.171334	-3.05441	0.00225504	0.0364993	335.534	-0.320377	0.141903	-2.25771	0.0239636	0.175638
Peak00001898	chr1	46598152	46599318	TSS	PIK3R3,RP4-533D7.5	289	292	229	575	575	489	378	442	428	288	237	167	216	260	360	331.502	-0.523307	0.140665	-3.72023	0.000199038	0.00719758	328.067	-0.320051	0.107572	-2.97522	0.00292779	0.0514134
Peak00063744	chr17	27894769	27896373	TSS	ABHD15,RP11-68I3.2,TP53I13,RP11-68I3.4,GIT1	243	264	280	363	313	400	217	294	276	181	269	120	141	179	245	244.255	-0.523254	0.143082	-3.65701	0.000255172	0.00846979	242.772	-0.310124	0.124578	-2.48939	0.0127963	0.12468
Peak00053987	chr13	44360097	44361747	nonTSS	ENOX1,RP11-168P13.1	217	169	126	193	168	297	180	197	213	193	172	103	64	95	129	160.372	-0.523142	0.152945	-3.42046	0.000625151	0.015345	160.975	-0.577585	0.154226	-3.74507	0.000180347	0.00758164
Peak00034401	chr7	140372433	140373679	TSS	DENND2A,ADCK2	257	232	155	292	318	356	336	267	282	221	238	112	78	160	269	226.235	-0.523129	0.153749	-3.40249	0.000667745	0.0160486	224.485	-0.315883	0.129608	-2.43722	0.0148006	0.135842
Peak00062002	chr16	69139317	69140949	nonTSS	HAS3	137	83	57	168	113	197	76	109	153	84	69	66	54	78	95	96.8527	-0.523041	0.16021	-3.26473	0.00109568	0.0225908	97.3458	-0.574049	0.16524	-3.47403	0.000512713	0.0151492
Peak00055041	chr13	101325768	101327856	nonTSS	TMTC4	593	512	390	772	774	849	699	506	547	448	497	251	268	346	598	510.934	-0.522948	0.125713	-4.15987	3.18436e-05	0.00218441	513.394	-0.571608	0.13159	-4.34386	1.40001e-05	0.00156599
Peak00008602	chr2	55646359	55647619	TSS	CCDC88A	347	357	227	442	545	463	355	344	308	329	284	188	126	270	262	307.505	-0.522946	0.1155	-4.52765	5.96429e-06	0.00076332	305.95	-0.308005	0.103736	-2.96912	0.00298649	0.051848
Peak00056192	chr14	55657656	55658769	nonTSS	DLGAP5,RP11-698F20.3	314	310	190	451	487	440	403	352	330	288	324	125	148	231	280	295.768	-0.522741	0.137877	-3.79135	0.000149831	0.00598184	297.306	-0.572574	0.144514	-3.96205	7.43089e-05	0.00432581
Peak00023102	chr5	37378952	37379822	TSS	NUP155,RP11-648M2.1,WDR70	113	115	84	128	131	168	150	128	160	94	127	36	50	88	108	107.264	-0.522442	0.167134	-3.12589	0.00177266	0.031056	106.411	-0.314138	0.143902	-2.18301	0.0290352	0.195148
Peak00020459	chr4	99181238	99183566	TSS	RP11-323J4.1,RAP1GDS1	608	508	387	624	630	704	570	412	500	509	496	223	199	288	434	452.236	-0.5224	0.138384	-3.77501	0.00016	0.00624289	450.72	-0.308275	0.125573	-2.45495	0.0140905	0.132717
Peak00006928	chr1	245319450	245320552	TSS	KIF26B	259	146	118	294	244	332	269	268	188	195	163	103	75	146	215	190.38	-0.522383	0.162053	-3.22354	0.00126617	0.0248235	188.211	-0.311429	0.130149	-2.39287	0.0167171	0.14512
Peak00029910	chr6	131948767	131949785	TSS	MED23,ENPP3	312	282	182	428	444	470	382	333	307	269	266	138	118	260	292	282.756	-0.522138	0.129522	-4.03126	5.54776e-05	0.00312903	280.096	-0.322066	0.0984458	-3.27151	0.00106976	0.0264293
Peak00025364	chr5	139936610	139937543	TSS	ANKHD1,ANKHD1-EIF4EBP3,SRA1,EIF4EBP3,APBB3,SLC35A4	146	187	113	178	132	244	147	147	166	101	130	76	68	131	117	133.949	-0.522009	0.141172	-3.69767	0.000217585	0.0076015	133.566	-0.306412	0.133281	-2.29899	0.0215053	0.165803
Peak00031702	chr7	23719405	23720974	TSS	FAM221A,AC006026.13	254	173	135	322	292	372	325	232	229	177	196	87	98	192	233	209.241	-0.52177	0.155785	-3.34928	0.000810214	0.0184553	206.865	-0.324883	0.122265	-2.6572	0.00787929	0.0937749
Peak00012189	chr2	203240073	203241720	TSS	RP11-686O6.2,BMPR2	245	157	140	240	272	327	242	235	244	220	150	88	81	161	200	190.195	-0.521763	0.144308	-3.61561	0.000299641	0.00943844	188.43	-0.317827	0.118004	-2.69337	0.00707344	0.087781
Peak00072958	chr21	25340872	25342157	nonTSS	AP000477.2	709	668	472	924	938	1281	914	636	682	662	728	313	250	356	770	647.173	-0.521699	0.162938	-3.20182	0.00136563	0.0262229	650.158	-0.571753	0.168485	-3.39351	0.000690042	0.0184963
Peak00053675	chr13	30995274	30996017	nonTSS	LINC01058,UBE2L5P	89	43	52	97	74	84	42	86	71	58	42	41	25	40	61	57.8737	-0.521608	0.177571	-2.93747	0.00330903	0.0472963	58.2323	-0.574754	0.183972	-3.12413	0.00178329	0.0352514
Peak00050917	chr12	52257204	52258618	nonTSS	NA	167	106	76	138	100	188	143	165	145	116	99	58	37	109	106	111.884	-0.521566	0.178417	-2.9233	0.00346338	0.0487199	112.508	-0.57122	0.185157	-3.08506	0.00203509	0.0383878
Peak00062518	chr16	85640917	85641416	nonTSS	GSE1	59	53	52	85	72	81	51	74	53	47	49	41	23	37	49	53.0206	-0.521565	0.146529	-3.55948	0.000371595	0.0108584	53.3076	-0.575549	0.150067	-3.83528	0.000125419	0.0059632
Peak00058738	chr15	55790135	55791056	TSS	DYX1C1-CCPG1,DYX1C1	112	157	82	104	106	188	96	107	137	72	120	65	52	56	94	99.656	-0.521551	0.173825	-3.00043	0.00269595	0.041248	99.9246	-0.282887	0.161361	-1.75313	0.0795803	0.337235
Peak00015391	chr3	67022134	67023176	nonTSS	NA	141	152	104	149	133	167	147	104	136	135	112	54	52	91	90	113.769	-0.520862	0.150851	-3.45282	0.000554762	0.0142329	114.154	-0.572476	0.151005	-3.79111	0.000149973	0.00670356
Peak00052734	chr12	120314527	120315629	TSS	CIT	221	176	151	331	342	331	271	284	260	201	180	107	109	201	208	213.791	-0.520707	0.123051	-4.23164	2.31989e-05	0.0017691	211.565	-0.319204	0.088871	-3.59177	0.000328436	0.0133196
Peak00060435	chr16	2523752	2524513	nonTSS	C16orf59,RP11-715J22.2,NTN3,TBC1D24,RP11-715J22.6	59	65	61	123	128	85	70	82	82	40	61	41	45	57	68	68.3117	-0.520705	0.159668	-3.26118	0.00110949	0.0227538	68.7102	-0.571512	0.16598	-3.44326	0.000574755	0.0164129
Peak00025327	chr5	139088729	139091429	nonTSS	CTB-35F21.1,RNU6-236P	324	519	535	668	692	580	353	417	507	275	427	363	132	396	369	422.118	-0.520502	0.178692	-2.91285	0.00358149	0.0498097	423.993	-0.571865	0.184253	-3.1037	0.00191116	0.036795
Peak00021514	chr4	152328710	152330681	nonTSS	RP11-610P16.1,FAM160A1	306	249	164	327	282	468	271	252	326	225	215	134	142	165	239	239.302	-0.520439	0.116425	-4.47016	7.816e-06	0.000905956	240.272	-0.571156	0.118267	-4.82939	1.36954e-06	0.000407926
Peak00044000	chr10	81204423	81206553	TSS	ZCCHC24	538	539	366	696	751	702	650	514	500	459	429	194	257	394	522	479.14	-0.520254	0.135325	-3.84447	0.000120814	0.0051703	475.197	-0.325317	0.10667	-3.04976	0.00229025	0.043734
Peak00059845	chr15	89455705	89457201	TSS	MFGE8	164	150	163	285	224	274	199	182	182	159	153	82	95	98	189	165.902	-0.519938	0.138113	-3.76459	0.000166823	0.00641788	164.667	-0.306901	0.11797	-2.60151	0.00928152	0.104339
Peak00004564	chr1	162530797	162532181	nonTSS	RP11-359K18.3,UAP1	562	361	228	517	431	635	600	523	446	371	361	169	208	299	417	391.117	-0.519706	0.162926	-3.18982	0.00142361	0.0269077	393.21	-0.568476	0.170143	-3.34116	0.000834279	0.020944
Peak00050663	chr12	46776683	46778091	nonTSS	RP11-474P2.2,RP11-96H19.1,RP11-474P2.4	471	419	344	788	859	641	504	519	497	399	405	312	222	316	489	454.589	-0.519703	0.113316	-4.58631	4.51147e-06	0.000665705	457.049	-0.570338	0.121229	-4.70465	2.54306e-06	0.000572594
Peak00007369	chr2	10442230	10443570	nonTSS	SNORA51,HPCAL1	228	193	185	256	292	255	237	202	169	160	169	74	110	168	183	185.96	-0.519695	0.146924	-3.53717	0.000404443	0.0115557	186.907	-0.567903	0.153306	-3.70439	0.000211904	0.00841311
Peak00010145	chr2	118845537	118846635	nonTSS	INSIG2	372	303	206	319	320	451	350	267	316	258	311	90	123	214	254	265.022	-0.519584	0.165365	-3.14205	0.00167767	0.0298594	266.105	-0.568541	0.169655	-3.35117	0.000804713	0.0205027
Peak00047310	chr11	63438137	63439541	TSS	ATL3,RTN3	165	188	177	368	377	238	228	263	206	150	187	107	119	194	167	200.384	-0.51956	0.152399	-3.4092	0.000651532	0.015789	198.34	-0.3069	0.123488	-2.48525	0.0129459	0.125229
Peak00042415	chr10	15287418	15288059	nonTSS	FAM171A1,RP11-25G10.2	50	42	34	83	77	100	82	67	71	61	35	28	31	39	56	54.0268	-0.519528	0.168942	-3.07518	0.00210373	0.0348244	54.3362	-0.570977	0.174369	-3.27453	0.00105836	0.0246662
Peak00045271	chr10	124638440	124639860	nonTSS	CUZD1,FAM24B,RP11-564D11.3	225	169	126	349	328	226	308	315	197	174	171	102	92	180	227	202.968	-0.519487	0.173265	-2.99822	0.00271563	0.0414503	204.428	-0.568014	0.18369	-3.09224	0.00198653	0.0377971
Peak00030525	chr6	153303461	153305537	TSS	FBXO5,RP1-101K10.6,MTRF1L	827	750	600	973	1157	924	1006	748	682	576	820	299	343	536	743	702.949	-0.519404	0.149893	-3.46517	0.000529903	0.0137923	697.612	-0.317794	0.12263	-2.59149	0.0095562	0.106757
Peak00047018	chr11	57508523	57509722	TSS	TMX2,TMX2-CTNND1,C11orf31,RP11-691N7.6,BTBD18	419	447	360	539	620	637	489	424	465	361	458	221	128	325	435	401.828	-0.519222	0.138414	-3.75123	0.000175971	0.00659874	399.502	-0.312602	0.118737	-2.63272	0.00847046	0.0981832
Peak00027473	chr6	26341666	26342440	nonTSS	NA	108	83	78	222	208	126	131	153	143	99	88	84	53	94	103	112.232	-0.519105	0.156627	-3.31427	0.00091883	0.0200477	112.964	-0.571006	0.164918	-3.46236	0.000535469	0.0156064
Peak00076751	chrX	108779637	108780697	TSS	NXT2	224	194	111	293	275	307	287	211	187	195	205	87	86	130	186	187.986	-0.518998	0.152169	-3.41067	0.000648042	0.0157367	186.544	-0.305665	0.129529	-2.35981	0.0182841	0.152796
Peak00059669	chr15	81616128	81617247	TSS	STARD5,RP11-761I4.3,TMC3	284	204	156	327	305	402	368	329	323	225	182	111	149	227	239	244.697	-0.518883	0.148815	-3.48677	0.000488896	0.0130192	242.339	-0.317189	0.119505	-2.6542	0.00794971	0.0941957
Peak00044436	chr10	97415419	97416901	nonTSS	ALDH18A1,TCTN3	250	236	165	219	238	369	339	240	199	161	214	100	105	155	231	207.063	-0.518783	0.163203	-3.17877	0.00147901	0.0276435	207.977	-0.56796	0.167839	-3.38396	0.000714473	0.0189225
Peak00014512	chr3	38496678	38497567	TSS	ACVR2B-AS1,ACVR2B	141	72	50	194	149	178	133	145	116	99	80	69	45	81	113	104.34	-0.518759	0.168444	-3.0797	0.00207206	0.034485	103.202	-0.297627	0.139496	-2.13359	0.0328765	0.207838
Peak00060766	chr16	12897100	12898019	TSS	CPPED1	117	144	152	258	274	220	165	159	153	111	130	110	82	154	98	148.926	-0.51869	0.147061	-3.52704	0.000420237	0.0118232	148.229	-0.288938	0.132974	-2.1729	0.0297878	0.197425
Peak00009939	chr2	109335035	109336488	TSS	AC010095.7,RANBP2	233	167	151	345	250	352	223	250	239	164	179	111	81	160	249	199.084	-0.5186	0.13797	-3.75878	0.000170745	0.00651032	197.03	-0.314605	0.107158	-2.93589	0.00332591	0.0554164
Peak00060436	chr16	2524892	2525822	nonTSS	C16orf59,RP11-715J22.2,NTN3,TBC1D24,RP11-715J22.6	68	67	79	129	119	124	52	91	73	50	60	54	44	60	64	72.6691	-0.518594	0.159092	-3.25971	0.00111526	0.0228237	73.0836	-0.570922	0.165122	-3.45758	0.000545049	0.0157817
Peak00049076	chr11	123381566	123382508	nonTSS	NA	138	92	79	149	161	203	174	186	140	125	76	60	56	102	138	119.52	-0.518209	0.170247	-3.04386	0.00233563	0.0373881	120.295	-0.566601	0.178961	-3.16605	0.00154523	0.0320541
Peak00065254	chr17	65429938	65430796	nonTSS	PITPNC1	99	88	61	137	113	173	129	118	115	80	66	64	49	92	84	93.4009	-0.518132	0.132103	-3.92218	8.7753e-05	0.00420893	93.8932	-0.568034	0.137378	-4.13482	3.55227e-05	0.0026363
Peak00046384	chr11	22850635	22851914	TSS	SVIP,RP11-17A1.3	566	506	303	739	791	764	734	527	448	462	530	299	201	355	459	485.56	-0.517984	0.136134	-3.80495	0.000141832	0.00578755	482.949	-0.298909	0.118769	-2.51672	0.0118452	0.119592
Peak00052777	chr12	121077887	121079665	TSS	RP11-728G15.1,CABP1	180	92	126	257	231	300	148	216	217	112	91	109	98	145	163	157.728	-0.517949	0.163964	-3.15891	0.0015836	0.0288464	156.232	-0.299532	0.135975	-2.20285	0.0276053	0.190665
Peak00011268	chr2	169102867	169104630	TSS	STK39	349	484	310	535	451	626	426	335	409	321	435	172	131	277	371	357.573	-0.517755	0.152118	-3.40364	0.000664937	0.016006	356.02	-0.310672	0.133384	-2.32915	0.0198512	0.159438
Peak00017222	chr3	152878218	152880409	TSS	RP11-529G21.2,RAP2B	944	967	662	1236	1378	1257	1165	953	898	879	872	399	330	710	940	862.508	-0.517628	0.139816	-3.70221	0.000213731	0.00752475	855.622	-0.320569	0.110962	-2.88899	0.00386483	0.0612615
Peak00061649	chr16	57023098	57023936	nonTSS	CETP,NLRC5	185	156	119	302	244	307	202	230	235	153	174	90	70	151	207	177.55	-0.517604	0.138729	-3.73105	0.000190686	0.00697518	178.643	-0.565716	0.148394	-3.81227	0.000137698	0.00632517
Peak00045156	chr10	120924604	120925710	TSS	SFXN4,PRDX3	152	146	134	200	182	239	174	178	190	120	137	68	71	154	138	146.28	-0.517582	0.1275	-4.05946	4.9187e-05	0.00289377	145.063	-0.314061	0.106709	-2.94316	0.00324878	0.0549151
Peak00020899	chr4	119756206	119758178	nonTSS	SEC24D	449	347	224	389	330	510	473	302	341	329	348	165	120	217	283	308.087	-0.517522	0.158656	-3.26192	0.0011066	0.0227309	309.216	-0.568862	0.161241	-3.52803	0.000418658	0.0133117
Peak00023573	chr5	61601341	61602788	TSS	KIF2A	529	525	384	651	705	757	669	495	490	437	518	219	184	430	481	475.019	-0.517414	0.138955	-3.7236	0.000196405	0.00711624	471.524	-0.31858	0.113582	-2.80483	0.00503429	0.0717581
Peak00053899	chr13	41363200	41364298	nonTSS	SLC25A15	160	184	113	163	105	203	160	153	153	115	139	62	50	108	133	129.14	-0.517342	0.172697	-2.99567	0.00273841	0.0416932	129.677	-0.566996	0.176648	-3.20975	0.0013285	0.0288655
Peak00056479	chr14	65289830	65290531	TSS	SPTB	40	68	43	73	72	88	59	55	66	42	48	33	33	39	42	51.414	-0.517308	0.145223	-3.56217	0.0003678	0.0107924	51.3799	-0.283225	0.143528	-1.97331	0.0484605	0.257253
Peak00033507	chr7	102920091	102921647	nonTSS	DPY19L2P2	201	158	111	302	256	296	213	200	197	167	143	96	66	121	229	172.909	-0.517138	0.149314	-3.46342	0.000533361	0.0138403	173.94	-0.56538	0.157923	-3.58009	0.000343478	0.0115692
Peak00000423	chr1	9883294	9884830	TSS	CLSTN1	137	105	102	227	187	214	135	206	154	108	90	96	74	122	125	132.827	-0.516961	0.137145	-3.76945	0.000163604	0.00634213	131.642	-0.299535	0.11367	-2.63514	0.0084103	0.097714
Peak00009102	chr2	73612492	73613923	TSS	ALMS1	464	465	322	560	586	619	533	449	452	373	468	192	177	304	430	407.349	-0.516841	0.129814	-3.98139	6.85139e-05	0.00356653	404.884	-0.312054	0.110443	-2.82548	0.00472097	0.0691229
Peak00006639	chr1	234366165	234367195	nonTSS	SLC35F3	48	58	70	82	69	66	51	51	81	43	55	43	24	30	50	53.3283	-0.51671	0.174915	-2.95406	0.00313621	0.0458218	53.5241	-0.572009	0.175998	-3.25008	0.00115373	0.0261638
Peak00004796	chr1	171810199	171811785	TSS	DNM3	231	142	132	253	176	316	156	129	176	182	94	91	78	121	151	153.891	-0.516306	0.158917	-3.24891	0.00115849	0.0233981	153.186	-0.297015	0.141451	-2.09978	0.035748	0.216823
Peak00034139	chr7	131240644	131241988	TSS	PODXL	170	198	124	204	156	263	155	125	170	119	135	69	68	114	167	142.934	-0.516182	0.149967	-3.44198	0.000577483	0.0145979	142.38	-0.308852	0.136492	-2.26279	0.0236488	0.174681
Peak00063512	chr17	18286183	18286919	nonTSS	EVPLL,RP1-37N7.1,RP1-37N7.5,TBC1D3P4	42	37	24	89	75	84	55	52	52	24	43	33	22	39	46	44.7588	-0.516091	0.176868	-2.91794	0.00352358	0.0492975	45.0375	-0.567907	0.183074	-3.10206	0.00192181	0.0369465
Peak00055259	chr13	111836747	111837573	nonTSS	ARHGEF7	138	138	93	221	166	256	135	116	165	82	143	86	49	103	140	127.51	-0.515942	0.145013	-3.5579	0.000373836	0.0109115	128.101	-0.566308	0.149226	-3.79497	0.000147659	0.00661795
Peak00045827	chr11	4414153	4415301	nonTSS	TRIM21	330	312	191	397	374	487	441	287	292	272	329	138	103	173	326	281.289	-0.515924	0.165168	-3.12363	0.00178633	0.0312104	282.557	-0.566055	0.170268	-3.32449	0.000885807	0.0217512
Peak00018908	chr4	10462732	10463364	nonTSS	ZNF518B	177	89	61	217	197	217	181	159	156	118	75	74	65	113	151	128.811	-0.515883	0.175843	-2.93378	0.00334867	0.0477242	129.643	-0.563748	0.184796	-3.05065	0.00228345	0.0412712
Peak00059559	chr15	78423306	78424354	TSS	CIB2,IDH3A,RP11-285A1.1	95	104	84	173	144	185	96	126	110	80	81	40	79	84	96	100.77	-0.51587	0.155257	-3.32268	0.000891579	0.0196917	99.8364	-0.30826	0.129789	-2.37509	0.0175449	0.149197
Peak00027351	chr6	24126874	24127554	nonTSS	NRSN1	72	78	30	69	84	103	64	66	69	64	41	39	33	51	36	57.3059	-0.515826	0.162282	-3.17857	0.00148005	0.0276494	57.5107	-0.570112	0.16257	-3.50687	0.000453408	0.0139881
Peak00035676	chr8	22550834	22551535	TSS	CTD-3247F14.2,EGR3,RP11-459E5.1	136	109	96	215	157	212	113	125	172	132	109	67	50	85	127	119.892	-0.515612	0.134225	-3.84139	0.000122338	0.00521591	119.125	-0.300101	0.120327	-2.49405	0.0126295	0.124294
Peak00016595	chr3	128712508	128713277	TSS	KIAA1257,EFCC1	122	121	93	192	156	201	178	159	172	105	122	44	60	116	147	126.265	-0.515601	0.162272	-3.17738	0.00148611	0.0277225	124.772	-0.318984	0.129568	-2.46191	0.0138198	0.130741
Peak00049654	chr12	4251805	4252655	nonTSS	NA	55	63	80	96	87	100	87	86	90	70	61	40	24	53	74	68.5372	-0.515481	0.16187	-3.18453	0.00144989	0.0272709	68.9081	-0.567211	0.166956	-3.39737	0.000680358	0.0182959
Peak00075975	chrX	41781529	41783258	TSS	CASK,RNU6-202P	214	195	139	277	300	272	185	191	212	180	160	115	108	131	156	180.864	-0.51546	0.0922544	-5.58738	2.30525e-08	2.61504e-05	180.412	-0.294086	0.0956243	-3.07543	0.00210196	0.0412222
Peak00003670	chr1	116694218	116695248	nonTSS	NA	123	146	114	183	199	222	145	138	180	129	119	83	61	101	132	132.007	-0.515394	0.102501	-5.0282	4.9511e-07	0.000180232	132.567	-0.566522	0.103816	-5.45697	4.84327e-08	5.74464e-05
Peak00043003	chr10	35624755	35626508	TSS	CCNY,RP11-324I22.4	308	197	122	325	224	393	263	201	242	179	161	95	113	150	253	204.038	-0.515258	0.161913	-3.18231	0.00146104	0.0274112	202.436	-0.310993	0.135983	-2.28699	0.0221961	0.168939
Peak00002965	chr1	92949884	92952056	TSS	GFI1	441	380	371	494	380	711	433	438	486	394	357	242	101	297	421	378.729	-0.515213	0.16198	-3.18072	0.0014691	0.0275181	376.82	-0.301421	0.139366	-2.1628	0.0305565	0.199266
Peak00075841	chrX	37544707	37545651	TSS	TM4SF2,LANCL3,XK	64	55	46	72	74	103	91	86	53	44	58	44	24	41	62	58.7026	-0.515025	0.167718	-3.07077	0.00213505	0.0351994	58.3443	-0.281613	0.150431	-1.87204	0.0612005	0.293626
Peak00045243	chr10	123733757	123735124	TSS	NSMCE4A	175	173	136	229	199	269	277	235	243	122	193	79	99	147	187	177.514	-0.51499	0.157934	-3.26079	0.00111101	0.022779	176.081	-0.307457	0.133348	-2.30567	0.0211291	0.164673
Peak00063657	chr17	26134978	26135595	nonTSS	NOS2,RP1-66C13.4	137	152	111	220	182	235	165	148	203	104	134	79	64	107	178	140.802	-0.514863	0.131777	-3.90708	9.34166e-05	0.0043943	141.492	-0.563473	0.137118	-4.10941	3.96667e-05	0.00281791
Peak00065289	chr17	66196971	66197332	nonTSS	RP11-147L13.8,LOC440461	34	35	32	52	42	59	38	40	30	29	19	23	15	35	30	32.8961	-0.514491	0.175129	-2.93778	0.00330568	0.0472798	33.0847	-0.567142	0.178818	-3.17162	0.0015159	0.0316135
Peak00024633	chr5	112196476	112197491	TSS	CTC-554D6.1,CTC-487M23.8,SRP19	232	195	147	388	348	375	311	270	262	218	227	135	102	161	237	227.096	-0.514479	0.124071	-4.14664	3.37389e-05	0.00226806	225.373	-0.300569	0.102333	-2.93716	0.00331233	0.0554164
Peak00023983	chr5	79783403	79784452	TSS	ZFYVE16,CTD-2015H6.3,FAM151B,CTD-2015H6.2	190	183	97	228	266	280	163	163	199	142	152	86	72	128	175	158.828	-0.514337	0.123482	-4.16527	3.10978e-05	0.00215239	157.935	-0.305961	0.110954	-2.75755	0.00582361	0.0785275
Peak00051367	chr12	64237245	64238551	TSS	SRGAP1	340	345	216	408	380	501	394	306	325	290	347	129	108	197	328	292.094	-0.514175	0.156922	-3.27663	0.00105053	0.0219155	290.272	-0.307826	0.133944	-2.29816	0.0215525	0.165803
Peak00045049	chr10	116639345	116639969	nonTSS	FAM160B1	53	40	31	50	51	67	64	51	59	27	45	22	19	36	48	42.3944	-0.514156	0.173194	-2.96867	0.00299091	0.0444348	42.6044	-0.565859	0.176114	-3.21303	0.00131344	0.0286508
Peak00029783	chr6	126277632	126278708	TSS	HINT3	479	496	310	636	515	679	581	464	456	430	499	171	173	327	411	420.832	-0.513345	0.152727	-3.36119	0.000776088	0.0179052	417.887	-0.310168	0.127436	-2.43391	0.0149369	0.136476
Peak00030181	chr6	139571601	139572149	nonTSS	RP1-225E12.3,TXLNB	63	57	42	83	80	86	99	68	56	53	66	27	26	40	58	57.5848	-0.513321	0.169067	-3.0362	0.0023958	0.0380748	57.8801	-0.566048	0.173151	-3.26911	0.00107888	0.0249987
Peak00059202	chr15	69452480	69453568	nonTSS	GLCE,AC026512.1	165	158	139	237	214	253	206	233	199	151	154	87	77	160	154	165.557	-0.513167	0.121343	-4.22905	2.34684e-05	0.00178005	166.5	-0.562758	0.129796	-4.3357	1.453e-05	0.0015926
Peak00041201	chr9	128468931	128469933	nonTSS	MAPKAP1	128	121	111	229	198	213	168	182	167	95	102	69	81	147	145	137.675	-0.513122	0.143772	-3.569	0.000358351	0.0106206	138.56	-0.55944	0.154017	-3.63233	0.000280878	0.0100786
Peak00003479	chr1	111158327	111158797	nonTSS	KCNA2	48	48	37	68	55	78	49	61	53	45	44	32	22	30	38	45.2336	-0.513087	0.146674	-3.49814	0.000468516	0.0126688	45.4485	-0.567304	0.148132	-3.82971	0.000128294	0.00603725
Peak00011482	chr2	175869290	175870597	TSS	CHN1	221	120	86	215	165	207	211	224	172	165	119	68	68	119	152	147.5	-0.513066	0.1752	-2.92845	0.00340652	0.0482787	145.825	-0.301724	0.142932	-2.11096	0.0347756	0.214499
Peak00018093	chr3	186818944	186820018	nonTSS	NA	150	95	75	138	84	180	109	95	145	103	80	62	47	65	98	97.3551	-0.512959	0.15952	-3.21564	0.00130154	0.0253165	97.726	-0.565023	0.161346	-3.50192	0.00046191	0.0141714
Peak00028560	chr6	52149030	52150306	TSS	MCM3	569	582	359	663	774	690	731	622	549	488	608	200	223	422	471	507.012	-0.512885	0.1557	-3.29405	0.000987548	0.0210763	503.031	-0.310984	0.127567	-2.43782	0.0147763	0.135842
Peak00017295	chr3	155587722	155589627	TSS	GMPS	638	624	458	819	780	851	742	601	609	526	591	281	270	423	589	561.978	-0.512812	0.113859	-4.50393	6.67074e-06	0.000814559	558.863	-0.308049	0.0961704	-3.20316	0.00135929	0.0306897
Peak00050370	chr12	27485301	27486806	TSS	STK38L,ARNTL2	204	129	86	195	156	317	187	171	206	141	122	85	79	100	165	147.998	-0.512756	0.155608	-3.29518	0.000983596	0.0210356	147.203	-0.294603	0.13792	-2.13604	0.0326762	0.207303
Peak00021404	chr4	146402362	146404341	nonTSS	SMAD1	303	272	187	389	330	480	338	238	278	304	269	134	73	196	243	253.403	-0.512697	0.159336	-3.21771	0.00129219	0.0251824	254.532	-0.563045	0.164146	-3.43014	0.000603273	0.0169529
Peak00017924	chr3	183734875	183736203	nonTSS	ABCC5,ABCC5-AS1,EEF1A1P8	246	193	176	285	318	321	214	237	258	180	221	80	91	157	245	204.513	-0.512596	0.146101	-3.50851	0.000450622	0.012345	205.599	-0.560501	0.153366	-3.65466	0.000257527	0.00954013
Peak00019310	chr4	37686688	37688705	TSS	RELL1	863	686	525	1145	1231	1163	1076	887	799	744	769	504	343	575	688	760.589	-0.512586	0.10706	-4.78783	1.68592e-06	0.000361605	756.761	-0.292448	0.0932788	-3.1352	0.00171735	0.0361181
Peak00065651	chr17	74964749	74966079	nonTSS	RP11-87G24.3	157	146	122	264	266	237	144	237	202	101	178	89	95	119	165	160.464	-0.512455	0.14757	-3.47261	0.000515424	0.0135231	161.433	-0.563213	0.155827	-3.61434	0.00030111	0.0105766
Peak00009929	chr2	109150043	109151718	TSS	AC012487.2,LIMS1	384	339	234	392	388	492	408	352	322	261	314	151	164	231	317	304.43	-0.512426	0.122575	-4.18049	2.9088e-05	0.00206135	302.788	-0.305066	0.107439	-2.83944	0.00451923	0.0673623
Peak00006596	chr1	232940686	232942104	TSS	MAP10	117	116	90	118	143	180	144	117	124	90	93	57	54	92	110	105.56	-0.512211	0.125764	-4.0728	4.64522e-05	0.00280638	105.034	-0.300848	0.11876	-2.53324	0.0113014	0.116226
Peak00053676	chr13	30996134	30996963	nonTSS	LINC01058,UBE2L5P	67	64	56	91	123	101	72	66	87	51	65	34	27	61	72	65.6031	-0.512156	0.144442	-3.54576	0.000391489	0.0112733	65.9365	-0.562261	0.148299	-3.79141	0.000149793	0.00670006
Peak00007730	chr2	25438553	25439384	nonTSS	AC012457.2	108	92	83	133	128	159	96	113	91	62	77	51	50	85	103	91.6656	-0.512069	0.134821	-3.79815	0.000145781	0.00588098	92.1762	-0.560819	0.141546	-3.96211	7.42904e-05	0.00432581
Peak00008389	chr2	46502997	46503749	nonTSS	NA	64	58	35	73	62	84	72	62	78	48	46	28	34	30	62	53.5421	-0.512039	0.159332	-3.21365	0.00131058	0.0254508	53.7722	-0.564462	0.161181	-3.50203	0.000461724	0.0141714
Peak00043978	chr10	80826753	80827439	nonTSS	ZMIZ1-AS1,ZMIZ1	89	93	95	159	141	135	76	101	108	75	84	60	52	61	93	91.1393	-0.512039	0.132809	-3.85546	0.000115511	0.00502757	91.589	-0.56409	0.13714	-4.11325	3.90135e-05	0.0027934
Peak00047095	chr11	59577585	59578606	TSS	STX3,MRPL16	215	197	137	268	164	341	269	205	229	137	178	106	84	145	219	184.574	-0.511785	0.152572	-3.35439	0.000795414	0.0182691	183.519	-0.3009	0.133616	-2.25198	0.0243238	0.176866
Peak00026685	chr6	3063850	3064779	nonTSS	RP1-40E16.2,RIPK1,RP1-40E16.12	115	140	94	220	187	227	147	147	170	119	110	67	63	119	140	130.393	-0.511725	0.122579	-4.17466	2.98431e-05	0.00208612	131.101	-0.560039	0.130064	-4.30587	1.66334e-05	0.00174814
Peak00016213	chr3	115502686	115503907	nonTSS	NA	645	613	420	851	801	904	877	579	585	615	583	264	203	421	651	570.214	-0.511654	0.156597	-3.26732	0.00108569	0.0224508	572.992	-0.559891	0.163006	-3.43479	0.000593005	0.0167897
Peak00032274	chr7	43945566	43946639	TSS	URGCP-MRPS24,URGCP	116	96	93	156	118	207	110	112	139	78	112	73	51	64	111	104.009	-0.511569	0.135393	-3.7784	0.000157838	0.00619575	103.75	-0.283662	0.131091	-2.16387	0.0304747	0.198853
Peak00019278	chr4	36245209	36246632	nonTSS	ARAP2,RP11-431M7.3	470	376	324	406	321	537	393	306	397	303	412	183	110	232	319	326.722	-0.511455	0.165727	-3.08613	0.0020278	0.0340723	327.843	-0.562375	0.16841	-3.33932	0.000839842	0.0210347
Peak00017071	chr3	148708888	148710283	TSS	UBQLN4P1,GYG1	363	292	179	357	270	504	331	216	237	263	267	112	103	159	273	248.222	-0.511201	0.173659	-2.94371	0.00324308	0.0467339	246.997	-0.299694	0.148829	-2.01368	0.0440432	0.243108
Peak00017790	chr3	179280285	179281700	TSS	ACTL6A	740	632	476	987	978	1001	901	714	758	638	709	303	260	488	737	652.61	-0.51114	0.138253	-3.69713	0.000218054	0.00760755	647.317	-0.31147	0.109405	-2.84695	0.00441405	0.0661616
Peak00004710	chr1	168105044	168106544	TSS	GPR161	180	110	66	133	93	136	103	82	106	98	94	56	43	64	76	92.4404	-0.510975	0.174955	-2.92061	0.00349346	0.0490451	92.397	-0.278156	0.158949	-1.74997	0.0801239	0.338613
Peak00017567	chr3	169529432	169531126	TSS	LRRC34,LRRIQ4	283	401	277	415	348	520	397	320	348	235	387	163	119	164	372	303.399	-0.510903	0.171995	-2.97046	0.00297358	0.04425	302.344	-0.294754	0.149179	-1.97585	0.0481723	0.256418
Peak00017412	chr3	159942755	159944702	TSS	IL12A-AS1,C3orf80,RP11-431I8.1,RP11-432B6.3	309	214	127	299	257	377	274	225	219	211	160	131	110	136	231	208.456	-0.510789	0.140078	-3.64645	0.000265885	0.00870563	207.582	-0.291705	0.127023	-2.29647	0.0216488	0.165948
Peak00032805	chr7	73703334	73704199	nonTSS	CLIP2	103	90	82	162	155	153	102	130	110	82	81	56	56	80	109	98.8677	-0.510762	0.123704	-4.12891	3.6449e-05	0.00240502	99.4513	-0.560238	0.131669	-4.25491	2.09138e-05	0.00197276
Peak00045273	chr10	124713272	124714179	TSS	C10orf88,PSTK	198	169	145	355	382	366	321	294	251	176	189	117	97	218	250	221.959	-0.510706	0.155318	-3.28814	0.00100852	0.0213761	219.143	-0.311147	0.117674	-2.64414	0.00818984	0.0962978
Peak00045566	chr10	135186657	135187325	TSS	ECHS1,MIR3944,PAOX,AL360181.1	198	128	102	243	234	245	188	192	138	125	131	67	101	124	151	150.723	-0.510536	0.147115	-3.47032	0.000519835	0.0135932	149.169	-0.305996	0.117128	-2.61249	0.00898865	0.102115
Peak00071620	chr20	32251289	32251887	nonTSS	RP1-63M2.6,NECAB3,C20orf144,ACTL10	87	65	84	100	88	124	66	83	104	55	52	33	38	86	76	73.5459	-0.510395	0.170838	-2.98759	0.00281185	0.0424905	73.9574	-0.557635	0.177393	-3.14349	0.00166944	0.0337754
Peak00063233	chr17	8533632	8534939	nonTSS	MYH10	283	405	383	528	614	531	330	424	403	277	455	169	219	219	323	357.229	-0.510252	0.161736	-3.15485	0.00160583	0.0290159	358.881	-0.563017	0.166786	-3.37569	0.000736317	0.0192777
Peak00058911	chr15	60883308	60885333	TSS	RP11-219B17.1,RORA	210	144	154	171	174	256	152	219	157	139	154	95	92	119	105	152.133	-0.510248	0.147903	-3.44987	0.000560856	0.0143463	151.608	-0.279283	0.136435	-2.047	0.040658	0.232298
Peak00058079	chr15	31195383	31196631	TSS	RP11-540B6.3,FAN1	181	119	92	342	340	311	212	190	261	186	131	119	85	132	187	179.233	-0.510116	0.16266	-3.13609	0.00171215	0.0302985	177.759	-0.288431	0.137032	-2.10484	0.0353048	0.215703
Peak00022707	chr5	14581427	14583139	TSS	FAM105A	361	400	299	495	512	634	415	370	426	272	424	158	157	206	470	354.64	-0.510046	0.161515	-3.15789	0.00158915	0.0288796	352.247	-0.306512	0.135489	-2.26227	0.0236809	0.174681
Peak00031855	chr7	29229260	29229763	nonTSS	CPVL,CHN2,AC004593.3	72	55	27	117	71	105	68	79	58	53	56	36	22	50	55	57.7903	-0.50992	0.173244	-2.94337	0.00324659	0.0467529	58.1628	-0.561881	0.180447	-3.11382	0.0018468	0.0359802
Peak00000804	chr1	20125924	20127096	nonTSS	TMCO4	62	68	83	83	90	109	63	55	59	47	57	40	31	56	56	62.0758	-0.509909	0.160983	-3.16747	0.00153774	0.0283429	62.3364	-0.561815	0.163114	-3.44431	0.000572517	0.0163701
Peak00056399	chr14	62161591	62163108	TSS	HIF1A-AS1,HIF1A	504	507	377	739	736	671	626	561	547	459	492	248	240	420	441	482.831	-0.509828	0.104363	-4.88513	1.03361e-06	0.000271316	479.704	-0.303929	0.0821341	-3.7004	0.00021526	0.0100583
Peak00028623	chr6	53412531	53413234	nonTSS	GCLC	232	200	98	269	275	233	267	208	180	170	169	76	71	169	188	177.817	-0.509818	0.167105	-3.05088	0.00228171	0.0368073	178.793	-0.557391	0.174579	-3.19278	0.00140912	0.0300375
Peak00054076	chr13	46961021	46962020	nonTSS	KIAA0226L,PPP1R2P4	160	89	61	154	122	195	100	96	142	97	76	59	57	72	107	100.241	-0.509692	0.152743	-3.33693	0.000847083	0.0189814	100.68	-0.560343	0.15612	-3.58919	0.00033171	0.0113105
Peak00018073	chr3	186545011	186545663	nonTSS	RP11-573D15.3,RP11-573D15.2,RP11-573D15.1	140	104	72	199	146	194	160	133	154	107	99	60	55	90	144	117.209	-0.509465	0.144746	-3.51971	0.000432017	0.0120307	117.866	-0.558024	0.151976	-3.67179	0.000240858	0.00914187
Peak00032745	chr7	72649190	72649884	nonTSS	NCF1B,GTF2IRD2P1	46	35	33	55	70	63	35	49	38	40	29	20	31	25	30	38.4468	-0.509147	0.173227	-2.93918	0.00329078	0.0472219	38.6379	-0.563752	0.176369	-3.19644	0.00139134	0.0297444
Peak00056554	chr14	67707198	67708844	nonTSS	MPP5	382	385	277	475	483	551	427	395	422	342	330	168	160	287	378	348.1	-0.509112	0.112196	-4.5377	5.68722e-06	0.000738926	349.744	-0.557355	0.11827	-4.71256	2.4463e-06	0.000562242
Peak00043509	chr10	64563872	64565853	TSS	RP11-436D10.3,ADO,EGR2	368	388	275	402	359	464	429	286	280	284	333	137	135	232	308	300.907	-0.509006	0.153709	-3.31149	0.000927999	0.0201793	299.601	-0.302218	0.134868	-2.24085	0.0250356	0.179361
Peak00066881	chr18	33552001	33553141	TSS	RP11-905K4.1,C18orf21	301	317	187	361	315	399	416	292	284	248	285	114	121	235	248	263.64	-0.508922	0.150186	-3.3886	0.000702494	0.0165892	261.945	-0.305017	0.1282	-2.37922	0.0173492	0.148584
Peak00046897	chr11	47207555	47209274	nonTSS	ARFGAP2,PACSIN3,RP11-390K5.1	201	117	95	212	155	190	119	124	168	114	109	88	61	101	119	125.734	-0.508618	0.129176	-3.9374	8.23699e-05	0.00400874	126.285	-0.560003	0.132029	-4.24152	2.22014e-05	0.00203964
Peak00020582	chr4	103996686	103998227	nonTSS	SLC9B2,BDH2	366	334	178	355	320	454	324	270	274	279	258	146	104	201	267	262.543	-0.508579	0.139648	-3.64186	0.000270678	0.00882497	263.585	-0.558408	0.142428	-3.92065	8.83114e-05	0.004812
Peak00014000	chr3	18465989	18467825	nonTSS	TBC1D5,SATB1	272	255	162	270	230	401	285	246	231	226	232	149	77	166	177	215.402	-0.508566	0.142121	-3.57841	0.000345689	0.0104099	216.216	-0.561136	0.143659	-3.90604	9.38215e-05	0.00500077
Peak00049174	chr11	126173560	126174745	TSS	TIRAP,RP11-712L6.7,RP11-712L6.5,DCPS	230	127	132	263	228	266	229	199	239	166	139	110	81	123	205	174.061	-0.508545	0.133296	-3.81516	0.000136096	0.00563764	172.926	-0.29457	0.115989	-2.53963	0.0110969	0.114892
Peak00040845	chr9	114658486	114659880	TSS	UGCG	264	243	158	331	303	375	332	267	213	224	223	101	132	176	211	226.761	-0.508414	0.137333	-3.70205	0.000213868	0.00752616	225.174	-0.299798	0.116339	-2.57693	0.00996816	0.109357
Peak00025639	chr5	148819345	148820308	nonTSS	MIR145	108	96	74	150	172	205	86	96	149	77	89	102	40	54	109	100.808	-0.508297	0.163368	-3.11135	0.00186233	0.0320887	101.196	-0.56298	0.165445	-3.40282	0.000666941	0.0180815
Peak00006881	chr1	244012327	244014749	nonTSS	AKT3	485	355	289	523	438	574	426	372	393	368	366	209	121	299	336	353.009	-0.508211	0.128046	-3.96898	7.21799e-05	0.00368433	354.608	-0.558142	0.132775	-4.20367	2.6262e-05	0.00223351
Peak00053208	chr12	132378738	132379516	TSS	ULK1	138	127	148	246	325	186	214	234	196	153	132	90	88	161	147	165.504	-0.508116	0.159343	-3.18882	0.00142855	0.0269599	163.729	-0.295902	0.129496	-2.28503	0.0223109	0.169453
Peak00058514	chr15	45669968	45671298	TSS	GATM	153	79	59	168	116	181	109	140	160	101	95	64	59	86	84	104.829	-0.507997	0.153344	-3.31278	0.000923728	0.0201091	104.205	-0.282475	0.136906	-2.06328	0.0390863	0.227798
Peak00002471	chr1	68150481	68152616	TSS	GADD45A	790	842	574	932	858	1071	869	759	765	619	808	272	348	540	682	687.445	-0.507759	0.142764	-3.55662	0.000375651	0.0109379	683.471	-0.308082	0.120001	-2.56734	0.0102483	0.111364
Peak00010377	chr2	128397369	128398417	nonTSS	MYO7B,LIMS2,GPR17	283	139	126	187	239	218	200	205	229	163	141	110	68	126	186	167.958	-0.507691	0.15446	-3.28688	0.00101305	0.0214133	168.724	-0.55785	0.158869	-3.51139	0.000445768	0.0138165
Peak00077202	chrX	136113504	136114813	TSS	RP11-308D16.4,RP11-308D16.2,GPR101	118	83	68	101	116	147	108	101	123	88	86	36	37	60	110	87.8257	-0.507629	0.163085	-3.11267	0.00185403	0.0320273	87.1283	-0.29858	0.141956	-2.10332	0.0354377	0.216146
Peak00024182	chr5	90575295	90576831	nonTSS	RNU4-90P,RP11-213H15.1	228	176	86	223	150	303	202	206	207	171	120	101	74	107	184	161.112	-0.507422	0.16565	-3.06322	0.00218969	0.0357944	161.87	-0.557828	0.170782	-3.26632	0.00108955	0.0251584
Peak00052907	chr12	123319849	123320641	TSS	CCDC62,HIP1R	56	50	49	72	72	83	51	60	46	33	36	39	22	43	56	49.2945	-0.507355	0.155558	-3.26152	0.00110818	0.0227511	49.0226	-0.281345	0.143262	-1.96385	0.0495471	0.259942
Peak00005477	chr1	200992299	200993131	TSS	KIF21B,RP11-168O16.1	166	184	145	286	232	238	163	203	165	136	138	77	84	137	197	163.006	-0.507286	0.140444	-3.61201	0.000303836	0.00953555	161.392	-0.306004	0.111239	-2.75087	0.00594375	0.0791021
Peak00023882	chr5	76382255	76383587	nonTSS	ZBED3,SNORA47,ZBED3-AS1	132	169	132	206	213	211	124	109	132	127	136	89	67	83	112	130.577	-0.507143	0.136429	-3.71727	0.000201385	0.00723871	131.027	-0.56072	0.136247	-4.11546	3.86412e-05	0.00278074
Peak00044534	chr10	99473167	99475041	nonTSS	MARVELD1	224	126	100	279	190	307	170	203	213	151	95	112	78	163	159	162.274	-0.507098	0.153912	-3.29473	0.000985176	0.0210424	163.232	-0.555583	0.162135	-3.42667	0.000611024	0.0170814
Peak00007002	chr1	247535963	247536484	nonTSS	NA	67	47	33	107	71	104	58	59	61	52	36	44	35	41	42	54.1659	-0.50695	0.158135	-3.20581	0.00134685	0.0259548	54.4359	-0.560571	0.161929	-3.46183	0.000536522	0.0156209
Peak00031293	chr7	6048287	6049286	TSS	Y_RNA,SNORA42,PMS2,AIMP2	243	281	211	411	450	427	308	301	296	230	261	116	149	213	288	265.583	-0.506838	0.12698	-3.99149	6.56589e-05	0.00346824	263.375	-0.30714	0.0988713	-3.10647	0.00189339	0.0387585
Peak00031222	chr7	4721351	4722469	TSS	snoU13,FOXK1	116	132	99	177	163	192	128	156	102	106	87	55	62	112	121	115.727	-0.506348	0.144086	-3.5142	0.000441081	0.0121744	114.569	-0.30203	0.11759	-2.5685	0.010214	0.111103
Peak00002587	chr1	74663263	74664462	TSS	LRRIQ3,FPGT,FPGT-TNNI3K,TNNI3K	439	386	222	555	498	642	509	310	417	396	357	174	177	194	399	357.51	-0.506274	0.155985	-3.24565	0.00117181	0.0235685	355.951	-0.292994	0.136104	-2.15272	0.0313404	0.20217
Peak00001234	chr1	29240553	29241870	nonTSS	EPB41	222	182	184	366	385	339	217	302	232	187	178	88	143	195	230	219.629	-0.506034	0.152815	-3.31141	0.000928272	0.0201796	221.073	-0.553573	0.163355	-3.38877	0.000702078	0.0187133
Peak00052566	chr12	113375716	113376705	TSS	OAS1,RP1-71H24.1,OAS3	61	58	57	85	77	103	87	71	80	57	44	31	35	66	57	62.2577	-0.505851	0.147431	-3.43111	0.00060112	0.0149985	61.7833	-0.292459	0.133522	-2.19035	0.0284991	0.193169
Peak00077041	chrX	129254309	129255333	nonTSS	ELF4,AIFM1	114	157	104	180	183	161	119	106	119	93	134	58	48	86	121	113.71	-0.505849	0.151479	-3.33939	0.000839621	0.0188745	114.193	-0.556436	0.154665	-3.59768	0.000321073	0.0110614
Peak00067492	chr18	60986785	60988512	TSS	BCL2,RP11-28F1.2,KDSR	413	466	337	537	524	574	395	378	352	342	462	173	151	278	346	365.501	-0.505483	0.145316	-3.4785	0.000504227	0.0133308	363.786	-0.296088	0.127179	-2.32812	0.0199056	0.159527
Peak00074552	chr22	36902688	36903563	TSS	FOXRED2,EIF3D	105	115	100	238	287	175	137	195	148	86	117	91	71	142	114	134.406	-0.505431	0.169362	-2.98432	0.0028421	0.0428721	132.984	-0.28502	0.139534	-2.04265	0.0410867	0.233357
Peak00077030	chrX	129116075	129116993	nonTSS	BCORL1	176	288	192	318	340	292	242	256	186	164	279	91	104	164	188	210.215	-0.50543	0.169564	-2.98076	0.00287537	0.0432219	211.227	-0.556685	0.175228	-3.17691	0.00148852	0.0312091
Peak00024024	chr5	81266957	81268512	nonTSS	ATG10,AC114969.1	471	483	419	611	693	643	471	418	431	392	515	189	197	281	461	425.946	-0.505218	0.14762	-3.42242	0.000620662	0.0152591	427.805	-0.555141	0.152215	-3.64708	0.000265242	0.00970683
Peak00056934	chr14	77499054	77500608	nonTSS	IRF2BPL,RP11-7F17.5	165	214	192	328	274	300	165	217	187	158	156	131	95	183	155	187.184	-0.504965	0.128223	-3.93817	8.21056e-05	0.0040078	188.152	-0.555513	0.134679	-4.12473	3.71172e-05	0.0027152
Peak00065201	chr17	63556893	63558228	nonTSS	AXIN2,CTD-2535L24.2	158	110	89	213	180	250	127	189	166	130	96	71	66	129	137	133.248	-0.504893	0.142881	-3.53365	0.000409866	0.0116503	134.089	-0.552874	0.15239	-3.62802	0.000285598	0.010174
Peak00020199	chr4	84456439	84457851	TSS	AGPAT9	221	173	111	249	197	325	193	187	221	167	154	103	74	117	195	169.731	-0.504843	0.130559	-3.86678	0.000110283	0.00490256	168.949	-0.290687	0.119286	-2.43689	0.0148141	0.135842
Peak00076008	chrX	45709721	45711522	nonTSS	RP5-1158E12.3	156	117	131	165	162	240	102	136	166	116	154	69	55	71	130	125.407	-0.504726	0.159392	-3.16657	0.00154249	0.0284047	125.929	-0.557426	0.162395	-3.43254	0.000597958	0.0168724
Peak00033346	chr7	99869343	99870198	TSS	GATS	94	98	87	184	154	184	103	149	150	75	71	56	63	107	132	108.511	-0.504459	0.160481	-3.14342	0.00166986	0.0297674	107.251	-0.303966	0.128976	-2.35677	0.0184349	0.153462
Peak00056482	chr14	65346194	65347735	nonTSS	SPTB	231	139	113	289	241	282	195	189	203	193	137	89	90	102	191	169.436	-0.504369	0.144395	-3.49298	0.000477661	0.0128171	170.327	-0.554853	0.150893	-3.67714	0.000235865	0.00901133
Peak00061711	chr16	57835749	57837163	nonTSS	KIFC3,CTD-2600O9.1	114	123	112	254	237	284	111	135	193	93	110	133	85	94	119	138.44	-0.504104	0.158735	-3.17576	0.00149444	0.0278041	139.062	-0.558738	0.162649	-3.43525	0.000592017	0.0167688
Peak00038746	chr8	144650519	144651272	nonTSS	GSDMD,MROH6,RP11-661A12.9,NAPRT1	102	102	128	206	209	181	139	185	146	96	86	102	58	113	141	127.771	-0.504065	0.155737	-3.23663	0.00120949	0.0240815	128.592	-0.554113	0.164758	-3.36319	0.000770477	0.0198976
Peak00014077	chr3	22605323	22606265	nonTSS	NA	115	63	44	116	132	147	127	91	92	89	68	52	38	55	89	82.8871	-0.503921	0.163235	-3.08708	0.00202133	0.034	83.3002	-0.555658	0.167959	-3.3083	0.000938647	0.0227129
Peak00077199	chrX	135991085	135992771	nonTSS	RP11-308D16.4	277	200	162	398	441	370	366	303	274	258	222	141	123	194	259	251.902	-0.503903	0.134244	-3.75363	0.000174295	0.00657713	253.317	-0.553806	0.142313	-3.89147	9.96389e-05	0.00517452
Peak00016632	chr3	129327279	129327923	nonTSS	PLXND1	37	56	49	80	69	65	38	43	58	34	45	30	22	42	37	45.2023	-0.503793	0.164355	-3.06526	0.00217478	0.0356412	45.405	-0.556897	0.166627	-3.34217	0.000831247	0.0209141
Peak00003374	chr1	109203419	109204440	TSS	HENMT1	169	213	171	245	253	316	193	175	168	156	249	97	68	115	144	173.744	-0.503768	0.160116	-3.14628	0.00165364	0.0295477	173.329	-0.277505	0.145453	-1.90787	0.0564086	0.278467
Peak00051469	chr12	68041492	68043806	TSS	DYRK2,RP11-335O4.3	280	297	260	343	313	455	288	243	296	249	249	139	100	226	264	255.866	-0.503107	0.128687	-3.90956	9.24657e-05	0.00436711	254.825	-0.297496	0.116844	-2.5461	0.0108933	0.114408
Peak00034600	chr7	148580373	148582286	nonTSS	EZH2,RN7SL569P	412	361	280	521	593	557	427	352	339	303	357	171	172	297	370	349.866	-0.502917	0.121129	-4.15191	3.29717e-05	0.00223133	351.574	-0.551241	0.127691	-4.31698	1.58176e-05	0.00169458
Peak00039675	chr9	37650469	37651806	nonTSS	RP11-613M10.9,FRMPD1,RN7SKP171	102	136	93	202	162	239	183	185	172	74	117	77	80	106	164	133.41	-0.502841	0.165275	-3.04244	0.00234668	0.0375232	134.188	-0.551363	0.17307	-3.18578	0.00144366	0.0305676
Peak00077142	chrX	134137826	134138784	nonTSS	NA	148	105	76	149	184	145	157	161	130	119	123	56	61	71	112	114.841	-0.502668	0.155519	-3.2322	0.00122839	0.0243511	115.426	-0.555092	0.160702	-3.45416	0.000552006	0.0159207
Peak00003415	chr1	110051955	110052856	TSS	CYB561D1,AMIGO1	66	39	42	79	57	88	48	64	72	40	45	36	20	54	41	50.3164	-0.502503	0.158931	-3.16177	0.00156815	0.02863	49.9967	-0.276679	0.144972	-1.9085	0.0563262	0.278316
Peak00062573	chr16	87378621	87379506	nonTSS	FBXO31	78	53	60	100	126	83	73	74	80	54	57	61	31	48	59	66.3341	-0.502218	0.145236	-3.45795	0.000544311	0.0140301	66.6396	-0.556088	0.147869	-3.76069	0.000169447	0.00729503
Peak00013476	chr3	4533897	4535700	nonTSS	ITPR1-AS1,ITPR1	771	689	439	994	968	1012	941	775	692	701	650	349	271	537	688	663.828	-0.502075	0.12977	-3.86896	0.000109299	0.00486724	667.173	-0.550945	0.136785	-4.02783	5.62949e-05	0.00360233
Peak00051278	chr12	58239241	58241266	TSS	CTDSP2,RP11-620J15.1	403	287	229	461	534	533	291	340	382	300	260	208	162	260	301	313.408	-0.501813	0.0951309	-5.27498	1.32771e-07	8.06801e-05	312.061	-0.28796	0.08615	-3.34255	0.000830138	0.0232331
Peak00021454	chr4	148604904	148606024	TSS	PRMT10	320	274	158	313	241	361	333	222	249	225	290	112	85	145	226	226.303	-0.50176	0.170761	-2.93838	0.00329937	0.047266	225.553	-0.28484	0.149425	-1.90624	0.0566197	0.279307
Peak00033348	chr7	99933231	99934284	nonTSS	Y_RNA,PMS2P1,STAG3L5P,STAG3L5P-PVRIG2P-PILRB,PILRB	118	142	125	265	188	263	139	168	176	122	126	66	86	137	135	143.189	-0.501731	0.139839	-3.58792	0.000333331	0.0101556	144.017	-0.550105	0.148255	-3.71054	0.000206822	0.00830485
Peak00057541	chr14	100772461	100773444	TSS	SLC25A29,MIR345	139	114	136	142	129	184	78	99	112	77	107	53	71	80	95	105.171	-0.50171	0.170925	-2.93527	0.0033326	0.0475567	104.879	-0.2788	0.153125	-1.82073	0.0686472	0.310763
Peak00053588	chr13	28400404	28401151	nonTSS	RNU6-73P,PDX1-AS1	81	65	58	102	123	129	56	86	88	76	64	33	48	45	66	71.0763	-0.501688	0.152615	-3.28727	0.00101163	0.0214058	71.4222	-0.553923	0.15667	-3.53561	0.000406838	0.0130585
Peak00051694	chr12	77157368	77158656	TSS	RP11-734E19.1,ZDHHC17	641	548	379	838	834	990	855	618	629	558	564	261	237	432	698	572.433	-0.501563	0.149134	-3.36317	0.000770518	0.0177844	567.388	-0.305085	0.117744	-2.59109	0.00956712	0.106768
Peak00020334	chr4	90031922	90033253	TSS	FAM13A,RP11-84C13.1,TIGD2,RP11-84C13.2	373	268	187	394	359	504	557	343	284	325	218	154	131	259	317	297.325	-0.501504	0.171538	-2.92358	0.00346031	0.0486951	294.773	-0.295146	0.14105	-2.09249	0.0363951	0.218643
Peak00049025	chr11	122614235	122615406	nonTSS	UBASH3B	249	222	189	386	322	431	248	287	359	199	217	178	103	169	298	243.905	-0.501424	0.123054	-4.07483	4.60487e-05	0.00279161	245.129	-0.551286	0.129493	-4.25728	2.06931e-05	0.00196519
Peak00067200	chr18	47900889	47901795	TSS	SKA1	194	184	114	275	286	312	273	209	177	176	169	93	112	151	161	183.209	-0.50136	0.131672	-3.80766	0.000140288	0.00575035	182.008	-0.289718	0.113152	-2.56044	0.0104539	0.112378
Peak00039765	chr9	72286607	72288391	nonTSS	APBA1,RP11-109D9.4	305	210	147	330	254	518	318	236	285	236	240	119	115	159	240	233.499	-0.501356	0.152736	-3.28249	0.00102894	0.0216071	234.522	-0.551967	0.157037	-3.51488	0.000439951	0.0137001
Peak00052089	chr12	96336155	96337599	TSS	CCDC38,AMDHD1	343	305	217	429	377	493	397	316	363	275	330	160	104	187	367	294.881	-0.501145	0.149331	-3.35594	0.000790948	0.0181935	293.153	-0.292565	0.128072	-2.28437	0.0223496	0.169626
Peak00059787	chr15	86337231	86338582	nonTSS	KLHL25	222	228	177	346	360	326	309	314	273	205	210	118	143	216	211	234.381	-0.501143	0.119463	-4.19498	2.72899e-05	0.00197751	235.66	-0.550113	0.127924	-4.30031	1.70562e-05	0.00177195
Peak00002888	chr1	90097793	90099390	nonTSS	RP5-1007M22.2,RP11-413E1.4,LRRC8C,RP11-302M6.4	322	291	193	454	361	530	280	291	365	230	284	143	109	261	309	277.957	-0.501065	0.133387	-3.75649	0.000172317	0.00654865	279.38	-0.548274	0.140721	-3.89618	9.7722e-05	0.00511497
Peak00030346	chr6	146284637	146286173	nonTSS	SHPRH	456	507	359	567	491	641	621	386	482	366	507	178	206	314	411	416.337	-0.501063	0.15109	-3.31633	0.000912092	0.0199798	417.909	-0.550589	0.154272	-3.56895	0.000358418	0.0119333
Peak00019858	chr4	71858756	71860047	TSS	MOB1B,DCK	335	359	223	301	245	399	259	208	234	214	303	122	117	172	193	237.904	-0.500958	0.169438	-2.95658	0.00311067	0.0455521	238.07	-0.279772	0.153315	-1.82481	0.0680297	0.309186
Peak00044445	chr10	97666564	97668114	nonTSS	ENTPD1-AS1,RP11-248J23.7,C10orf131	196	141	91	234	256	254	264	187	198	170	173	98	75	100	166	164.309	-0.500923	0.150828	-3.32116	0.000896432	0.0197432	165.075	-0.55323	0.155308	-3.56215	0.000367833	0.0121624
Peak00016976	chr3	142681839	142683209	TSS	PAQR9,RP11-372E1.7,RP11-372E1.6,U2SURP	133	144	96	141	118	168	76	110	111	88	130	53	58	68	75	101.203	-0.500876	0.168485	-2.97283	0.0029507	0.0440112	101.164	-0.27012	0.155072	-1.74191	0.0815249	0.339856
Peak00058617	chr15	51057161	51058398	TSS	SPPL2A	170	213	140	263	241	258	193	147	164	159	175	95	84	104	161	163.756	-0.500863	0.128058	-3.91123	9.18291e-05	0.00435035	163.46	-0.280387	0.124798	-2.24673	0.0246571	0.177501
Peak00030399	chr6	149387017	149387788	nonTSS	UST	90	146	86	137	148	159	113	98	82	61	128	59	44	79	84	96.9521	-0.500859	0.170165	-2.94338	0.00324649	0.0467529	97.3217	-0.55339	0.172772	-3.203	0.00136002	0.029282
Peak00075097	chr22	46645714	46646947	nonTSS	PPARA,CDPF1,PKDREJ	137	150	197	269	269	267	117	167	182	124	153	92	98	146	131	160.376	-0.500478	0.156462	-3.19871	0.00138044	0.0263565	161.195	-0.551439	0.162478	-3.39394	0.000688946	0.0184744
Peak00007190	chr2	3828080	3828839	nonTSS	DCDC2C	113	60	45	145	148	118	122	98	108	90	69	58	42	64	81	85.7548	-0.500267	0.156668	-3.19317	0.0014072	0.0266892	86.2152	-0.552243	0.162359	-3.40136	0.000670518	0.018134
Peak00005780	chr1	206831412	206832262	nonTSS	DYRK3	58	86	69	117	85	133	76	95	87	76	54	60	29	78	47	73.5694	-0.500201	0.162797	-3.07254	0.00212242	0.0350393	73.9329	-0.553009	0.167164	-3.30819	0.000939006	0.0227133
Peak00005909	chr1	209957502	209958423	TSS	TRAF3IP3,C1orf74,IRF6,RP3-434O14.8	191	193	162	344	336	280	280	250	190	173	176	119	97	180	219	203.09	-0.50007	0.132364	-3.778	0.000158092	0.00619942	201.246	-0.292443	0.104641	-2.79472	0.00519452	0.0728793
Peak00038837	chr8	146023909	146024908	nonTSS	RPL8,ZNF517	158	195	191	286	219	228	134	232	174	109	199	93	82	130	178	168.437	-0.499974	0.168676	-2.96411	0.0030356	0.0448216	169.384	-0.550887	0.175939	-3.13113	0.00174137	0.0346892
Peak00057624	chr14	102990707	102991978	nonTSS	NA	188	253	283	364	423	271	262	331	277	190	266	133	113	199	263	246.362	-0.499967	0.163717	-3.05385	0.00225927	0.0365502	247.753	-0.549864	0.17138	-3.20844	0.00133456	0.0289362
Peak00013643	chr3	10289726	10291299	TSS	IRAK2,TATDN2,RP11-438J1.1	321	212	226	351	388	378	329	341	303	234	253	127	120	236	283	262.183	-0.499842	0.130784	-3.82189	0.000132433	0.00553044	259.678	-0.29859	0.0986309	-3.02735	0.0024671	0.0463529
Peak00019035	chr4	16227388	16229348	TSS	TAPT1,TAPT1-AS1	327	227	193	304	258	393	278	225	262	216	235	139	129	172	184	227.438	-0.499695	0.11542	-4.32936	1.49546e-05	0.00136794	227.182	-0.277262	0.116675	-2.37636	0.0174845	0.149132
Peak00056488	chr14	65438421	65439581	TSS	FNTB,CHURC1-FNTB,RAB15	189	140	89	212	203	243	133	128	149	136	101	86	100	83	116	134.252	-0.499561	0.136608	-3.6569	0.00025528	0.00846979	134.113	-0.267199	0.132816	-2.01181	0.0442404	0.243465
Peak00004959	chr1	178994675	178996065	nonTSS	FAM20B,RP11-177A2.5	376	335	251	392	320	482	431	295	301	238	339	117	134	261	308	293.569	-0.499532	0.162042	-3.08273	0.00205113	0.0342846	294.87	-0.547192	0.167464	-3.26752	0.00108496	0.025101
Peak00012027	chr2	198174346	198176111	TSS	ANKRD44,ANKRD44-IT1,AC010746.3	345	344	244	399	322	472	312	303	286	260	370	146	117	211	233	278.866	-0.499507	0.144688	-3.4523	0.000555823	0.0142522	278.022	-0.282322	0.131609	-2.14515	0.0319406	0.204225
Peak00055725	chr14	32545080	32547569	nonTSS	ARHGAP5-AS1,ARHGAP5	635	425	377	601	620	776	615	549	633	555	423	287	184	359	507	480.138	-0.499453	0.129712	-3.85047	0.000117891	0.00508836	482.279	-0.54905	0.134443	-4.08388	4.42891e-05	0.00305797
Peak00034424	chr7	141400779	141402438	TSS	KIAA1147,WEE2-AS1,WEE2	276	291	204	283	240	386	263	214	219	166	255	125	94	170	237	219.865	-0.499351	0.149984	-3.32937	0.000870441	0.0193475	219.34	-0.286708	0.136968	-2.09325	0.0363269	0.218592
Peak00004311	chr1	156862061	156862534	nonTSS	PEAR1	33	43	37	70	68	60	46	60	47	41	37	24	21	36	39	42.2461	-0.499309	0.159703	-3.12647	0.00176916	0.0310087	42.4998	-0.552094	0.164326	-3.35975	0.000780142	0.0200769
Peak00028181	chr6	40555093	40556028	nonTSS	LRFN2	114	108	89	160	139	155	111	127	111	67	105	53	47	78	134	102.051	-0.499095	0.149095	-3.3475	0.000815436	0.0185196	102.626	-0.547976	0.156332	-3.50521	0.000456254	0.0140563
Peak00053413	chr13	24152681	24154349	nonTSS	TNFRSF19	432	296	184	436	403	536	377	306	440	283	309	153	160	208	355	308.317	-0.499082	0.139655	-3.57368	0.000352004	0.0104926	309.629	-0.548208	0.143815	-3.8119	0.000137905	0.00632591
Peak00013839	chr3	14443522	14445033	nonTSS	RNA5SP124,SLC6A6	273	263	274	495	491	450	281	326	354	238	272	123	166	261	318	291.445	-0.498842	0.138535	-3.60085	0.000317182	0.00981865	293.129	-0.546019	0.147896	-3.69192	0.00022257	0.00868597
Peak00030638	chr6	157744012	157745295	TSS	TMEM242,RP5-933K21.3	221	185	171	249	194	254	262	206	279	200	168	76	76	177	197	187.272	-0.498785	0.16259	-3.06774	0.00215685	0.0354659	185.85	-0.300064	0.136695	-2.19514	0.0281536	0.192287
Peak00067495	chr18	61033374	61035393	TSS	KDSR,RP11-635N19.1	427	444	279	493	374	655	399	338	404	334	428	188	136	244	349	348.833	-0.498773	0.147467	-3.38226	0.000718919	0.016879	348.042	-0.285301	0.133915	-2.13046	0.0331336	0.208604
Peak00073042	chr21	30374790	30375461	nonTSS	LTN1,RPL23P2,RWDD2B	206	214	118	362	317	312	269	212	227	179	188	81	102	179	226	200.93	-0.498704	0.150815	-3.30672	0.000943947	0.0204397	202.066	-0.545729	0.159277	-3.4263	0.000611867	0.01709
Peak00061634	chr16	56715757	56716887	TSS	MT1X,RP11-343H19.2,DPPA2P4	218	204	167	349	290	275	250	227	238	182	232	95	106	124	228	202.921	-0.498697	0.1395	-3.57489	0.000350379	0.0104761	201.521	-0.288203	0.118538	-2.43132	0.0150441	0.1369
Peak00029809	chr6	127663925	127665563	TSS	ECHDC1	334	290	170	294	288	404	394	282	241	285	236	143	100	171	251	248.264	-0.498615	0.158596	-3.14393	0.00166696	0.0297375	247.374	-0.281229	0.140625	-1.99985	0.045516	0.248557
Peak00052316	chr12	105379750	105380718	TSS	KRT18P20,C12orf45	226	121	103	272	289	284	218	197	243	151	157	85	81	137	220	174.644	-0.498535	0.156757	-3.18032	0.00147115	0.0275432	172.825	-0.297251	0.12554	-2.36777	0.0178957	0.150725
Peak00056440	chr14	64319356	64321004	nonTSS	Y_RNA,SYNE2	283	274	188	361	309	439	303	281	269	256	281	123	107	159	263	247.038	-0.498434	0.136588	-3.64918	0.000263077	0.00863566	248.152	-0.549248	0.141031	-3.89451	9.83987e-05	0.00513396
Peak00014344	chr3	32611413	32612943	TSS	DYNC1LI1	338	385	321	525	480	574	341	362	402	356	371	135	171	244	356	341.124	-0.498357	0.141428	-3.52375	0.000425485	0.0119403	338.915	-0.296311	0.118463	-2.50129	0.0123743	0.122274
Peak00065585	chr17	74117349	74118084	nonTSS	EXOC7	76	114	88	163	173	133	87	138	95	82	83	69	37	99	89	97.3174	-0.498209	0.1612	-3.09063	0.00199733	0.0336991	97.9073	-0.548927	0.168878	-3.25044	0.00115227	0.0261572
Peak00067676	chr18	72920037	72921907	TSS	ZADH2,TSHZ1	376	341	229	393	324	508	332	278	319	270	345	164	110	194	286	284.295	-0.497993	0.141031	-3.53108	0.000413867	0.0117266	283.704	-0.281505	0.130874	-2.15097	0.0314788	0.202577
Peak00065480	chr17	73008418	73009381	TSS	CDR2L,ICT1	89	137	104	148	169	130	116	132	118	78	113	58	59	81	109	106.103	-0.497674	0.147979	-3.36314	0.000770619	0.0177844	105.597	-0.280497	0.134402	-2.087	0.0368883	0.220611
Peak00058757	chr15	56535193	56537006	nonTSS	RFX7,TEX9	260	237	239	310	274	361	222	251	250	199	273	133	101	185	174	223.185	-0.497319	0.127903	-3.88825	0.000100971	0.00460214	224.102	-0.549546	0.130289	-4.2179	2.46591e-05	0.00216368
Peak00050352	chr12	27090625	27092084	TSS	ASUN,FGFR1OP2	426	386	346	688	731	630	538	503	480	363	467	250	236	336	404	431.526	-0.497276	0.104163	-4.77403	1.8058e-06	0.000379725	428.917	-0.284789	0.0840904	-3.3867	0.000707378	0.0208852
Peak00056065	chr14	51560476	51562594	TSS	TRIM9,RP11-1140I5.1	676	589	391	1050	1098	1037	752	665	791	576	693	301	347	395	699	631.988	-0.49698	0.137836	-3.6056	0.000311434	0.00970091	627.573	-0.289902	0.11248	-2.57737	0.00995564	0.109357
Peak00031201	chr7	3340125	3341579	TSS	AC073316.1,SDK1	177	168	144	327	331	293	192	184	167	142	159	100	114	149	175	178.764	-0.496797	0.130547	-3.80551	0.000141511	0.00578128	177.454	-0.286825	0.108817	-2.63586	0.0083924	0.0976116
Peak00006428	chr1	228593518	228595132	TSS	TRIM11,RP11-245P10.8,RP11-245P10.4,TRIM17	210	182	158	303	254	343	249	241	201	157	161	112	129	185	175	196.109	-0.496759	0.114255	-4.34782	1.37499e-05	0.00129563	194.824	-0.289108	0.0948173	-3.0491	0.00229525	0.043734
Peak00017565	chr3	169487091	169487599	TSS	TERC,ACTRT3,RP11-816J6.3,MYNN,RP11-362K14.5	105	155	108	153	119	165	121	104	111	115	124	60	42	70	93	105.825	-0.496685	0.161802	-3.0697	0.00214272	0.0352806	105.764	-0.271475	0.150967	-1.79825	0.0721381	0.320226
Peak00039497	chr9	33510544	33511363	nonTSS	SUGT1P,RP11-255A11.2	52	53	36	77	60	62	35	38	50	35	43	26	17	27	50	41.9547	-0.496656	0.169775	-2.92538	0.00344036	0.0485186	42.1431	-0.54941	0.172144	-3.19157	0.001415	0.0301338
Peak00009121	chr2	74211590	74212982	nonTSS	DGUOK-AS1,AC073046.25,RP11-711M9.1	229	139	122	271	195	294	151	173	149	131	125	98	72	139	175	155.995	-0.496548	0.141823	-3.50117	0.000463219	0.0125918	156.865	-0.545205	0.149418	-3.64887	0.000263401	0.00966608
Peak00035627	chr8	21923901	21924832	TSS	DMTN	146	189	130	227	176	249	173	177	172	144	172	64	63	92	185	150.248	-0.49654	0.164024	-3.02724	0.002468	0.0388937	149.224	-0.288569	0.140469	-2.05433	0.0399441	0.230547
Peak00005642	chr1	204120579	204121875	TSS	ETNK2,RP11-74C13.3,REN	171	82	73	171	132	153	110	138	145	100	63	66	78	83	102	107.201	-0.49651	0.161885	-3.06705	0.00216181	0.035499	106.564	-0.273368	0.141945	-1.92587	0.0541207	0.272301
Peak00007932	chr2	30447791	30448626	nonTSS	LBH	126	103	76	158	133	165	119	128	123	102	98	77	25	86	108	102.928	-0.496482	0.144313	-3.44032	0.000581021	0.0146504	103.455	-0.547621	0.150491	-3.6389	0.000273809	0.00988464
Peak00003715	chr1	117529020	117530266	nonTSS	PTGFRN	162	158	92	238	230	281	116	103	205	127	100	110	85	75	156	140.649	-0.496323	0.163092	-3.0432	0.00234075	0.0374488	141.145	-0.549017	0.165334	-3.32066	0.000898044	0.0219705
Peak00035587	chr8	20160482	20161823	nonTSS	LZTS1	192	195	142	259	207	312	229	195	200	165	202	91	89	104	193	176.771	-0.49631	0.137747	-3.60304	0.000314515	0.00976081	177.532	-0.547681	0.141206	-3.87861	0.000105057	0.00531867
Peak00042347	chr10	13203109	13203965	nonTSS	BTBD7P1,RP11-730A19.7,MCM10	236	228	181	488	478	436	318	344	309	267	209	123	124	286	275	269.938	-0.496286	0.154371	-3.21489	0.00130494	0.0253605	271.756	-0.542845	0.165464	-3.28075	0.00103533	0.0243205
Peak00074117	chr22	23775228	23776303	nonTSS	AP000344.3	53	61	61	116	100	97	64	91	106	76	61	53	20	46	67	67.8467	-0.496247	0.167959	-2.95456	0.00313112	0.0457717	68.2146	-0.549953	0.17337	-3.17213	0.00151328	0.0315915
Peak00004984	chr1	179846741	179847313	nonTSS	TOR1AIP2,RP11-533E19.7,TOR1AIP1	180	194	114	218	183	227	212	177	174	138	165	80	61	133	166	154.813	-0.495978	0.140297	-3.53519	0.000407482	0.0116211	155.516	-0.545169	0.144774	-3.76566	0.000166111	0.00722499
Peak00067555	chr18	66381544	66382856	TSS	TMX3,CCDC102B	475	400	225	525	491	629	521	395	438	359	391	198	167	235	439	372.555	-0.495802	0.142623	-3.47631	0.000508373	0.0133991	370.705	-0.286806	0.12378	-2.31706	0.0205002	0.161878
Peak00066233	chr18	5237199	5238763	nonTSS	RP11-835E18.5,LINC00667,LINC00526,RP11-835E18.4	292	344	216	313	289	426	437	281	234	232	321	149	101	204	246	262.491	-0.495747	0.167832	-2.95383	0.00313852	0.0458382	263.472	-0.546596	0.171363	-3.1897	0.00142422	0.030301
Peak00007796	chr2	26832522	26833390	nonTSS	CIB4	78	77	73	174	139	175	79	89	110	76	74	57	38	82	94	88.514	-0.495696	0.14771	-3.35586	0.000791175	0.0181935	89.0286	-0.545181	0.154863	-3.52041	0.000430886	0.0135798
Peak00064864	chr17	54990772	54991909	TSS	TRIM25	194	200	152	302	224	338	174	209	230	164	177	102	101	145	190	184.552	-0.495408	0.110103	-4.49949	6.81172e-06	0.000828162	183.628	-0.285306	0.0990238	-2.88118	0.00396186	0.0621578
Peak00048155	chr11	86748131	86749365	TSS	TMEM135	519	546	311	594	548	766	762	562	480	466	532	176	250	327	461	466.599	-0.495054	0.168699	-2.93454	0.00334048	0.0476339	463.555	-0.290048	0.140397	-2.06592	0.0388363	0.227009
Peak00059634	chr15	80444422	80446070	TSS	SNORD112,FAH	143	131	120	149	143	189	162	142	145	99	110	80	63	112	119	123.499	-0.494799	0.119285	-4.14805	3.35324e-05	0.0022581	123.115	-0.280088	0.116317	-2.40797	0.0160417	0.141543
Peak00052894	chr12	122906386	122907706	nonTSS	CLIP1	128	108	100	209	203	173	91	141	146	83	92	61	74	109	131	117.729	-0.494776	0.149466	-3.31028	0.000932024	0.0202327	118.436	-0.542347	0.158135	-3.42964	0.00060439	0.0169646
Peak00021915	chr4	170947143	170948937	nonTSS	MFAP3L	239	338	232	395	392	425	330	315	243	173	292	138	158	213	285	267.602	-0.494689	0.145028	-3.41098	0.000647299	0.0157367	268.893	-0.543995	0.150952	-3.60375	0.000313653	0.0108822
Peak00043047	chr10	43133222	43134432	TSS	ZNF33B	349	272	232	435	507	504	469	389	393	269	339	172	115	230	430	322.447	-0.494671	0.15796	-3.13162	0.00173846	0.0305883	319.512	-0.292244	0.127189	-2.29772	0.0215777	0.165803
Peak00012871	chr2	228336527	228338034	TSS	MIR5703,AGFG1	325	203	175	268	252	338	332	223	246	213	245	106	96	155	228	217.962	-0.494488	0.156313	-3.16345	0.00155909	0.0285736	216.886	-0.283489	0.136782	-2.07255	0.0382138	0.225032
Peak00016310	chr3	120135755	120136783	nonTSS	FSTL1	204	197	119	230	252	239	288	216	184	175	191	87	76	139	182	177.506	-0.494442	0.152688	-3.23825	0.00120264	0.0239824	178.345	-0.544455	0.157848	-3.44924	0.000562165	0.0161436
Peak00007046	chr1	249167051	249168871	nonTSS	AL672294.1	365	383	323	631	615	489	474	380	471	389	377	246	137	352	326	378.404	-0.49405	0.122151	-4.04459	5.24142e-05	0.00301413	380.176	-0.544352	0.127736	-4.26153	2.03031e-05	0.00194319
Peak00077040	chrX	129244058	129245426	nonTSS	ELF4	109	125	93	163	119	157	95	107	106	87	83	53	50	88	108	99.0075	-0.493961	0.134029	-3.68546	0.000228288	0.00784403	99.4881	-0.543415	0.138839	-3.91399	9.07852e-05	0.00490592
Peak00043830	chr10	75633870	75635234	TSS	CAMK2G	226	207	168	286	312	351	221	237	255	228	145	100	117	190	203	206.831	-0.493775	0.118629	-4.16233	3.15011e-05	0.00216853	205.417	-0.291947	0.0974482	-2.99592	0.00273615	0.0495041
Peak00054093	chr13	47370536	47371735	nonTSS	ESD	235	227	155	334	344	371	253	254	221	190	179	140	86	176	273	217.169	-0.493674	0.127331	-3.8771	0.000105707	0.00474011	218.344	-0.541763	0.13564	-3.99412	6.4934e-05	0.00394299
Peak00012453	chr2	214015950	214017327	nonTSS	IKZF2,RP11-105N14.1,RP11-105N14.3	468	463	374	532	576	572	463	392	343	335	489	204	176	307	349	387.882	-0.493356	0.139855	-3.52763	0.000419293	0.0118048	389.432	-0.544178	0.143037	-3.80444	0.000142123	0.00647688
Peak00038310	chr8	131369972	131371531	nonTSS	ASAP1	357	396	304	483	437	538	422	358	307	257	401	125	167	244	386	331.612	-0.493097	0.163801	-3.01034	0.00260955	0.0404116	333.2	-0.541331	0.170179	-3.18094	0.00146796	0.0309343
Peak00025725	chr5	150536455	150537645	nonTSS	ANXA6,CTB-17P3.4	216	156	126	248	150	279	155	163	194	136	168	70	71	121	170	153.978	-0.492955	0.152841	-3.22527	0.00125852	0.0247449	154.712	-0.542196	0.158184	-3.42764	0.000608861	0.0170496
Peak00039916	chr9	79073807	79074655	nonTSS	GCNT1	297	239	176	378	321	389	335	285	284	243	272	114	103	176	284	246.803	-0.49286	0.142782	-3.45183	0.000556803	0.0142616	248.056	-0.542099	0.149474	-3.62672	0.000287042	0.0102066
Peak00034007	chr7	128116306	128117502	TSS	RP11-212P7.3,RP11-155G14.6,RP11-155G14.5,METTL2B	180	201	127	242	240	263	208	199	176	162	179	97	73	132	168	168.593	-0.492785	0.114272	-4.3124	1.61492e-05	0.00142108	167.803	-0.279955	0.105103	-2.66364	0.0077301	0.0923076
Peak00026231	chr5	172124092	172124940	nonTSS	NEURL1B,CTB-79E8.2	143	98	80	171	138	195	157	159	161	118	72	77	64	106	123	118.896	-0.492754	0.141903	-3.47246	0.000515704	0.0135231	119.541	-0.541924	0.148726	-3.64377	0.000268676	0.00978906
Peak00071523	chr20	30326623	30327537	nonTSS	TPX2	224	154	116	304	282	313	205	272	250	183	149	127	102	173	177	191.964	-0.492739	0.120652	-4.08397	4.42724e-05	0.00274865	193.065	-0.542291	0.129788	-4.17828	2.93724e-05	0.00237415
Peak00076379	chrX	71130545	71131715	nonTSS	NHSL2	97	130	66	128	114	123	107	100	78	93	102	54	38	51	75	86.957	-0.492673	0.162122	-3.0389	0.00237442	0.037832	87.2734	-0.546894	0.163468	-3.34558	0.000821105	0.0207848
Peak00007348	chr2	10090894	10092396	TSS	GRHL1	298	238	236	422	391	372	331	294	254	257	227	101	191	208	230	260.63	-0.492623	0.147543	-3.33884	0.000841275	0.0188951	258.545	-0.287618	0.120071	-2.3954	0.0166021	0.144658
Peak00007701	chr2	24345836	24347195	TSS	FAM228B,PFN4,RP11-507M3.1	180	187	151	208	182	272	182	140	189	132	186	69	82	125	149	156.133	-0.492485	0.142889	-3.44664	0.000567605	0.0144472	155.66	-0.283081	0.132246	-2.14056	0.0323094	0.205949
[truncated: 75,606 more rows]
