# Supplementary material for: PDX models recapitulate the genetic and epigenetic landscape of pediatric T‐cell leukemia
Source: EMBO Mol Med. 2018 Nov 2;10(12):e9443. doi: 10.15252/emmm.201809443 (PMC6284381; doi:10.15252/emmm.201809443)
Supplement: Supplementary file 8 — Dataset EV6 [file EMMM-10-e9443-s008.xlsx]

## Sheet: Dataset.EV6
Dataset EV6 Basic clinical characteritics of the patients included in the study.
Category	Patient_ID	Time point	Successful engraftment (if available: mouse number (cell number))I	Status	Sex	Initial_Diagnosis_Date	Immunophenotype	Leukocyte_count/µl	Risk_group	FACS-MRD(Day15)	Age	Prednisone response	MRD_NR	MRD1(Day33)	MRD2(Day78)	Status	BlastContentPrimary
Matched-pair	P1	Initial diagnosis	3393 (180mio), 3394 (360mio)	Engrafted	female	2010-08-03	cortical T	33100	MR	0	12.3	goodResp.	4233	0	0	0	82
Matched-pair	P2	Initial diagnosis	Engrafted	Engrafted	male	2006-06-02	cortical T	255800	MR	2	11	goodResp.	2608	3	4	Relapse	89
Matched-pair	P3	Initial diagnosis	3231 (604mio)	Engrafted	male	NA	cortical T	25600	HR	NA	15.786	NA	NA	NA	NA	NA	74
Matched-pair	P4	Initial diagnosis	3234 (487mio), 3235 (1026mio)	Engrafted	male	NA	pre-T	630000	HR	NA	3.633	NA	NA	NA	NA	NA	NA
Matched-pair	P5	Initial diagnosis	3315 (420mio)	Engrafted	female	NA	cortical T	139100	MR	NA	1.342	NA	NA	4	6	NA	NA
Matched-pair	P6	Initial diagnosis	Engrafted	Engrafted	male	2006-05-23	pre-T	803000	HR	83	2.2	poorResp.	2596	1	4	Relapse	97
Matched-pair	P7	Initial diagnosis	3399 (160mio), 3400 (386mio)	Engrafted	female	2009-09-07	pro-T	170500	HR	0	5.6	poorResp.	3903	1	4	Relapse	93
Matched-pair	P8	Initial diagnosis	3401 (656mio), 3402 (476mio)	Engrafted	male	2008-11-28	mature T	226500	HR	59	11.7	poorResp.	3606	1	4	Relapse	88
Matched-pair	P9	Initial diagnosis	Engrafted	Engrafted	male	2005-10-06	cortical T	144000	HR	4.5	2	poorResp.	2358	4	7	Relapse	86
Matched-pair	P10	Initial diagnosis	3376 (720mio), 3377 (680mio)	Engrafted	male	2010-09-21	cortical T	36300	MR	1	9.7	goodResp.	4293	0	0	0	86
Matched-pair	P11	Initial diagnosis	3438 (750mio)	Engrafted	male	2002-01-15	pre-T	131300	MR	2	3	goodResp.	859	4	4	Relapse	NA
Matched-pair	P12	Initial diagnosis	3403 (GS), 3404 (GS)	Engrafted	female	2003-05-20	cortical T	170900	MR	0	8.2	goodResp.	1378	3	4	Relapse	NA
Non-matched	P59	Initial diagnosis	Engrafted	Engrafted	male	NA	cortical T	NA	NA	NA	2.3	poorResp.	NA	NA	NA	NA	NA
Matched-pair	P1	Relapse	3525 (188mio), 3526 (300mio)	Engrafted	female	2010-08-03	cortical T	33100	MR	0	12.3	goodResp.	4233	0	0	0	86
Matched-pair	P2	Relapse	Engrafted	Engrafted	male	2006-06-02	cortical T	255800	MR	2	11	goodResp.	2608	3	4	Relapse	72
Matched-pair	P3	Relapse	3238 (572mio), 3239 (700mio)	Engrafted	male	NA	cortical T	25600	HR	NA	15.786	NA	NA	NA	NA	NA	NA
Matched-pair	P4	Relapse	3308 (442mio), 3309 (620mio)	Engrafted	male	NA	pre-T	630000	HR	NA	3.633	NA	NA	NA	NA	NA	8
Matched-pair	P5	Relapse	3386 (240mio)	Engrafted	female	NA	cortical T	139100	MR	NA	1.342	NA	NA	4	6	NA	57
Matched-pair	P6	Relapse	Engrafted	Engrafted	male	2006-05-23	pre-T	803000	HR	83	2.2	poorResp.	2596	1	4	Relapse	73
Matched-pair	P7	Relapse	3470 (10mio),3471 (10mio)	Engrafted	female	2009-09-07	pro-T	170500	HR	0	5.6	poorResp.	3903	1	4	Relapse	97
Matched-pair	P8	Relapse	3523 (120mio)	Engrafted	male	2008-11-28	mature T	226500	HR	59	11.7	poorResp.	3606	1	4	Relapse	70
Matched-pair	P9	Relapse	Engrafted	Engrafted	male	2005-10-06	cortical T	144000	HR	4.5	2	poorResp.	2358	4	7	Relapse	85
Matched-pair	P10	Relapse	3468 (770mo)	Engrafted	male	2010-09-21	cortical T	36300	MR	1	9.7	goodResp.	4293	0	0	0	41
Matched-pair	P11	Relapse	3517 (300mio), 3518 (365mio)	Engrafted	male	2002-01-15	pre-T	131300	MR	2	3	goodResp.	859	4	4	Relapse	NA
Matched-pair	P12	Relapse	3467 (540mio), 3466 (630mio)	Engrafted	female	2003-05-20	cortical T	170900	MR	0	8.2	goodResp.	1378	3	4	Relapse	96
